# Supplementary material for: RNA-Seq analysis on chicken taste sensory organs: An ideal system to study organogenesis
Source: Sci Rep. 2017 Aug 22;7:9131. doi: 10.1038/s41598-017-09299-7 (PMC5567234; doi:10.1038/s41598-017-09299-7)
Supplement: Supplementary file 4 — Supplemental Dataset 1 [file 41598_2017_9299_MOESM4_ESM.xls]

## Sheet: Table S4
Supplemental Table S4, The differently expressed genes between the epithelium and mesenchyme of the base of the oral cavity.
Highly expressed in the mesenchyme	Gene Name	Fold Change(Epi/Mes)	p_value	q_value	Highly expressed in the epithelium	Gene Name	Fold Change(Epi/Mes)	p_value	q_value
	A4GALT	-3.27145	3.07877e-09	1.45834e-08		AACS	2.99752	1.86358e-12	1.30883e-11
	AANAT	-94.821	7.90729e-22	1.40984e-20		ABCA7	3.21101	7.1174e-06	2.21112e-05
	ABCA1	-4.25542	8.60764e-10	4.3726e-09		ABCB9	1.9859	0.00248569	0.0052549
	ABCA2	-6.21814	2.84052e-26	7.0259e-25		ABCC4	2.32272	1.29428e-06	4.42732e-06
	ABCB1LB	-6.24374	1.19076e-06	4.09172e-06		ABCD3	2.93915	4.13414e-11	2.48743e-10
	ABCB6	-3.0114	2.44631e-16	2.61838e-15		ABHD2	1.98519	1.13706e-13	9.16929e-13
	ABCC5	-4.89287	1.4181e-13	1.13149e-12		ABI1	3.47257	2.07178e-17	2.45296e-16
	ABCC8	-22.5992	3.91446e-27	1.03202e-25		ABLIM1	2.86232	2.0656e-05	5.99285e-05
	ABCC9	-19.1934	3.55811e-16	3.75811e-15		ABLIM3	2.45961	9.49941e-05	0.000252156
	ABCD2	-6.6931	3.43859e-21	5.85464e-20		ABRACL	2.08382	7.59004e-06	2.34991e-05
	ABCF3	-2.88266	6.97327e-30	2.22686e-28		ABTB2	23.1926	1.06565e-14	9.56273e-14
	ABCG1	-14.4703	5.69025e-14	4.71152e-13		ACAP2	3.38406	1.78273e-22	3.33593e-21
	ABCG2	-10.0572	7.50735e-15	6.82687e-14		ACAP3	7.80079	2.84453e-20	4.45306e-19
	ABHD3	-3.96345	0.000565731	0.00133499		ACAT2	7.45356	1.20595e-09	6.01382e-09
	ABL2	-2.96018	3.76305e-21	6.39109e-20		acl	3.88419	3.77478e-17	4.35188e-16
	ABLIM2	-33.1753	6.38656e-14	5.26881e-13		ACO1	2.40378	2.71043e-11	1.65646e-10
	ABR	-2.38243	5.39715e-07	1.94446e-06		ACOX1	3.86666	2.7802e-07	1.03508e-06
	ACAA2	-5.89053	2.48449e-38	1.23806e-36		ACPP	15.2515	3.85461e-10	2.0564e-09
	ACACB	-165.092	1.98368e-83	8.17756e-81		ACRC	3.18379	6.38637e-05	0.000173942
	ACAD8	-9.1853	6.05306e-52	6.43327e-50		ACSF2	3.4921	9.18685e-15	8.27668e-14
	ACAD9	-6.17204	7.88633e-47	6.54181e-45		ACSL3	4.45592	4.56319e-17	5.20785e-16
	ACADL	-7.98061	2.44207e-52	2.63666e-50		ACTG1	2.23853	1.2701e-09	6.30828e-09
	ACADS	-6.69011	9.69494e-55	1.14687e-52		ACTN1	4.14167	2.5516e-13	1.98015e-12
	ACADSB	-3.72655	5.84734e-20	8.93788e-19		ACTR2	2.95867	1.26885e-22	2.42096e-21
	ACAT1	-2.84791	1.21127e-16	1.33584e-15		ACTR3	3.97104	8.5133e-41	4.9706e-39
	ACE	-5.03279	4.19673e-08	1.73375e-07		ADAM10	2.35286	3.56411e-11	2.15782e-10
	ACO2	-18.6675	3.07118e-124	3.4817e-121		ADAM17	2.4035	3.80898e-12	2.58055e-11
	ACOT11	-4.08015	4.85446e-38	2.39276e-36		ADAM23	5.12572	4.07399e-19	5.73732e-18
	ACOT13	-2.29566	3.25214e-10	1.75494e-09		ADARB1	2.47912	4.59807e-14	3.83285e-13
	ACOT9	-2.5318	1.86073e-11	1.16223e-10		ADCY7	7.40569	1.66972e-13	1.32526e-12
	ACSF3	-2.27253	6.85376e-07	2.43697e-06		ADGRL3	2.63515	2.32108e-25	5.41611e-24
	ACSL1	-2.47631	5.15478e-10	2.7086e-09		ADH6	20.7868	6.67711e-09	3.02583e-08
	ACSS1	-5.17276	3.53873e-07	1.30075e-06		ADSS	3.60982	4.02177e-22	7.3047e-21
	ACSS2	-9.63904	5.04196e-30	1.62153e-28		AEBP2	2.28996	4.80614e-06	1.52585e-05
	ACSS3	-5.97881	1.4322e-18	1.91204e-17		AFF1	2.00684	1.81859e-09	8.86744e-09
	ACTC1	-621.52	3.28294e-21	5.60364e-20		AFTPH	3.43132	1.00496e-23	2.09685e-22
	ACTG2	-3.57956	0.000358862	0.000873807		AGAP3	2.8368	1.968e-08	8.45097e-08
	ACTN2	-353.764	3.42449e-15	3.2442e-14		AGBL1	13.8952	1.83245e-15	1.77997e-14
	ACVR1C	-2.88773	0.00133728	0.00296534		AGPAT9	1.96907	0.00603715	0.01179
	ACVR2B	-3.7283	0.000332689	0.000813719		AGPS	6.7132	6.84916e-10	3.52806e-09
	ACYP1	-2.32422	2.56096e-05	7.33767e-05		AGTRAP	4.09368	5.84579e-13	4.37197e-12
	ACYP2	-7.94403	2.87787e-27	7.61683e-26		ahrr	4.98804	1.2742e-06	4.36299e-06
	ADAM11	-7.74413	8.04963e-08	3.19822e-07		AIG1	5.44256	9.91359e-62	1.41963e-59
	ADAM12	-2.74951	9.18816e-05	0.000244221		AIM1	26.538	2.12902e-07	8.03863e-07
	ADAM19	-6.21054	3.76694e-18	4.82538e-17		AIM1L	18.9127	2.0585e-06	6.85362e-06
	ADAM33	-3.61296	1.30831e-06	4.47193e-06		AK4	2.18959	7.21079e-07	2.55125e-06
	ADAMTS10	-3.3777	0.000133395	0.000347179		AKAP13	2.17779	1.4635e-09	7.21618e-09
	ADAMTS13	-5.88435	7.97913e-12	5.20614e-11		AKR1B1L	6.85163	3.13187e-09	1.48246e-08
	ADAMTS15	-2.30345	0.00316243	0.0065482		ALCAM	2.53033	0.000118434	0.000310258
	ADAMTS19	-3.81757	6.49546e-06	2.0267e-05		ALDH18A1	2.12087	2.2352e-09	1.07638e-08
	ADAMTS2	-2.63621	0.000304489	0.000749596		ALDH1A1	34.0835	5.65035e-17	6.39496e-16
	ADAMTS20	-60.9077	3.07484e-24	6.60823e-23		ALDH3A2	2.58393	2.58752e-12	1.79138e-11
	ADAMTS5	-5.22555	1.98411e-10	1.09723e-09		ALDH6	3.76774	4.59717e-27	1.20501e-25
	ADAMTS9	-3.92321	3.3189e-25	7.56286e-24		ALG11	2.39172	9.34748e-07	3.26226e-06
	ADAMTSL2	-11.9175	8.63593e-42	5.38914e-40		ALOX5	2.62922	8.99756e-09	4.02641e-08
	ADCK3	-44.022	2.21186e-51	2.29695e-49		ALPK1	8.60316	1.37989e-11	8.74335e-11
	ADCY2	-14.7234	6.2339e-14	5.14599e-13		ALPL	6.19071	1.74865e-07	6.6897e-07
	ADCY3	-3.81374	1.57652e-05	4.65126e-05		ALYREF	2.28426	1.56674e-07	6.02258e-07
	ADCY5	-5.17799	2.37023e-11	1.46168e-10		AMMECR1	3.10814	1.0518e-09	5.28581e-09
	ADCY9	-3.35955	9.11899e-37	4.26305e-35		AMOT	2.0324	1.19348e-15	1.18598e-14
	ADCYAP1R1	-2.62684	0.00200869	0.00431899		ANAPC5	2.0098	5.76456e-06	1.80944e-05
	ADGRA1	-7.42432	6.94681e-11	4.06121e-10		ANKDD1B	9.35767	6.72793e-27	1.75003e-25
	ADGRA2	-2.40345	0.00194481	0.00419556		ANKIB1	2.89484	3.11525e-15	2.95949e-14
	ADGRB2	-3.11031	0.00277802	0.00582135		ANKK1	25.9168	4.20099e-08	1.73498e-07
	ADGRG1	-2.99757	4.74512e-19	6.62758e-18		ANKRD22	25.8755	3.55002e-30	1.15814e-28
	ADGRL4	-7.19231	4.39565e-10	2.32498e-09		ANKRD29	4.1361	8.87404e-05	0.000236691
	ADHFE1	-19.4239	6.6007e-30	2.11284e-28		ANKRD44	2.93076	4.04481e-07	1.47522e-06
	ADIPOQ	-7.04655	7.32694e-24	1.54776e-22		ANKRD6	4.99821	7.11696e-16	7.30159e-15
	ADORA2A	-5.62171	4.76717e-10	2.51269e-09		ANLN	11.9224	1.414e-10	7.9851e-10
	ADPRHL1	-158.396	1.6094e-10	9.0166e-10		ANO1	3.76513	3.19799e-09	1.51165e-08
	ADRA1B	-4.07297	0.000715937	0.00166205		ANP32B	2.21389	2.46811e-11	1.51449e-10
	ADRA1D	-14.6532	2.47833e-16	2.65057e-15		ANXA4	5.92602	2.00042e-08	8.58475e-08
	ADRA2C	-8.6511	5.03062e-05	0.000138564		ANXA5	3.60644	1.80652e-23	3.69007e-22
	ADRBK2	-5.51371	1.13078e-31	4.05888e-30		ANXA7	8.13015	1.43059e-15	1.40614e-14
	ADSL	-4.31229	1.37041e-17	1.65129e-16		AP1AR	2.0887	4.87507e-11	2.90752e-10
	ADSSL1	-45.2958	8.15005e-63	1.20514e-60		APITD1	12.765	1.70333e-22	3.20499e-21
	AFAP1L1	-4.73453	1.56644e-16	1.71164e-15		ApoD	3.06886	0.000316351	0.00077697
	AFF3	-6.3675	2.9853e-07	1.1078e-06		APRT	4.19713	4.56365e-09	2.1183e-08
	AFG3L2	-2.33338	8.64332e-13	6.32628e-12		AQP3	5.80373	1.11747e-05	3.36403e-05
	AGL	-26.4603	6.52625e-55	7.78799e-53		AQR	1.97005	8.74957e-07	3.06934e-06
	AGPAT3	-6.99657	1.71541e-14	1.50753e-13		ARAP2	11.8017	1.30867e-11	8.30756e-11
	AGPAT4	-5.43393	1.13489e-05	3.41271e-05		ARC	3.31957	0.0140802	0.0254886
	AGPAT5	-2.5342	2.09407e-17	2.47289e-16		AREG	14.9872	2.92327e-08	1.22779e-07
	AGPAT6	-2.92206	1.00795e-17	1.2309e-16		ARF1	2.21582	5.22261e-11	3.10662e-10
	AGTPBP1	-12.1121	1.21173e-16	1.33584e-15		ARF6	6.09231	1.29639e-10	7.35756e-10
	AGTR2	-3.69338	2.92509e-07	1.08694e-06		ARFGAP3	1.9837	6.38664e-05	0.000173942
	AIF1L	-7.38093	1.54866e-10	8.69502e-10		ARFGEF3	4.72742	1.99779e-20	3.16022e-19
	AIFM1	-3.76827	1.55014e-22	2.92485e-21		ARFIP1	4.10304	3.38413e-48	3.06918e-46
	AK1	-12.802	1.43986e-26	3.68887e-25		ARHGAP10	4.0583	3.3682e-15	3.1931e-14
	AK3	-2.25976	5.09953e-11	3.03872e-10		ARHGAP12	4.55307	8.42792e-13	6.18077e-12
	AKAP1	-2.2268	1.96543e-16	2.12711e-15		ARHGAP27	3.06919	8.39137e-11	4.86807e-10
	AKAP12	-5.47925	2.14202e-08	9.14342e-08		ARHGAP40	4.07925	6.91209e-21	1.14673e-19
	AKAP2	-4.7577	7.0658e-08	2.82632e-07		ARHGAP44	3.18784	1.37701e-06	4.69376e-06
	AKAP7	-1.96517	8.21497e-10	4.18407e-09		ARHGAP5	2.98551	2.96834e-07	1.10211e-06
	AKR1D1	-3.14574	4.20716e-06	1.34321e-05		ARHGEF28	3.31818	4.23467e-12	2.85049e-11
	AKT3	-5.9233	4.51128e-10	2.38151e-09		ARHGEF4	2.73336	0.000257791	0.000642305
	ALDH5A1	-2.74923	1.74476e-12	1.22983e-11		ARHGEF5	22.7591	1.88416e-44	1.36341e-42
	ALDH6A1	-8.65936	1.58783e-40	9.00036e-39		ARHGEF9	2.66479	2.19922e-14	1.90561e-13
	ALKBH5	-2.10977	3.70916e-11	2.24065e-10		ARID3A	13.1505	7.19527e-12	4.71733e-11
	ALPK3	-257.074	1.70642e-29	5.30004e-28		ARID3B	2.02497	0.00211467	0.00452255
	AMER3	-24.8097	9.88322e-13	7.17456e-12		ARID3C	21.845	2.58828e-08	1.09317e-07
	AMH	-83.515	1.98492e-27	5.35771e-26		ARID4A	2.06127	4.59306e-08	1.88545e-07
	AMPD3	-15.2207	4.49316e-16	4.69109e-15		ARID4B	2.00368	0.00019388	0.000492538
	AMY1A	-4.12999	1.94556e-13	1.5299e-12		ARID5B	3.11686	2.93036e-07	1.0886e-06
	ANG	-2.81183	0.0025267	0.00533498		ARL11	7.93619	1.82095e-10	1.01318e-09
	angiopoietin-2	-2.93456	0.00218157	0.0046561		ARL4A	3.85047	3.25698e-33	1.26594e-31
	ANGPT4	-7.28285	1.39077e-08	6.08949e-08		ARL4C	6.22539	2.42884e-11	1.49173e-10
	ANGPTL2	-2.45785	0.00373314	0.00762883		ARL6	3.84089	3.07504e-10	1.66466e-09
	ANKH	-3.12235	7.81098e-22	1.39633e-20		ARNT2	3.99071	1.22108e-12	8.77993e-12
	ANKRD1	-515.096	1.05241e-79	3.49195e-77		ARPC1A	2.97771	1.70153e-11	1.06819e-10
	ANKRD10	-2.71212	4.18651e-14	3.50481e-13		ARPC3	2.48359	5.54536e-18	6.97864e-17
	ANKRD13B	-3.84026	2.53271e-09	1.21064e-08		ARPC4	1.97311	1.13451e-09	5.68047e-09
	ANKRD28	-2.33092	4.48866e-14	3.74624e-13		ARPC5	2.29385	2.87387e-14	2.45271e-13
	ANKRD50	-2.36477	1.39051e-14	1.23599e-13		ARPC5L	3.48233	7.85186e-06	2.4216e-05
	ANO5	-4.08782	2.02598e-08	8.67531e-08		ARRDC1	5.24674	3.04178e-10	1.6506e-09
	ANO6	-8.00539	2.37399e-26	5.96963e-25		ARRDC3	2.15746	1.78151e-07	6.80776e-07
	ANPEP	-5.60789	7.17499e-08	2.86831e-07		ARRDC4	6.7056	1.95066e-33	7.66958e-32
	ANTXR2	-2.60502	5.30964e-06	1.67592e-05		ARSI	3.29932	0.00563036	0.0110655
	AP3B2	-3.70653	1.07491e-05	3.24658e-05		ASAP2	3.6905	3.96031e-07	1.44673e-06
	APBB2	-4.4222	6.39678e-15	5.88383e-14		ASB9	15.2201	5.04455e-08	2.05899e-07
	APLNR	-6.06854	3.54902e-10	1.90532e-09		ASCC3	2.00148	0.0012305	0.00274331
	APOA1	-14.3685	2.0272e-19	2.95585e-18		ASNS	5.39973	7.53149e-17	8.45366e-16
	APOLD1	-3.87123	3.72132e-08	1.54674e-07		ASPM	6.60304	2.23793e-12	1.56047e-11
	APOO	-3.3121	1.80221e-14	1.57871e-13		ASS1	4.68165	7.31129e-07	2.58479e-06
	AQP1	-2.02385	0.0267704	0.045746		ATAD5	3.07384	1.24609e-05	3.72978e-05
	AQP4	-381.037	3.32747e-19	4.73504e-18		ATG4B	2.00599	7.14558e-09	3.23059e-08
	AR	-2.0075	4.89195e-23	9.70119e-22		ATL1	4.40419	4.38624e-17	5.01432e-16
	ARAP3	-10.8013	1.75134e-16	1.90602e-15		ATP11A	3.24307	3.14827e-05	8.91343e-05
	ARHGAP18	-4.09043	3.52756e-14	2.98068e-13		ATP13A3	2.41747	2.24726e-11	1.39025e-10
	ARHGAP22	-2.99013	0.000740221	0.00171316		ATP13A4	21.2021	9.28789e-16	9.33843e-15
	ARHGAP31	-5.09571	4.71558e-09	2.18646e-08		ATP1B3	2.46501	2.44757e-14	2.11006e-13
	ARHGDIB	-3.59201	3.85755e-08	1.60141e-07		ATP2C1	3.40572	1.63171e-27	4.42188e-26
	ARHGEF17	-6.32614	4.36964e-13	3.29881e-12		ATP2C2	2.69687	1.79681e-07	6.85854e-07
	ARHGEF6	-2.31225	7.10302e-07	2.51836e-06		ATP8B1	25.2986	6.16802e-51	6.26192e-49
	ARMC7	-2.2621	2.69212e-05	7.69243e-05		ATP9A	7.40941	2.37132e-27	6.3503e-26
	ARMC8	-2.13422	3.16275e-12	2.16756e-11		ATRIP	2.04405	1.60001e-05	4.71647e-05
	ARPC1B	-3.0065	2.81079e-05	8.00629e-05		AUTS2	2.4324	8.45841e-08	3.34695e-07
	ARPP21	-16.2779	3.05095e-63	4.6635e-61		B3GALNT2	3.59272	4.92482e-24	1.04683e-22
	ARRDC2	-3.26808	7.50804e-10	3.84127e-09		B3GNT2	8.58083	2.43239e-21	4.21531e-20
	ARSH	-3.02869	5.00338e-05	0.000137869		B3GNT5	27.8448	1.12642e-16	1.24786e-15
	ART1	-10.3177	0.00223765	0.00476384		B3GNT7	2.55323	0.0235884	0.0407695
	ARVCF	-4.22884	6.89917e-10	3.55113e-09		B4GALT4	2.79141	4.56391e-09	2.1183e-08
	ASB11	-28.7763	2.90961e-10	1.58076e-09		B4GALT5	6.23482	7.09022e-26	1.69816e-24
	ASB12	-13.3153	3.7431e-12	2.54098e-11		BACH1	2.27291	0.000166852	0.000428356
	ASB2	-2.74968	0.000621781	0.00145614		BAFF	3.4835	0.000901718	0.00205684
	ASB5	-15.4719	1.16628e-20	1.88657e-19		BAHD1	2.94039	4.09799e-11	2.46786e-10
	ASPR	-2.79263	0.00283663	0.00592682		BAIAP2	9.25605	1.56896e-14	1.38329e-13
	ASXL3	-3.73184	0.000151212	0.000390412		BAIAP2L1	9.11098	1.46052e-76	3.97377e-74
	ATN1	-1.98764	4.10588e-12	2.76791e-11		BAMBI	2.92258	0.000515868	0.00122625
	ATP10D	-2.38756	0.00154813	0.00339306		Band	4.5951	4.09666e-12	2.76306e-11
	ATP1B4	-79.6156	9.14404e-26	2.17475e-24		BARD1	5.61259	2.24234e-11	1.38784e-10
	ATP2A3	-2.2633	0.000385657	0.000935702		BARX1	2.15562	0.00268738	0.00564882
	ATP2B2	-4.98562	7.40988e-08	2.95873e-07		BASP1	7.89092	6.41765e-66	1.1193e-63
	ATP5A1	-7.76604	1.10273e-84	5.17296e-82		BAZ1A	3.31389	2.79297e-12	1.92856e-11
	ATP5C1	-4.55366	3.11029e-37	1.49123e-35		BBS4	2.53531	1.0957e-05	3.30143e-05
	ATP5F1	-3.83386	6.36773e-31	2.18754e-29		BCAP29	2.22844	4.19112e-17	4.79932e-16
	ATP5G3	-3.46367	3.39076e-26	8.3565e-25		BCAR3	4.60756	3.87313e-10	2.06547e-09
	ATP5H	-3.48299	3.02288e-21	5.18578e-20		BCAS3	3.29182	1.16998e-09	5.84087e-09
	ATP5J	-3.54482	3.24535e-24	6.96369e-23		BCL11A	9.05738	7.28855e-16	7.46638e-15
	ATP5J2	-2.33527	0.000249101	0.000622249		BCL2L1	3.61712	3.99807e-09	1.86842e-08
	ATP6V0A1	-2.37845	6.79336e-25	1.52001e-23		BCL2L15	11.6535	2.03304e-14	1.76838e-13
	ATP6V1D	-2.92321	2.20807e-18	2.90228e-17		BDNF	6.50878	1.44382e-05	4.28205e-05
	ATP8B2	-2.76243	3.95581e-19	5.57667e-18		BDP1	2.10761	0.000375245	0.000912555
	ATRN	-4.48805	2.7983e-26	6.97218e-25		BEND7	6.03574	2.41513e-12	1.67715e-11
	AUH	-2.76141	4.53732e-11	2.71203e-10		BIRC2	2.38277	0.000817937	0.00187991
	AZIN1	-2.09903	1.37649e-10	7.78945e-10		BIRC5	8.36165	1.26707e-10	7.20019e-10
	AZIN2	-3.6086	4.35405e-08	1.79329e-07		Blimp-1	19.8324	5.03062e-09	2.3191e-08
	B2M	-2.79645	1.06912e-06	3.69803e-06		BLMH	2.04409	3.83132e-06	1.22957e-05
	B3GALT1	-10.2302	0.00323954	0.00669667		BLNK	2.90564	5.0172e-06	1.58767e-05
	B3GAT1	-14.5871	3.12793e-06	1.01751e-05		BLVRA	6.44274	1.93983e-10	1.07405e-09
	B3GLCT	-2.70927	2.03845e-07	7.72454e-07		BMP2	6.34565	2.2059e-27	5.9424e-26
	B4GALNT3	-2.20194	9.21691e-05	0.000244848		BMP2K	2.31909	7.55171e-15	6.86262e-14
	B4GALT3	-3.1281	2.22536e-14	1.92704e-13		BMP6	3.47801	4.44807e-12	2.98822e-11
	BAG4	-2.14607	1.77557e-09	8.68567e-09		BMP7	5.84019	1.23307e-13	9.90242e-13
	BAHCC1	-2.74597	3.11313e-37	1.49123e-35		BMPR1A	2.02389	1.54919e-05	4.57958e-05
	BANK1	-3.11131	0.0200742	0.0352009		BMS1	2.00946	1.91776e-05	5.59614e-05
	BBOX1	-40.9092	1.3117e-46	1.05588e-44		BORA	3.86433	1.51421e-05	4.48202e-05
	BBS2	-2.26974	9.75235e-12	6.29369e-11		BRCA1	8.69195	4.21655e-10	2.23721e-09
	BBS5	-2.41182	2.94473e-06	9.62057e-06		BRWD3	3.6595	1.3925e-09	6.89608e-09
	BCAS1	-2.86582	5.8566e-07	2.10164e-06		BSPRY	11.4475	4.46648e-11	2.67321e-10
	BCKDHB	-8.42179	3.96748e-36	1.79314e-34		BTBD11	10.7763	5.55325e-14	4.60368e-13
	BCO1	-9.38104	3.52519e-13	2.68831e-12		BTG1	2.30754	1.6484e-12	1.16492e-11
	BCORL1	-2.85298	6.04755e-21	1.00822e-19		BUB1	7.2408	4.8172e-09	2.22902e-08
	BEND3	-4.03878	7.21445e-25	1.60631e-23		BUB1B	6.61892	5.47797e-14	4.54405e-13
	BFIV21	-2.29358	0.000440214	0.00105863		C10H15ORF44	3.74682	1.66748e-21	2.91948e-20
	BIN1	-7.02396	2.6823e-27	7.11305e-26		C10orf11	5.12771	1.90243e-17	2.25928e-16
	BMF	-2.97837	2.95449e-05	8.39099e-05		C10ORF57	4.51852	4.8487e-23	9.62944e-22
	BMP3	-2.61187	0.00384327	0.00782927		C10ORF58	3.30988	3.23861e-08	1.35521e-07
	BMP4	-3.36697	2.43003e-07	9.122e-07		C11H16ORF87	3.1809	6.94289e-14	5.71392e-13
	BMP5	-10.1035	3.25848e-06	1.05695e-05		C14H17ORF103	2.24414	9.05538e-07	3.16693e-06
	BMPER	-3.8671	3.28915e-05	9.29104e-05		C14orf80	3.06527	2.69582e-05	7.70138e-05
	BMPR1B	-6.15877	1.87748e-07	7.14639e-07		C15orf39	7.90666	1.27706e-09	6.34057e-09
	BPGM	-2.26541	2.60797e-07	9.74694e-07		C15orf48	20.2936	6.14067e-11	3.61322e-10
	BRPF3	-2.78313	3.44746e-25	7.84268e-24		C16orf72	2.64761	1.35074e-10	7.6469e-10
	BRT-1	-131.514	5.5142e-172	1.87538e-168		C18H17ORF106	3.4937	0.00275474	0.00577589
	BSG	-3.47503	1.4263e-18	1.90603e-17		C1D	2.74559	5.74691e-16	5.93629e-15
	BVES	-237.081	1.26174e-23	2.60861e-22		C1H21ORF91	2.10023	4.4121e-05	0.000122469
	C10orf71	-101.563	8.56917e-10	4.35469e-09		C1H7ORF60	6.44737	2.03031e-24	4.39814e-23
	C11H19ORF12	-3.35369	7.14905e-18	8.87369e-17		C1orf100	3.7134	0.0159799	0.0285513
	C11orf87	-2.75984	0.0239432	0.0413145		C1orf116	19.6178	9.39308e-53	1.03889e-50
	C12ORF57	-2.01543	1.38987e-06	4.73523e-06		C1orf131	5.04091	7.02763e-23	1.36382e-21
	C15H22ORF25	-3.236	1.18543e-13	9.52549e-13		C1orf159	2.50788	2.15137e-14	1.86892e-13
	C15orf59	-39.6457	1.51535e-12	1.07537e-11		C1orf198	3.08095	1.493e-12	1.06117e-11
	C16ORF45	-7.02337	3.15702e-13	2.42371e-12		C1S	2.06541	3.26585e-13	2.50302e-12
	C16ORF5	-3.86855	4.23657e-23	8.45078e-22		C20H20ORF108	2.14657	2.80626e-05	7.99504e-05
	C17orf58	-11.7758	7.82124e-10	3.991e-09		C20H20ORF11	2.29141	4.41284e-11	2.64459e-10
	C1H11ORF67	-3.17275	1.20298e-11	7.67242e-11		C26H6ORF89	2.04794	3.93285e-08	1.63067e-07
	C1H21ORF33	-3.13429	1.15311e-24	2.53833e-23		C2CD2	1.95677	3.04472e-12	2.09405e-11
	C1orf123	-2.66902	8.98742e-13	6.55232e-12		C2orf54	15.6836	8.06648e-05	0.000216229
	C1orf74	-2.58873	0.00938246	0.0176565		C3H20ORF3	2.18989	0.00132771	0.00294555
	C1ORF95	-19.0502	1.88878e-16	2.04741e-15		C3H2ORF43	3.08786	1.28613e-16	1.41558e-15
	C1QA	-3.95987	3.06294e-06	9.97563e-06		C3H6ORF154	6.04769	1.59657e-10	8.94923e-10
	C1QB	-3.01631	0.00651306	0.0126468		C3orf52	5.31071	3.60005e-13	2.74216e-12
	C1QBP	-1.98729	5.86945e-09	2.68396e-08		C4orf19	14.5636	7.30342e-21	1.21018e-19
	C1QTNF1	-2.09752	0.0105491	0.0196481		C5H14ORF169	2.15307	1.35912e-05	4.04495e-05
	C1QTNF2	-2.45713	5.93241e-06	1.86084e-05		C5H15ORF29	2.70029	1.05266e-12	7.61721e-12
	C1QTNF5	-2.27901	0.0212871	0.0371459		C5orf28	2.4835	9.54521e-08	3.75623e-07
	C1QTNF7	-3.0609	1.19022e-05	3.57277e-05		C6H10ORF46	2.22516	9.23243e-20	1.37868e-18
	C20orf194	-4.77133	3.79336e-11	2.2905e-10		C6orf132	27.2036	1.24799e-09	6.20753e-09
	C20ORF7	-2.26066	8.04173e-11	4.67121e-10		C6ORF192	2.13135	0.00199361	0.00429025
	C26H6ORF130	-5.77031	2.82768e-24	6.09631e-23		C6orf52	2.26627	2.99184e-05	8.49353e-05
	C2H18ORF19	-3.59884	1.07764e-13	8.71132e-13		C9orf72	3.7115	1.92945e-13	1.51984e-12
	C2H3ORF39	-2.20868	2.98156e-06	9.73625e-06		C9orf84	10.952	1.03869e-06	3.59918e-06
	C2orf40	-2.7245	0.00250626	0.00529511		C9orf85	2.63131	2.52635e-09	1.20803e-08
	C3H6ORF203	-4.38448	2.49751e-31	8.71182e-30		CAB39	2.33094	6.20177e-18	7.74026e-17
	C3orf58	-2.66911	1.54767e-05	4.57606e-05		CABLES1	3.50602	3.11674e-10	1.68656e-09
	C3ORF64	-3.36338	1.19915e-06	4.11741e-06		CAD	2.8725	4.16354e-13	3.14846e-12
	C4H4ORF29	-2.75973	5.80464e-07	2.08354e-06		CALML3	19.5568	1.44062e-06	4.89588e-06
	C4orf48	-4.60458	0.00131945	0.00292962		CAMK1G	9.67547	1.84545e-10	1.02514e-09
	C5orf30	-25.4981	1.34025e-50	1.34064e-48		CAMKK1	5.51056	2.44351e-13	1.89735e-12
	C7orf25	-2.8172	3.3028e-07	1.21864e-06		CAMSAP2	3.35494	1.17378e-06	4.03743e-06
	C8orf22	-184.288	7.01497e-24	1.48416e-22		CAMTA1	6.99805	7.88903e-21	1.30404e-19
	C8orf4	-4.76608	1.62304e-19	2.38186e-18		CAND1	3.34329	1.08818e-27	2.99063e-26
	C9orf89	-12.227	1.67817e-36	7.661e-35		CAP1	2.18606	1.95029e-11	1.21538e-10
	CA13	-6.45632	4.03559e-16	4.24267e-15		CAPN13	3.05737	0.000805228	0.00185321
	CA2	-2.27596	0.00199622	0.00429488		CAPN14	11.4871	0.000324597	0.000796073
	CA4	-72.2816	9.62239e-29	2.8644e-27		CAPN15	4.20876	1.46697e-07	5.65186e-07
	CA8	-22.3105	1.57791e-18	2.09832e-17		CAPN5	2.34787	6.71374e-07	2.38906e-06
	CABLES2	-7.47297	4.44603e-11	2.66214e-10		CAPN7	3.43927	9.4939e-13	6.8993e-12
	CABP1	-4.88212	0.0072852	0.0139943		CAPN9	17.1679	1.15562e-08	5.10921e-08
	CACHD1	-4.90488	3.5005e-28	9.96251e-27		CAPSL	19.5118	1.96705e-08	8.44954e-08
	CACNA1C	-4.50708	6.24197e-13	4.64528e-12		CARD10	12.2454	1.40109e-09	6.93357e-09
	CACNA1G	-2.77553	0.00107884	0.00242948		CARS	3.20385	1.68603e-09	8.26549e-09
	CACNA1H	-6.10438	1.87871e-09	9.15072e-09		CASC5	17.3228	1.01563e-15	1.01893e-14
	CACNA1S	-386.319	1.64504e-16	1.79464e-15		CASK	2.74342	1.29112e-27	3.52698e-26
	CACNA2D1	-40.839	8.56903e-28	2.37904e-26		CASP10	8.22518	1.07285e-11	6.8877e-11
	CACNB1	-14.0522	2.32522e-43	1.58161e-41		CASP6	3.15406	3.05857e-20	4.76618e-19
	CADM1	-14.5474	1.55027e-21	2.71776e-20		CASP8	3.2179	5.37135e-22	9.66558e-21
	CADM3	-2.736	0.000454371	0.00109075		CAST	3.87772	4.3259e-13	3.2676e-12
	CALCRL	-3.16891	0.000624856	0.00146208		cat-1	6.16092	9.45673e-13	6.87965e-12
	CAMK2A	-1279.5	1.35752e-27	3.69355e-26		CBR1	2.00418	1.74967e-08	7.5756e-08
	CAMK2G	-4.48037	1.33887e-46	1.07141e-44		CBX4	2.16233	0.00121711	0.00271613
	CAMK4	-14.4949	4.85932e-16	5.06173e-15		CCDC13	3.18401	0.000148944	0.00038507
	CAND2	-32.0135	2.22137e-135	3.35772e-132		CCDC132	4.05295	5.40881e-15	5.00554e-14
	CAPN3	-218.236	7.44343e-14	6.1037e-13		CCDC137	2.33436	0.000185259	0.000472048
	CAPN6	-36.8558	4.68748e-34	1.92074e-32		CCDC149	1.98888	4.34737e-05	0.000120771
	CARD11	-3.46665	3.34953e-05	9.44785e-05		CCDC28A	2.19884	2.74521e-07	1.02289e-06
	CASKIN1	-4.99068	5.30595e-05	0.000145793		CCDC6	2.40755	1.23571e-08	5.44561e-08
	CAV1	-4.82318	6.55135e-15	6.00975e-14		CCDC92	3.32965	3.56234e-06	1.1473e-05
	CAV2	-2.31912	8.80535e-09	3.94429e-08		CCL20	9.46693	0.00045297	0.00108777
	CBFA2T2	-3.39252	1.06749e-10	6.11713e-10		CCNA2	4.16807	9.81358e-08	3.8585e-07
	CBFA2T3	-2.93098	6.94151e-11	4.05986e-10		CCNB2	5.38232	3.81714e-12	2.58479e-11
	CBX7	-4.02759	3.66859e-16	3.8688e-15		CCNB3	6.82351	1.6701e-10	9.34211e-10
	CCBE1	-9.0707	3.06945e-13	2.36315e-12		CCNC	2.21527	7.99197e-13	5.87691e-12
	CCDC127	-2.98063	1.54745e-10	8.69178e-10		CCNF	2.72883	8.11231e-06	2.49457e-05
	CCDC43	-2.60662	5.66815e-12	3.75411e-11		CCNG2	7.56606	7.87267e-12	5.14161e-11
	CCDC50	-2.58749	1.13697e-11	7.27534e-11		CCNJ	3.50027	4.77754e-11	2.85185e-10
	CCDC69	-41.2927	4.82174e-24	1.02652e-22		CCR7	3.55219	0.00116359	0.00260697
	CCDC85A	-4.7857	2.78191e-09	1.32465e-08		CCSAP	3.56346	1.9896e-05	5.79335e-05
	CCDC88C	-5.87971	5.62798e-14	4.66279e-13		CCSER1	2.3924	6.37951e-07	2.28026e-06
	CCM2L	-4.84604	2.76186e-05	7.87846e-05		CCT2	1.97735	3.3542e-09	1.57946e-08
	CD1.2	-3.44341	0.00288313	0.00601289		CD101	4.14433	5.6738e-06	1.78342e-05
	CD151	-3.75845	1.43879e-08	6.28558e-08		CD109	7.71655	9.4325e-09	4.20859e-08
	CD2	-11.7989	1.61574e-06	5.46914e-06		CD2AP	3.31515	3.19097e-52	3.41811e-50
	CD200	-3.08885	5.17835e-05	0.000142402		CD44	8.95744	7.9238e-102	6.34091e-99
	CD28	-5.27865	0.000238224	0.000596614		CD47	3.54608	7.5563e-16	7.71741e-15
	CD320	-5.81243	3.80813e-10	2.03399e-09		CD80	6.80515	1.88954e-07	7.18828e-07
	CD34	-2.74487	0.000110133	0.000289796		CD82	3.00547	2.65339e-10	1.44676e-09
	CD36	-48.1551	2.41945e-31	8.48303e-30		CD9	6.26259	2.82585e-17	3.29416e-16
	CD93	-4.04604	2.32937e-05	6.71087e-05		CDA	3.22154	0.000473994	0.00113525
	CD99L2	-4.36405	3.97338e-16	4.1805e-15		CDC42BPB	3.25655	8.22035e-12	5.3507e-11
	CDC42BPA	-2.20587	0.000349901	0.000853363		CDC42EP4	4.30507	1.61168e-09	7.90956e-09
	CDH11	-2.89722	0.00259058	0.00546221		CDC6	4.68038	3.75959e-05	0.000105281
	CDH13	-6.80345	1.28562e-11	8.17273e-11		CDC7	8.71032	4.36903e-14	3.65312e-13
	CDH4	-13.5461	4.67669e-18	5.9183e-17		CDCA2	3.03321	0.00223312	0.00475643
	CDH5	-4.1572	1.78751e-05	5.23853e-05		CDCA3	9.2094	1.83309e-15	1.77997e-14
	CDK14	-3.35499	1.86161e-06	6.25009e-06		CDCA7L	3.08106	9.17732e-22	1.632e-20
	CDK2AP1	-2.74973	2.00382e-07	7.59964e-07		CDCP1	14.9135	1.08357e-24	2.393e-23
	CDK5RAP1	-2.54052	1.81978e-07	6.93843e-07		cdermo-1	2.95861	0.0026122	0.00550183
	CDKL5	-6.41967	2.83049e-07	1.05236e-06		CDH1	24.7815	1.37325e-59	1.83153e-57
	CDO1	-6.47448	1.54855e-14	1.36884e-13		CDH3	13.6415	9.67594e-71	2.08939e-68
	CDON	-2.28653	1.37204e-08	6.01705e-08		CDK1	10.5653	2.35401e-20	3.70648e-19
	CDR2L	-4.76944	3.98174e-08	1.64944e-07		CDK3	22.387	6.51e-10	3.36994e-09
	CECR2	-4.60525	3.25075e-18	4.18384e-17		CDK5RAP3	2.24481	4.13728e-10	2.19772e-09
	CECR5	-2.77663	7.84756e-10	4.00293e-09		CDKN1A	23.145	6.17375e-07	2.20962e-06
	CELF2	-2.69726	0.00269014	0.00565287		CDS1	22.6123	5.67984e-11	3.36096e-10
	CEP170	-6.23063	2.51189e-07	9.40853e-07		CDT1	2.09201	1.47291e-05	4.36452e-05
	CERK	-2.77534	2.64584e-07	9.8803e-07		CELSR1	7.49961	2.19557e-10	1.20779e-09
	CERS1	-4.5658	5.59648e-09	2.56777e-08		CENPC	2.97892	1.95038e-07	7.40524e-07
	CFD	-2.91749	0.00472061	0.00941492		CENPF	14.3192	1.67284e-14	1.47106e-13
	CFL2	-41.3672	1.15772e-162	2.62495e-159		CENPH	6.49516	9.19311e-11	5.30603e-10
	CGTHBA	-2.21938	1.01468e-06	3.52136e-06		CENPI	6.90171	1.31333e-15	1.29656e-14
	ChALK5	-2.04671	0.000249446	0.000622998		CENPK	8.14377	6.84555e-18	8.51251e-17
	chAnk1	-27.5638	6.40989e-51	6.45927e-49		CENPN	3.26846	1.89283e-06	6.34294e-06
	chAnk2	-9.36177	2.26404e-18	2.96725e-17		CENPQ	9.37838	3.99962e-22	7.27418e-21
	chAnk3	-3.57857	1.08652e-05	3.27592e-05		CENPW	7.34242	4.51382e-14	3.76493e-13
	CHCHD10	-8.34806	7.98371e-83	3.10315e-80		CEP170B	9.08533	1.6987e-39	9.17029e-38
	CHCHD2	-3.5181	1.71368e-31	6.07108e-30		CERS3	12.5372	1.37278e-07	5.30547e-07
	CHCHD3	-5.00411	4.32462e-45	3.23253e-43		CERS6	4.22515	3.54403e-08	1.47802e-07
	CHD6	-2.69745	5.93217e-14	4.90884e-13		CGN	16.0621	2.09204e-25	4.89847e-24
	CHMP7	-2.12269	4.47476e-15	4.1867e-14		CGNL1	3.92122	4.43925e-06	1.41432e-05
	CHN1	-3.0277	5.51024e-06	1.73441e-05		CGT	8.14786	1.07771e-13	8.71132e-13
	CHODL	-8.86843	3.65585e-06	1.17575e-05		CH25H	3.46133	4.07984e-07	1.48759e-06
	CHORDC1	-2.3223	9.93755e-08	3.9016e-07		CHAF1A	2.42535	7.75136e-09	3.49286e-08
	CHP1	-2.18491	4.81341e-13	3.62177e-12		CHAT	6.6699	1.55955e-05	4.60619e-05
	CHPT1	-5.21288	1.87708e-13	1.48119e-12		chc	2.20559	1.67589e-34	7.03668e-33
	CHRD	-3.66211	3.55946e-08	1.48309e-07		CHD7	3.05152	3.95051e-06	1.26543e-05
	CHRNA5	-4.50511	5.67217e-08	2.29929e-07		CHGA	2.28095	0.00247767	0.00523958
	CHRNA6	-4.56547	0.00267709	0.00562892		CHIA	6.64163	6.06577e-13	4.52405e-12
	CHST10	-2.29566	0.000220953	0.000556536		CHIC2	3.28147	2.79417e-12	1.92856e-11
	CHST12	-2.01224	0.00229382	0.00487276		CHL1	2.8397	0.00800201	0.015255
	CHST15	-4.50345	2.27182e-19	3.30543e-18		CHMP1A	3.22948	7.83598e-11	4.55948e-10
	CHST2	-3.05265	6.95334e-05	0.000188358		CHMP1B	4.03383	4.9417e-28	1.38899e-26
	chTC10	-3.7	1.38937e-12	9.91656e-12		CHMP2B	3.55644	2.82837e-20	4.43285e-19
	CIB2	-3.32931	2.73256e-06	8.95753e-06		CHMP4B	2.34047	5.63111e-12	3.73504e-11
	CILP	-10.5459	1.733e-13	1.37228e-12		CHMP4C	28.0525	1.41899e-17	1.7053e-16
	CISD1	-3.84476	2.78596e-26	6.95417e-25		CHMP5	2.337	3.29907e-24	7.06781e-23
	CISD3	-2.28251	0.000233962	0.000586479		CHN2	3.35819	1.33902e-18	1.79173e-17
	CISH	-2.96676	6.5906e-08	2.64714e-07		CHST13	2.59352	3.37874e-07	1.2443e-06
	CITED2	-4.21728	1.2101e-11	7.70703e-11		CHSY1	2.24391	2.20783e-11	1.36773e-10
	CKMT2	-648.643	4.31539e-18	5.49687e-17		CHTF18	3.1017	3.53224e-08	1.47401e-07
	CLASP1	-2.39577	6.98263e-14	5.74315e-13		CHTF8	5.42755	5.53678e-10	2.89701e-09
	CLCN1	-425.812	8.14033e-20	1.22606e-18		ChTL1A	4.20951	8.95465e-09	4.00852e-08
	CLCN6	-3.14934	4.72963e-13	3.56071e-12		CIB1	2.55168	7.9502e-18	9.84117e-17
	CLDN19	-7.67367	5.4814e-06	1.72613e-05		CIDEA	32.4087	1.68939e-17	2.016e-16
	cldn5	-2.77115	0.00201258	0.00432529		CITED4	6.00506	4.2378e-10	2.24673e-09
	CLEC3B	-6.35113	6.95735e-09	3.14758e-08		CKAP2	8.05059	3.45267e-22	6.33021e-21
	CLIP4	-5.79783	8.44521e-15	7.64904e-14		CKI	2.06274	4.84443e-05	0.000133787
	CLMP	-2.27301	0.00378042	0.00771741		CKS1B	6.13355	1.45099e-08	6.33544e-08
	CLPX	-2.33834	1.19636e-17	1.44927e-16		CLCA2	23.8581	3.50676e-09	1.64845e-08
	CLTCL1	-3.56697	3.16647e-40	1.78003e-38		CLCN3	2.23697	1.1277e-26	2.90005e-25
	CLUH	-3.03074	1.30382e-09	6.46868e-09		CLDN1	15.7946	6.60375e-19	9.09286e-18
	CLYBL	-3.24357	1.24599e-11	7.92817e-11		cldn3	21.6135	1.54418e-13	1.22776e-12
	CMTM6	-6.24447	1.43987e-11	9.11072e-11		CLDN4	10.5882	1.39754e-13	1.11639e-12
	CMTM7	-3.80694	2.85567e-06	9.34309e-06		CLEC16A	2.58158	7.31888e-09	3.30564e-08
	CMTM8	-2.78217	1.92167e-06	6.43109e-06		CLIC3	5.09941	3.94319e-17	4.53834e-16
	CMYA5	-273.423	8.3538e-28	2.32879e-26		CLIC4	2.04384	1.86127e-06	6.25009e-06
	CNKSR2	-18.8519	2.00579e-16	2.16906e-15		CLIC5	11.8188	9.80765e-05	0.000259882
	CNNM2	-2.08124	0.000313723	0.000770934		CLINT1	2.7198	1.13496e-23	2.36085e-22
	CNTFR	-4.55214	4.63515e-12	3.10165e-11		CLN6	3.85575	2.43107e-11	1.49243e-10
	CNTNAP1	-2.50498	0.00203555	0.00436914		CLN8	5.76868	4.03911e-40	2.24278e-38
	CO6	-2.80585	0.000201786	0.000511097		CLSPN	4.68593	3.86496e-09	1.81057e-08
	COG1	-2.15379	1.19486e-12	8.60043e-12		CMAS	10.9672	5.65407e-99	3.8459e-96
	COL11A1	-2.81379	0.000777567	0.00179258		CMPK1	2.4254	4.59513e-08	1.88574e-07
	COL13A1	-4.69137	4.16915e-06	1.33201e-05		c-myb	15.1867	1.46095e-08	6.37624e-08
	COL15A1	-18.4011	3.51446e-22	6.43483e-21		CNDP2	2.27307	3.43239e-08	1.43366e-07
	COL19A1	-7.56158	6.40171e-10	3.31641e-09		CNKSR3	2.07937	8.97741e-08	3.54304e-07
	COL20A1	-4.122	9.85698e-16	9.89626e-15		CNN2	9.72719	7.09131e-23	1.37226e-21
	COL24A1	-4.85707	3.30434e-05	9.33199e-05		CNTRL	3.23036	0.0002038	0.00051543
	COL25A1	-7.46707	0.000118575	0.00031051		COBLL1	3.02087	8.7577e-07	3.0714e-06
	COL28A1	-4.07006	2.09725e-05	6.07948e-05		COL17A1	16.7874	2.40478e-07	9.03219e-07
	COL4A4	-9.60857	4.78304e-09	2.21623e-08		COL7A1	11.7497	1.17103e-10	6.66555e-10
	COL4A6	-9.51897	1.36411e-40	7.79723e-39		COPE	1.98916	1.03197e-08	4.58338e-08
	COL5A1	-2.92916	2.33212e-05	6.71594e-05		CORO1B	3.70946	2.45046e-17	2.8738e-16
	COL6A1	-3.41804	4.48377e-05	0.000124307		COX7A2	3.6819	5.14314e-16	5.3451e-15
	COL8A1	-2.79023	0.0144392	0.0260553		CPEB2	19.8769	1.89257e-14	1.65148e-13
	COLEC11	-5.98267	1.80865e-07	6.89987e-07		CPNE2	6.84258	2.6536e-28	7.73009e-27
	COLEC12	-3.07495	0.000477852	0.00114348		CPNE3	2.95298	3.75429e-17	4.33192e-16
	COLQ	-38.5934	2.21963e-08	9.45391e-08		CPNE8	9.8498	9.23037e-16	9.2946e-15
	COQ10B	-24.8449	2.65041e-107	2.77355e-104		CPOX	3.31577	2.25841e-29	6.91968e-28
	COQ3	-3.47096	3.3531e-23	6.73789e-22		CR1L	2.88323	4.27988e-07	1.55719e-06
	COQ6	-3.87949	1.89565e-30	6.27456e-29		CRABP2	14.3461	7.16545e-19	9.82656e-18
	COQ7	-4.30312	3.04069e-22	5.6051e-21		cRac1A	2.08927	1.1395e-09	5.69917e-09
	COQ9	-11.4504	8.05416e-66	1.38695e-63		CRACR2A	5.14188	0.00106537	0.00240233
	CORO2B	-2.76614	4.5108e-05	0.000125005		CRISP1	14.1541	3.29507e-07	1.21612e-06
	CORO6	-181.65	5.68847e-44	3.96851e-42		CRK	2.94157	2.81985e-21	4.84972e-20
	CORTBP2	-3.82963	6.06187e-10	3.15477e-09		CRNN	31.5648	2.85605e-09	1.35757e-08
	COTL1	-4.95577	2.96834e-12	2.04462e-11		CROT	2.14377	2.99909e-08	1.25731e-07
	COX10	-4.13593	1.89275e-33	7.46347e-32		CRYL1	2.55659	1.40533e-17	1.69037e-16
	COX4I1	-6.05768	2.01081e-44	1.44736e-42		CSNK1A1	2.54214	5.18582e-09	2.38822e-08
	COX5A	-4.9316	1.78627e-39	9.60493e-38		CSNK1G1	2.65005	1.92051e-09	9.34763e-09
	COX6A1	-5.33566	9.8893e-64	1.5288e-61		c-src	3.11483	3.29469e-07	1.21612e-06
	COX6C	-3.63832	4.57342e-21	7.69059e-20		CSRP2	5.71539	1.11074e-18	1.49609e-17
	COX7A2L	-2.68813	5.81604e-18	7.2923e-17		CSRP2BP	2.50166	2.53865e-05	7.2799e-05
	COX7C	-4.27683	2.74885e-32	1.01342e-30		CSTA	44.7344	2.79517e-14	2.39154e-13
	CPAMD8	-2.7648	3.81989e-07	1.39843e-06		CTBS	2.71027	2.47293e-14	2.13057e-13
	CPEB3	-7.45032	1.74174e-16	1.89709e-15		CTH	2.70145	2.30925e-10	1.26776e-09
	CPN1	-2.15735	1.74464e-05	5.12284e-05		CTNNA1	2.28048	1.32794e-10	7.52407e-10
	CPQ	-4.2485	9.0992e-07	3.18051e-06		CTNNB1	3.62741	4.23137e-30	1.3673e-28
	CPT1A	-2.1211	6.13848e-08	2.47871e-07		CTNNBIP1	4.68019	7.48967e-12	4.90089e-11
	CPT2	-3.17191	4.56072e-20	7.02651e-19		CTNND1	4.00663	4.99474e-09	2.30568e-08
	CRACR2B	-2.01121	0.000684177	0.00159239		CTSE	32.1474	6.93341e-10	3.56336e-09
	CRAT	-9.68102	9.21148e-50	9.08065e-48		CTSL2	2.89513	1.4132e-23	2.90849e-22
	CRHR2	-121.667	1.17779e-38	6.06917e-37		CTTN	2.62444	4.2534e-19	5.97144e-18
	CRIM1	-2.78584	2.60436e-09	1.24231e-08		CTTNBP2NL	2.54562	1.41789e-08	6.20024e-08
	CRISPLD1	-2.3671	0.00366548	0.00749965		CUEDC2	3.26425	8.91511e-10	4.51195e-09
	CRLS1	-2.11713	1.51753e-10	8.53077e-10		CUX1	2.01344	2.12408e-09	1.0276e-08
	CRMP1A	-2.88465	0.000539801	0.0012783		CWH43	16.6578	1.5147e-17	1.8155e-16
	CRMP2A	-3.52968	2.66831e-09	1.27144e-08		CYB561	5.64457	4.11219e-07	1.49819e-06
	CRTAP	-2.79952	6.15057e-09	2.80403e-08		CYB5A	7.82307	5.59413e-18	7.0335e-17
	CRTC1	-2.03964	9.30405e-12	6.01866e-11		CYB5B	3.06842	1.61218e-19	2.36848e-18
	CRY1	-2.44468	2.39259e-09	1.14729e-08		CYB5R2	8.03366	4.08184e-42	2.61931e-40
	CSF1R	-4.78073	2.78922e-07	1.03815e-06		CYFIP1	3.58249	1.91283e-24	4.15689e-23
	CSMD2	-7.18425	6.73243e-13	4.98845e-12		CYP1A4	42.1779	3.5248e-18	4.51945e-17
	CSNK2A2	-1.98629	5.60774e-10	2.93189e-09		CYP24A1	19.3902	1.17653e-13	9.45949e-13
	CSPG4	-7.15182	4.33954e-10	2.29708e-09		CYP2H1	20.674	9.27319e-06	2.8279e-05
	CTDSP1	-2.89714	1.65472e-14	1.45606e-13		cyp3A37	15.4755	1.23003e-05	3.68495e-05
	CTK-1	-3.33114	2.46326e-18	3.21594e-17		CYP4V2	5.21798	7.94095e-15	7.20191e-14
	CTNNA3	-83.6215	1.79397e-14	1.5725e-13		CYP51A1	11.6988	2.82835e-26	7.00853e-25
	CTNNAL1	-3.3779	0.000192989	0.00049055		CZH9ORF100	3.68228	1.35416e-07	5.24096e-07
	CTSC	-4.33019	6.63121e-15	6.07073e-14		DAAM1	6.0137	7.0362e-14	5.78371e-13
	CTSD	-3.15835	3.85233e-25	8.71998e-24		DAPK1	3.41511	2.42949e-15	2.3308e-14
	CTSO	-2.57235	0.000849335	0.00194682		DBI	2.073	3.97404e-06	1.27266e-05
	CUBN	-20.3267	1.7142e-15	1.67288e-14		DCAF12	2.53081	5.29223e-15	4.90767e-14
	CUEDC1	-2.92605	2.66422e-21	4.5995e-20		DCBLD1	13.3761	2.1687e-09	1.04769e-08
	CXCR4	-3.68538	0.00241005	0.00510373		dCK	3.31577	7.5021e-14	6.1481e-13
	CXCR7	-2.64995	4.4174e-14	3.6913e-13		DCLRE1A	1.96112	7.17916e-05	0.000194166
	CXorf36	-4.4695	7.25471e-05	0.000196106		DCUN1D3	2.04378	4.15399e-05	0.000115706
	CXXC5	-19.2672	8.6576e-19	1.17543e-17		DDI2	2.20528	2.43903e-09	1.16833e-08
	CYB5D2	-2.87466	2.31419e-11	1.42906e-10		DDX24	2.47157	1.09176e-12	7.88341e-12
	CYBRD1	-2.5964	0.000884458	0.00202085		DDX50	2.50581	1.29449e-17	1.56258e-16
	CYFIP2	-2.58199	3.99118e-07	1.45722e-06		DECR2	2.33346	4.18811e-06	1.33776e-05
	CYGB	-3.06911	1.04335e-07	4.08924e-07		DENND2D	8.75847	1.1636e-10	6.62603e-10
	CYP1B1	-6.9234	2.49001e-06	8.20592e-06		DENND3	4.65364	1.15128e-06	3.96709e-06
	CYP2R1	-4.07711	2.60875e-05	7.46831e-05		DEPDC1	7.0671	3.88769e-08	1.61294e-07
	CYP2U1	-3.62896	6.18458e-07	2.21292e-06		DEPDC1B	4.57515	3.56871e-05	0.000100245
	CYTH4	-3.19101	1.8702e-05	5.46791e-05		DGCR2	3.44203	3.53949e-19	5.01575e-18
	CYYR1	-19.642	2.49392e-21	4.31645e-20		DGKK	9.56803	3.94993e-06	1.26543e-05
	D1A	-5.80607	0.000248917	0.000621903		DGKQ	3.41148	1.31339e-07	5.08606e-07
	DAB2	-3.25432	9.83131e-06	2.98605e-05		DHCR24	11.614	1.30238e-15	1.28762e-14
	DACH1	-3.16594	0.000514911	0.00122462		DHCR7	6.68185	1.07116e-10	6.13358e-10
	Dach2	-17.7219	2.09884e-07	7.93789e-07		DIAPH1	2.21825	7.38279e-06	2.28782e-05
	DACT1	-4.24096	5.52127e-12	3.67113e-11		DIAPH3	7.1065	3.55733e-12	2.42091e-11
	DAG1	-2.76171	1.36297e-24	2.981e-23		DIO2	2.75804	5.89907e-05	0.000161503
	DBT	-4.65688	7.20802e-23	1.39287e-21		DKC1	2.07971	5.3578e-08	2.1803e-07
	DCAF6	-9.46865	1.51688e-49	1.47398e-47		DLG2	7.77733	8.96486e-11	5.18308e-10
	DCHS1	-4.50409	8.74495e-12	5.67046e-11		DLG3	5.72254	5.2536e-34	2.14625e-32
	DCLK2	-17.5877	8.04313e-43	5.36366e-41		DLX3	9.2651	9.6359e-06	2.93261e-05
	DCUN1D2	-2.72141	4.44943e-23	8.84942e-22		DLX5	11.5096	1.69477e-08	7.34959e-08
	DDO	-7.52461	9.37197e-09	4.18295e-08		DMRT1	4.57161	0.0270976	0.0462529
	DECR1	-8.83578	5.16409e-63	7.72003e-61		DMRT2	10.799	4.99809e-07	1.80547e-06
	DENND1A	-2.57944	1.23103e-18	1.65483e-17		DNA2	5.93993	1.46326e-11	9.2544e-11
	DENND2A	-4.70236	2.48954e-17	2.91712e-16		DNASE2	2.25494	0.00750697	0.0143959
	DENND5A	-3.13263	1.14726e-11	7.33428e-11		DNMT3B	8.20021	6.20451e-08	2.50389e-07
	DENND5B	-17.1726	1.85303e-30	6.14844e-29		DNTT	7.36483	7.80667e-05	0.000209678
	DEPDC6	-5.3362	4.63255e-42	2.95874e-40		DOCK9	3.99058	3.99585e-05	0.000111484
	DEPDC7	-3.33012	2.04391e-06	6.8067e-06		DOPEY2	2.71613	8.95589e-08	3.5366e-07
	DES	-56.1076	3.63226e-54	4.18757e-52		DPYD	2.94734	1.70443e-13	1.35182e-12
	DGCR6	-2.73649	5.9446e-13	4.43612e-12		DRAXIN	13.3851	3.42457e-07	1.26049e-06
	DGKD	-3.06435	1.6176e-15	1.58315e-14		DSCC1	2.96514	3.40623e-09	1.6034e-08
	DHRS11	-5.72485	1.63876e-17	1.95731e-16		DSG2	28.5623	3.03025e-11	1.84445e-10
	DHRS7B	-6.62787	3.09054e-31	1.07529e-29		DSP	15.5494	1.75456e-05	5.14974e-05
	DIP2C	-3.16342	1.69088e-10	9.44281e-10		DSTN	3.01246	8.31173e-34	3.34535e-32
	DIRAS2	-15.9965	2.38319e-06	7.8768e-06		DUSP14	14.1557	2.35616e-14	2.03383e-13
	DIRC2	-2.22304	1.70606e-10	9.51979e-10		DUSP16	5.34831	1.08976e-08	4.83215e-08
	DISP1	-3.14097	2.72111e-26	6.80478e-25		DUSP4	28.7887	1.88831e-13	1.48919e-12
	DISP3	-4.07487	3.20825e-16	3.40711e-15		DUSP5	18.4722	4.52788e-11	2.70757e-10
	DKK3	-2.44133	0.00756565	0.0145003		DUSP7	3.4049	7.50438e-20	1.13559e-18
	DLAT	-6.11578	2.79996e-66	5.07876e-64		DYNLL1	2.23941	0.000895053	0.002043
	DLC1	-3.63976	1.26824e-08	5.58533e-08		DYNLT1	3.39565	1.80599e-09	8.81544e-09
	DLD	-5.6749	2.01238e-59	2.63235e-57		E2F1	3.07139	3.72451e-10	1.99246e-09
	DLK1	-50.158	3.58543e-15	3.38723e-14		E2F2	8.97761	4.55164e-06	1.44776e-05
	DLL4	-4.45687	9.61026e-07	3.34882e-06		E2F3	9.08539	2.18132e-14	1.89131e-13
	DLST	-4.29221	1.52636e-38	7.74801e-37		E2F7	10.1458	5.28132e-11	3.13606e-10
	DMD	-5.64418	2.28531e-34	9.56596e-33		E2F8	13.6778	6.38178e-09	2.89972e-08
	DMGDH	-21.9249	9.03229e-16	9.12214e-15		EAF2	25.0347	1.53018e-13	1.21734e-12
	DNAJA1	-5.77792	9.88576e-43	6.56029e-41		EBP	9.42387	4.29428e-27	1.12997e-25
	DNAJB5	-38.5652	1.02685e-28	3.05005e-27		ECT2	7.36657	1.16508e-09	5.82071e-09
	DNAJC18	-2.75491	2.72328e-18	3.54183e-17		EDA2R	2.29312	0.0086398	0.016379
	DNAJC28	-8.36377	2.07281e-20	3.27509e-19		EDEM1	2.626	2.49862e-21	4.31909e-20
	DNAJC7	-2.73274	1.19958e-21	2.11388e-20		EDEM3	2.06015	2.34042e-06	7.75051e-06
	DNAL1	-2.72846	7.30979e-06	2.26675e-05		EFHC1	5.33364	0.000266465	0.000662218
	DNASE1L3	-18.1905	5.42176e-26	1.30776e-24		EFHD1	3.48309	9.40711e-17	1.04725e-15
	DNM3	-11.0635	2.67108e-14	2.28825e-13		EFNA5	2.52786	3.54801e-07	1.30381e-06
	DNMT3A	-2.80286	1.16393e-37	5.61493e-36		EGFR	4.26901	4.11453e-19	5.78842e-18
	DOCK10	-3.49883	0.000200498	0.000508117		EGLN3	8.74963	2.68715e-46	2.12535e-44
	DOCK11	-2.80507	7.05639e-07	2.50379e-06		EHF	20.5905	1.60474e-28	4.70494e-27
	DOK5	-119.864	4.26551e-44	3.00663e-42		EHHADH	3.57292	1.66124e-12	1.17339e-11
	DOK7	-7.18154	1.58479e-10	8.88682e-10		EIF2AK3	3.56472	9.3214e-21	1.52965e-19
	DPF3	-10.2438	3.7167e-10	1.98906e-09		EIF2B5	2.02291	4.27764e-05	0.000118956
	DPH3	-2.52756	0.000116226	0.000304769		EIF5A2	2.16387	6.76746e-08	2.71336e-07
	DPP4	-4.34828	6.31196e-07	2.25731e-06		ELF1	2.46886	1.0947e-10	6.25465e-10
	DRP2	-16.1294	9.08484e-16	9.16162e-15		ELF3	24.9776	3.31705e-19	4.72515e-18
	DSCR3	-2.32893	5.00026e-10	2.63147e-09		ELF5	16.1624	3.13417e-35	1.36221e-33
	DSEL	-2.25649	0.00204708	0.00439181		ELMO3	2.97379	3.83761e-10	2.04813e-09
	DTNA	-25.2636	7.87186e-77	2.23102e-74		ELOVL1	4.32153	1.93632e-11	1.20723e-10
	DTWD1	-2.91495	3.69205e-10	1.97665e-09		ELOVL6	6.02638	3.23672e-09	1.52731e-08
	DUSP10	-2.91103	1.93345e-10	1.07095e-09		ELOVL7	2.08708	0.0040865	0.00826412
	DUSP13	-377.155	2.63637e-17	3.08369e-16		EMP1	28.1256	6.58213e-10	3.39952e-09
	DUSP15	-4.31047	3.30707e-07	1.21988e-06		EMP2	3.98341	8.56677e-31	2.91356e-29
	DUSP22	-6.3534	5.79373e-60	7.96141e-58		ENDOD1	10.0849	1.22303e-09	6.09229e-09
	DUSP3	-13.4944	5.12486e-63	7.72003e-61		ENPP6	5.82288	9.01398e-24	1.89824e-22
	DYNLL2	-2.58196	8.98753e-13	6.55232e-12		ENTPD3	28.2663	1.31976e-10	7.48084e-10
	DYRK3	-4.74269	2.51142e-30	8.25249e-29		ENTPD6	2.20099	9.37593e-10	4.72583e-09
	DYSF	-45.505	3.6069e-92	1.96273e-89		EP4	9.02032	3.17247e-46	2.4947e-44
	EBF1	-2.62242	0.00160637	0.00351223		EPB41	2.48028	7.2372e-06	2.24475e-05
	EBF2	-14.0116	4.80558e-19	6.70514e-18		EPB41L1	3.1847	4.98692e-12	3.32886e-11
	EBF3	-6.35383	3.28166e-10	1.76877e-09		EPB41L4A	3.48025	1.00936e-08	4.49032e-08
	ECHDC3	-4.36093	1.81484e-21	3.16934e-20		EPB41L4B	10.8177	5.31075e-77	1.5706e-74
	ECHS1	-3.39406	1.62664e-23	3.33266e-22		EPB41L5	7.18372	2.80538e-16	2.9886e-15
	ECI1	-6.08405	1.45192e-38	7.39772e-37		EPCAM	33.4656	3.29183e-44	2.3324e-42
	EDA	-5.0877	3.31459e-28	9.53314e-27		EPGN	9.81224	4.44457e-06	1.41569e-05
	EDIL3	-3.28974	9.83422e-06	2.98627e-05		EPHA1	13.2904	8.90104e-05	0.000237291
	EDN1	-4.205	0.000332188	0.00081264		EphA2	6.37215	2.21379e-05	6.39956e-05
	Edn3	-21.0037	8.27885e-18	1.02108e-16		EPHA4	19.246	3.96334e-26	9.66259e-25
	EDNRA	-3.36102	6.65321e-05	0.000180695		EPHA7	4.39838	4.90288e-09	2.26636e-08
	EDNRB	-3.24906	0.000127901	0.000333454		EPHB2	2.18555	2.90788e-11	1.77314e-10
	EDNRB2	-14.7408	9.13961e-08	3.60392e-07		EPHB3	15.2984	1.28099e-23	2.64039e-22
	EDRF1	-2.19624	3.45064e-06	1.11344e-05		EPT1	2.07302	6.78328e-09	3.07292e-08
	EEF2K	-2.46241	1.02857e-11	6.60964e-11		ERBB2	4.15894	2.57643e-10	1.40762e-09
	EEPD1	-10.3003	7.38201e-15	6.72188e-14		EREG	26.4659	3.82459e-09	1.79253e-08
	EF1A	-799.132	2.36941e-26	5.96916e-25		ERI2	4.1882	3.55547e-05	9.9935e-05
	EFCC1	-6.81564	4.46992e-13	3.37264e-12		ERLIN1	2.60221	7.14949e-07	2.53154e-06
	EFEMP1	-2.05104	0.00410954	0.00830578		ERMP1	4.00594	2.6022e-23	5.2679e-22
	EGF	-163.521	2.35413e-16	2.52444e-15		ERN2	4.55462	1.01962e-30	3.44191e-29
	EGFL7	-5.17161	4.12349e-18	5.26722e-17		ERO1L	13.0671	4.09352e-28	1.16017e-26
	EGFLAM	-4.84942	7.49212e-06	2.32012e-05		ERP29	2.04905	1.38485e-07	5.34607e-07
	EGLN1	-1.97539	6.50645e-09	2.9544e-08		ERRFI1	7.52207	1.3127e-12	9.38906e-12
	EI24	-2.13403	5.4014e-12	3.59319e-11		ESRP1	20.4834	7.80335e-11	4.54244e-10
	EIF1B	-2.83358	1.6476e-19	2.4127e-18		ESRP2	20.1454	1.03895e-13	8.41303e-13
	EIF4E3	-9.64758	1.99689e-41	1.22368e-39		ETNK1	2.35812	0.000661441	0.00154159
	EIF4EBP1	-2.38106	1.07811e-11	6.91821e-11		ETS2	2.11341	0.00402704	0.00815843
	ELF2	-2.32939	3.9333e-12	2.65815e-11		ETV3	2.73706	1.8408e-07	7.01268e-07
	ELK3	-2.19968	0.000153625	0.000396417		ETV4	3.4249	1.09078e-10	6.23489e-10
	ELMO1	-3.17362	0.00011757	0.000308175		EXO1	10.9785	6.43392e-10	3.33183e-09
	ELN	-3.54353	6.60403e-05	0.000179503		EXOC2	2.28661	2.75876e-10	1.50121e-09
	EMCN	-7.14251	6.22433e-11	3.65928e-10		EXOC3	2.21001	2.02748e-25	4.75548e-24
	EMID1	-3.6384	0.000140881	0.000365404		EXOC5	2.03242	2.14177e-10	1.17867e-09
	EMILIN3	-2.87864	0.0110267	0.0204369		EXOC8	2.85933	4.13331e-09	1.92897e-08
	EML1	-4.44564	7.21181e-39	3.77344e-37		EXOSC3	2.25547	1.78619e-07	6.82182e-07
	ENG	-5.26719	2.41706e-08	1.02499e-07		EXPH5	16.4267	1.68257e-08	7.29901e-08
	ENOX1	-33.5253	2.00332e-38	1.00938e-36		EZH2	4.18067	2.42354e-12	1.68213e-11
	ENPP1	-6.75829	9.33317e-15	8.40294e-14		EZR	34.3237	1.31507e-18	1.76433e-17
	Enpp2	-3.9986	6.29157e-06	1.96624e-05		F2RL1	32.2203	7.67665e-73	1.77005e-70
	ENPP3	-3.22557	0.0011861	0.00265347		F3	32.6175	6.25461e-31	2.15412e-29
	ENPP4	-7.08209	7.04215e-15	6.43395e-14		FA2H	16.5731	1.70318e-15	1.66452e-14
	ENTPD1	-2.12201	0.00698478	0.013476		FAM101A	5.19403	3.42917e-08	1.43319e-07
	ENTPD2	-3.20692	2.01917e-08	8.6516e-08		FAM107B	8.26129	5.08733e-59	6.59124e-57
	EP3	-4.98754	7.94436e-09	3.57628e-08		FAM110A	5.03679	9.46181e-05	0.000251256
	EPB41L3	-6.2212	3.53038e-14	2.98121e-13		FAM110C	20.4238	1.22422e-79	3.96531e-77
	EPB42	-4.0185	1.33861e-06	4.57319e-06		FAM117B	2.60358	4.34762e-06	1.3874e-05
	EPDR1	-12.6363	1.85986e-17	2.21167e-16		FAM126B	2.16815	0.000959763	0.00217574
	EPHA3	-2.2343	0.0202174	0.0354384		FAM129A	14.4076	2.27762e-32	8.5123e-31
	EPHA5	-2.44973	0.017077	0.0303681		FAM129B	9.55788	1.02191e-11	6.57308e-11
	EPHB1	-5.90453	4.64612e-29	1.40457e-27		FAM134C	4.12705	1.20933e-11	7.70571e-11
	EPHX2	-2.86958	4.56813e-08	1.87579e-07		FAM135A	2.39192	1.95099e-08	8.38852e-08
	Epm2a	-10.9653	2.23211e-39	1.18616e-37		FAM136A	2.39372	8.05794e-06	2.47953e-05
	ERAL1	-2.14234	1.16648e-06	4.01538e-06		FAM160A1	16.9626	5.89468e-13	4.40369e-12
	ERBB4	-84.9213	1.70121e-16	1.85443e-15		FAM188A	2.15085	1.15923e-10	6.60393e-10
	ERCC6L2	-2.18033	0.0061541	0.0119985		FAM20C	2.45106	0.000470493	0.00112756
	ERG	-3.42	0.000112341	0.000295151		FAM214A	3.18368	2.80831e-24	6.06418e-23
	ESAM	-6.50007	4.6719e-07	1.69484e-06		FAM3B	15.9581	3.90073e-22	7.10382e-21
	ESRRB	-2.80651	1.44779e-07	5.5811e-07		FAM3C	3.45225	3.41142e-19	4.84942e-18
	ESRRG	-2.2736	6.11273e-09	2.78959e-08		FAM3D	7.04691	1.37176e-24	2.99541e-23
	ETFA	-4.50621	2.00493e-39	1.06961e-37		FAM43A	4.40215	1.61859e-12	1.14624e-11
	ETFDH	-7.41576	2.59918e-41	1.56457e-39		FAM46B	2.69056	0.00113385	0.00254344
	ETNPPL	-18.2311	8.06394e-37	3.80909e-35		FAM49B	2.35377	4.9152e-10	2.58971e-09
	ETS1	-2.89083	1.84932e-05	5.40801e-05		FAM60A	3.85174	1.99772e-10	1.10431e-09
	ETV5	-3.94271	1.58841e-51	1.6751e-49		FAM76A	1.96228	0.000167886	0.000430766
	EVA1B	-3.87442	5.58665e-09	2.56413e-08		FAM76B	2.53707	1.10342e-12	7.96336e-12
	Ex-FABP	-3.29754	0.0139404	0.0252624		FAM83A	58.1459	2.30396e-18	3.01086e-17
	EXOC3L1	-2.42106	2.66792e-15	2.55056e-14		FAM83B	12.9188	3.04112e-06	9.91408e-06
	EXTL3	-3.63665	6.77441e-38	3.31508e-36		FAM83C	13.7334	2.99112e-26	7.38498e-25
	EYA1	-60.2319	8.27371e-25	1.83614e-23		FAM83F	24.8595	2.53812e-41	1.5346e-39
	EYA2	-2.85259	0.00720933	0.0138603		FAM83G	18.1515	1.133e-08	5.01084e-08
	EYA4	-47.8842	7.85639e-25	1.74638e-23		FAM83H	26.4668	5.66049e-12	3.75087e-11
	F13A1	-5.72532	1.8133e-09	8.84796e-09		FAM84A	10.7111	1.08157e-20	1.75791e-19
	FABP4	-3.14112	0.0179348	0.0317564		FAM84B	9.68556	2.92512e-06	9.55881e-06
	FABP5	-5.63082	9.27421e-16	9.33183e-15		FANCE	3.10144	9.18557e-07	3.20905e-06
	FADS2	-2.21426	4.76269e-08	1.94687e-07		FANCI	2.67062	0.000100298	0.000265199
	FAHD1	-2.14845	6.83266e-06	2.12606e-05		FAR1	4.42905	1.48767e-10	8.38025e-10
	FAM110B	-3.54583	0.000302013	0.000744173		FARP2	2.40487	1.83148e-14	1.60288e-13
	FAM110D	-6.17405	1.11198e-16	1.23287e-15		FASLG	8.70628	7.95153e-09	3.57832e-08
	FAM117A	-5.74297	5.54562e-35	2.37241e-33		FASN	3.1011	2.17218e-07	8.19475e-07
	FAM124B	-5.50335	1.31511e-05	3.92342e-05		FAT2	11.1028	0.000124569	0.000325267
	FAM13B	-3.67068	4.24918e-08	1.75435e-07		FAXC	2.43544	0.00020358	0.000514969
	FAM160A2	-1.96926	3.89624e-12	2.63442e-11		FBP1	17.3087	2.94992e-13	2.27627e-12
	FAM160B1	-2.36671	3.19154e-13	2.44745e-12		FBXL5	3.50022	1.24888e-09	6.20971e-09
	FAM162A	-2.05339	1.26007e-05	3.76995e-05		FBXO25	2.21313	1.42534e-12	1.01627e-11
	FAM167A	-8.46649	0.000627306	0.00146731		FBXO34	2.11901	2.14594e-07	8.10028e-07
	FAM177A1	-2.98305	1.59128e-12	1.12807e-11		FBXO8	2.49461	5.71921e-10	2.98672e-09
	FAM179A	-7.87471	3.35044e-06	1.08367e-05		FDFT1	3.27981	0.000220492	0.000555476
	FAM180B	-5.87971	3.87992e-06	1.24428e-05		FER	3.20068	2.05967e-06	6.85581e-06
	FAM189A1	-3.21293	8.58927e-06	2.63172e-05		FERMT1	10.5912	6.11189e-31	2.11031e-29
	FAM189A2	-25.6428	2.77427e-25	6.35373e-24		FGD4	6.30007	3.44284e-13	2.62831e-12
	FAM195A	-8.02519	3.10402e-34	1.27961e-32		FGD6	2.3851	8.05966e-05	0.000216089
	FAM198B	-2.85251	0.00330687	0.00682444		FGF22	24.9614	2.33344e-12	1.62541e-11
	FAM19A5	-10.0063	0.00145918	0.00321469		Fgf9	4.10842	7.86644e-08	3.13001e-07
	FAM20A	-2.92749	8.36546e-08	3.3121e-07		FGFBP1	33.3608	1.16138e-16	1.28451e-15
	FAM212B	-25.7918	1.84458e-30	6.13537e-29		FGFR2	16.6525	1.43859e-80	5.01809e-78
	FAM217B	-4.96048	5.00057e-11	2.98106e-10		FGFR3	8.71039	8.02779e-16	8.16218e-15
	FAM219A	-2.98411	2.91292e-14	2.48448e-13		FHDC1	12.1888	5.64346e-10	2.94943e-09
	FAM26E	-2.83562	0.00354012	0.00727051		FIG4	3.26541	1.50675e-14	1.33363e-13
	FAM46C	-3.58895	1.10584e-06	3.81437e-06		FLNB	3.84774	3.03077e-09	1.43761e-08
	FAM53B	-3.13089	1.07941e-08	4.78784e-08		FLVCR2	24.4656	2.98542e-22	5.51068e-21
	FAM65B	-23.8053	2.63753e-25	6.10055e-24		FMN1	3.53226	1.11016e-10	6.33763e-10
	FAM69A	-4.64344	6.83661e-09	3.09501e-08		FOSL2	5.21364	1.30571e-08	5.74109e-08
	FAM73B	-3.16141	9.39356e-22	1.66828e-20		FOXM1	2.94088	2.03014e-05	5.89751e-05
	FAM78A	-48.0989	2.63274e-22	4.89287e-21		FOXN2	1.99665	0.000241136	0.000603128
	FAR-1	-8.3782	8.28668e-08	3.28473e-07		FOXP1	3.21047	2.35061e-19	3.40913e-18
	FARP1	-5.80442	1.04012e-20	1.69663e-19		foxp2	3.86511	1.56002e-08	6.78903e-08
	FAT1	-2.4475	0.000454311	0.00109075		FOXP4	3.82066	1.79646e-11	1.12415e-10
	FAT4	-2.00956	0.0183606	0.0324176		FPGT	3.73129	5.09821e-22	9.19841e-21
	FBLN2	-3.17331	7.9937e-05	0.000214363		FRK	13.54	8.32656e-08	3.29958e-07
	FBLN5	-3.74334	6.59121e-07	2.34976e-06		FRMD1	6.82952	3.90367e-21	6.61338e-20
	fbn2	-2.69111	0.00148679	0.00327021		FRMD4B	5.92165	1.59075e-31	5.65027e-30
	FBP2	-197.873	7.82705e-22	1.39736e-20		FRMD6	2.52428	3.28086e-10	1.76877e-09
	FBXL7	-2.8816	6.21278e-09	2.82955e-08		FTD	3.33767	3.24425e-19	4.62628e-18
	FBXO30	-2.14411	5.68043e-07	2.04058e-06		FUCA2	2.88891	1.97694e-14	1.72068e-13
	FBXO40	-61.371	1.50095e-31	5.34527e-30		FURIN	5.3164	4.74126e-08	1.93869e-07
	FBXW4	-2.84084	2.98972e-18	3.85884e-17		FYTTD1	2.65943	1.1416e-17	1.3854e-16
	FBXW7	-2.45585	7.72853e-14	6.32224e-13		FZD10	7.7055	1.72152e-05	5.0593e-05
	FCRL2	-4.35665	1.14324e-07	4.46016e-07		FZD3	2.71373	7.12724e-07	2.52432e-06
	FEM1A	-5.80133	2.12029e-84	9.6148e-82		FZD6	2.48796	2.3109e-17	2.71716e-16
	FEM1C	-6.08359	2.15547e-12	1.50529e-11		G2E3	3.70407	1.62318e-10	9.0834e-10
	FERMT2	-13.6849	1.3389e-19	1.97982e-18		gadd45	2.75527	3.68151e-13	2.79951e-12
	FEZ1	-3.0453	0.000204926	0.000517893		GAK	2.29649	1.23927e-06	4.24876e-06
	FGD5	-5.26549	2.89409e-08	1.21629e-07		GAL3ST2	9.08636	2.18467e-09	1.05466e-08
	FGF1	-48.1895	8.73915e-29	2.61291e-27		GALC	18.4531	2.28901e-05	6.6016e-05
	FGF12	-4.30545	3.18149e-09	1.50438e-08		GALM	4.1623	3.00793e-23	6.05323e-22
	FGF13	-551.52	1.12635e-19	1.67829e-18		GALNT1	3.33712	1.30548e-45	9.86655e-44
	FGF14	-16.0125	0.000261047	0.000649943		GALNT12	2.26167	0.000113175	0.000297169
	FGF16	-15.9944	5.90211e-11	3.48491e-10		GALNT3	10.9263	2.15512e-58	2.76587e-56
	FGF18	-5.87307	1.29372e-10	7.34549e-10		GALNT9	3.31037	0.00226973	0.0048261
	FGFR1	-4.22413	6.78386e-10	3.49574e-09		GAN	3.35056	1.30792e-13	1.04788e-12
	FGFR4	-25.0471	2.68553e-22	4.97737e-21		GAPVD1	2.77278	2.31998e-11	1.43199e-10
	FH	-7.00541	1.51391e-75	3.96063e-73		GAR1	2.32952	8.67129e-10	4.40329e-09
	FHL1	-53.6783	2.55961e-32	9.51391e-31		GAREM	7.93258	3.1119e-13	2.39177e-12
	FHL3	-16.6924	3.53152e-24	7.54203e-23		GART	2.03434	6.82639e-06	2.1246e-05
	FHL5	-7.34631	7.46703e-09	3.36907e-08		GATSL3	2.20742	0.00767473	0.0146928
	FHOD1	-3.3372	9.0393e-34	3.61678e-32		GBA2	5.77364	6.12887e-16	6.31645e-15
	FHOD3	-5.88001	4.049e-16	4.25348e-15		GCC2	2.17818	0.00312611	0.00648088
	FIBIN	-2.73392	2.99227e-06	9.76652e-06		GCLC	11.1342	2.51142e-10	1.37431e-09
	FIGF	-10.8775	5.31183e-11	3.15142e-10		GCLM	3.01432	2.99704e-20	4.68103e-19
	FILIP1	-18.6721	5.15618e-14	4.28234e-13		GCNT1	4.7756	3.58265e-31	1.24333e-29
	FKBP1B	-51.0075	1.42582e-24	3.10847e-23		GCNT3	6.6526	5.95997e-08	2.41021e-07
	FKBP25	-5.0782	3.96727e-35	1.71336e-33		GDI2	2.0516	2.55974e-07	9.57984e-07
	FKBP51	-13.1476	1.02664e-127	1.26968e-124		GDPD2	13.1376	0.000222165	0.000558827
	FKBP9	-2.46684	8.16904e-07	2.87608e-06		GFOD1	2.7861	5.80497e-09	2.65627e-08
	FLI1	-4.53125	5.40464e-08	2.19871e-07		GGH	3.19274	3.83729e-23	7.66557e-22
	FLII	-2.19626	1.07775e-21	1.90908e-20		GID4	4.82868	1.72072e-11	1.07924e-10
	FLRT2	-2.10575	0.000227282	0.000570891		GINS2	5.50085	6.87922e-09	3.11327e-08
	FLT1	-2.81406	0.000890863	0.00203446		GJA1	3.69823	5.91444e-08	2.39393e-07
	FLT4	-3.76353	4.85466e-06	1.53982e-05		GJB6	14.3118	5.53251e-05	0.000151865
	FMO3	-4.32858	4.20714e-22	7.62103e-21		GK5	5.06397	1.04181e-20	1.69734e-19
	FMOD	-4.82709	2.11647e-05	6.13202e-05		GMDS	5.53037	4.14266e-14	3.47453e-13
	FN3K	-4.55786	9.19871e-10	4.64603e-09		GMNN	5.4006	1.68423e-10	9.41344e-10
	FNDC3B	-2.09246	2.7602e-05	7.87537e-05		GNA11	2.23074	5.44523e-06	1.71554e-05
	FNDC4	-10.0076	8.86995e-14	7.19539e-13		GNA13	2.80584	6.50684e-15	5.97294e-14
	FNDC5	-73.3809	1.27302e-19	1.88446e-18		GNAT3	9.23715	2.33884e-06	7.74716e-06
	FNIP1	-2.2333	6.65789e-10	3.43473e-09		GNB1	2.53878	7.87686e-20	1.18931e-18
	FOLH1	-6.15709	1.88709e-12	1.32398e-11		GNE	5.18806	5.69539e-16	5.8965e-15
	FOS	-3.03875	1.43076e-14	1.26967e-13		GNG10	2.0928	2.76173e-06	9.04443e-06
	FOXD1	-11.7976	1.10923e-15	1.10792e-14		GNG12	2.51934	3.06288e-09	1.45132e-08
	FOXO3	-2.28486	5.83079e-18	7.30406e-17		GNG4	10.6931	7.95676e-06	2.45117e-05
	FOXO6	-2.86436	4.59978e-11	2.74695e-10		GNG5	2.68059	3.54887e-17	4.10186e-16
	FOXRED1	-2.46387	1.95232e-06	6.52565e-06		GNL3	2.07659	1.50265e-10	8.46111e-10
	FOXRED2	-2.90197	4.46804e-05	0.000123896		GOLGA4	3.81082	1.92259e-06	6.43258e-06
	FREM1	-2.31311	0.00192716	0.00416211		GP1BB	2.57036	0.000609654	0.00142897
	FRMD3	-4.3424	8.24362e-12	5.36328e-11		GPATCH3	2.93085	6.12742e-09	2.79535e-08
	FRMPD3	-27.7793	6.67031e-27	1.74171e-25		GPD1L	2.66077	7.35889e-20	1.1173e-18
	FRS3	-2.11237	1.50673e-07	5.80008e-07		GPHB5	3.39616	8.47112e-06	2.59845e-05
	FRZB	-2.82206	0.0037801	0.00771741		GPR137B	4.08451	1.2584e-24	2.75673e-23
	FSCN1	-2.44054	0.000279893	0.000693563		GPR137C	7.9414	5.42948e-11	3.21842e-10
	FSD1L	-2.87515	6.8618e-07	2.43856e-06		GPSM2	4.29739	2.2064e-23	4.48668e-22
	FUNDC1	-4.10412	7.00304e-16	7.19014e-15		GPT2	4.07435	6.49051e-18	8.08579e-17
	FUNDC2	-2.92877	1.13981e-30	3.82862e-29		GPX1	7.70283	6.01186e-19	8.33694e-18
	FUT10	-3.81412	3.26846e-07	1.20728e-06		GRAP	2.76807	0.000680425	0.00158393
	FUT11	-2.63557	2.51452e-08	1.064e-07		GRB7	26.4916	6.60121e-18	8.21618e-17
	FXR1	-4.91115	1.13045e-16	1.25131e-15		GRHL1	27.9887	7.06908e-18	8.78244e-17
	FXYD6	-7.48301	8.81508e-19	1.19562e-17		GRHL2	16.808	2.8975e-28	8.38673e-27
	FYCO1	-2.53601	2.18401e-05	6.31616e-05		GRHL3	24.1679	1.12871e-20	1.83015e-19
	FZD1	-2.13289	2.54392e-06	8.37547e-06		GRK4	7.20025	1.81273e-16	1.97125e-15
	FZD2	-7.27013	1.01329e-16	1.12713e-15		GSG1	11.2773	0.000115311	0.000302485
	FZD8	-2.54416	4.13804e-07	1.5072e-06		GSR	4.60447	1.32295e-13	1.05929e-12
	G0S2	-10.1965	2.6456e-16	2.82479e-15		GSTA	4.36846	6.67678e-40	3.66253e-38
	GAB3	-4.49635	7.79933e-06	2.40813e-05		GSTA3	16.5717	1.40096e-20	2.24748e-19
	GAD2	-3.90046	0.000202556	0.000512855		GSTO1	6.10359	2.79185e-05	7.95901e-05
	gadd45	-9.57081	1.59396e-29	4.96208e-28		GSTZ1	4.04283	8.63671e-19	1.17376e-17
	GADL1	-54.1718	6.17918e-20	9.41339e-19		GTPBP1	2.63465	6.5531e-08	2.63441e-07
	GAL	-11.1728	1.2496e-07	4.84869e-07		GTPBP2	2.58382	1.1624e-07	4.52843e-07
	GAL3ST1	-5.81218	0.00224224	0.00477278		GTSE1	8.03571	1.10679e-09	5.55192e-09
	GALNT15	-3.13356	0.000912354	0.00207831		GYG2	15.2162	3.34614e-07	1.23263e-06
	GALNT18	-2.42774	5.92833e-11	3.49887e-10		H3F3B	2.61558	9.13303e-17	1.01757e-15
	GAMT	-73.9161	2.28388e-18	2.98748e-17		HABP4	3.64692	7.87718e-10	4.01503e-09
	GATA2	-4.01459	1.45113e-08	6.33544e-08		HACE1	2.21745	4.98009e-13	3.73891e-12
	GATM	-267.785	3.0441e-17	3.54251e-16		hairy1	2.19598	0.0107765	0.0200305
	GBAS	-7.0508	6.26018e-47	5.22475e-45		HAT1	1.95692	9.03834e-07	3.16249e-06
	GBGT1	-3.81715	6.11652e-17	6.90532e-16		HAUS6	2.00143	0.000270795	0.000672244
	GCSH	-2.56615	2.67318e-10	1.45639e-09		HBEGF	7.1289	1.40031e-09	6.93226e-09
	GDA	-2.10366	0.00104744	0.00236427		HDAC1	3.46901	2.37617e-13	1.85139e-12
	GDF8	-8.48225	7.52091e-10	3.84641e-09		HECA	3.59866	2.07193e-12	1.44918e-11
	GDNF	-5.80001	0.000327009	0.000801267		HECW1	3.03879	1.8384e-11	1.14881e-10
	GDPD5	-2.05415	2.38482e-07	8.96467e-07		HELIOS	14.289	8.73593e-13	6.38601e-12
	GFM1	-5.54753	8.02361e-39	4.18211e-37		HELZ2	2.28243	0.0128498	0.0235115
	GFRA2	-5.05125	4.05321e-06	1.2971e-05		heme	5.97439	1.61475e-05	4.75682e-05
	GGT5	-3.41737	4.35791e-08	1.79369e-07		HENMT1	2.84838	0.00553171	0.0108889
	GGT7	-3.08586	0.00073825	0.00170889		HEXB	4.71418	2.18792e-22	4.07174e-21
	GHITM	-2.28705	1.37089e-16	1.50399e-15		HGS	2.17241	1.16127e-07	4.52532e-07
	GILT	-3.36924	2.31214e-07	8.69624e-07		HHLA2	19.4011	3.27403e-14	2.77854e-13
	GJA5	-5.12307	0.000140769	0.000365183		HIAT1	2.3615	2.5477e-25	5.92461e-24
	GJC2	-3.23299	1.29463e-05	3.86826e-05		HIF1A	1.97698	2.56456e-10	1.40283e-09
	GKAP1	-2.61037	2.94629e-05	8.36945e-05		HIGD1A	3.0057	0.000126137	0.000328981
	GLDC	-4.96324	0.000219371	0.000552754		HIVEP2	3.20703	9.14971e-06	2.79212e-05
	GLDN	-6.02651	7.17588e-06	2.22675e-05		HJURP	2.48427	0.00585831	0.0114721
	GLI2	-2.97453	6.63875e-13	4.92836e-12		HMGB2	2.82188	1.5729e-14	1.38586e-13
	GLIPR2	-3.41363	6.66145e-09	3.01974e-08		HMGCR	7.81555	2.90829e-18	3.75731e-17
	GLRX	-6.11032	4.1104e-09	1.9196e-08		HMGCS1	4.66403	2.09451e-06	6.96838e-06
	GLRX5	-4.67944	1.33687e-33	5.31776e-32		HNF4G	7.9911	2.49752e-18	3.25444e-17
	GLUL	-3.12718	2.0737e-11	1.28874e-10		HNRNPM	2.68391	3.05233e-19	4.36175e-18
	GM2A	-2.27396	7.69734e-06	2.38042e-05		HOMER2	11.8486	2.22018e-15	2.13754e-14
	GMPR	-22.9573	2.61666e-32	9.67313e-31		HOOK1	2.6719	0.000595717	0.00139944
	GNAI1	-2.35822	0.000394345	0.000955246		HOPX	17.7693	7.60906e-08	3.03559e-07
	GNAO1	-5.11311	4.97348e-07	1.79706e-06		HPCAL1	3.0695	2.6073e-15	2.49611e-14
	GNB4	-2.23499	3.3911e-06	1.09527e-05		HPGD	2.08588	1.80994e-10	1.00746e-09
	GNGT2	-5.63891	3.02289e-11	1.8408e-10		HPGDS	2.73444	0.00323192	0.00668598
	GOLM1	-9.59217	1.59752e-12	1.13191e-11		HPS1	2.58242	2.19149e-15	2.1144e-14
	GOT1	-14.8005	2.11042e-89	1.10424e-86		HPS4	3.45924	2.11758e-24	4.57989e-23
	GOT2	-8.22552	3.92409e-83	1.5701e-80		HPSE	2.68593	3.46309e-05	9.74998e-05
	GPAM	-5.8538	1.38757e-15	1.36589e-14		HRSP12	2.95403	1.4968e-18	1.99436e-17
	GPC4	-2.02542	1.21743e-08	5.37025e-08		HS2ST1	2.43499	3.39331e-16	3.59522e-15
	GPM6B	-11.4392	4.50191e-18	5.70773e-17		HS3ST6	7.44438	1.96074e-08	8.4251e-08
	GPR146	-4.38936	1.36991e-13	1.0956e-12		HS6ST3	5.76414	0.00219297	0.00467824
	GPR155	-4.3055	1.21381e-17	1.4678e-16		HSBP1L1	6.51172	2.19363e-38	1.10119e-36
	GPR162	-2.76111	1.38347e-05	4.11383e-05		HSD17B12	2.5087	1.33031e-15	1.31141e-14
	GPR171	-4.04662	0.00173221	0.00376557		HSD17B2	3.87469	0.0107158	0.0199313
	GPR20	-4.75777	6.92286e-05	0.000187607		HSD17B4	2.05863	8.75602e-13	6.39726e-12
	GPR39	-3.68764	1.07073e-06	3.70266e-06		HSD3B2	13.8873	7.74945e-08	3.08888e-07
	GPR50	-2.58151	0.00453168	0.00906603		HSDL1	5.10109	1.43581e-14	1.27332e-13
	GPR63	-2.79877	0.0172048	0.0305673		HSPA4L	2.98654	1.12327e-07	4.38856e-07
	GPRC5B	-22.0747	8.6156e-23	1.6578e-21		HYI	3.69155	3.09047e-18	3.9851e-17
	GRAMD1B	-23.0359	1.45038e-26	3.70882e-25		IBTK	4.80846	7.91124e-10	4.03088e-09
	GRAMD4	-3.88625	5.36912e-15	4.97558e-14		ID2	2.20141	5.01531e-06	1.58744e-05
	GRB10	-8.52172	3.68369e-19	5.20383e-18		IDH1	4.07493	1.07856e-14	9.67219e-14
	GRB14	-16.9315	8.21941e-06	2.52408e-05		IDNK	6.72847	6.30048e-26	1.51434e-24
	GRHPR	-2.71733	8.994e-05	0.000239675		IFIH1	2.67738	0.000280911	0.000695707
	GRIN2C	-34.3274	2.2462e-17	2.64336e-16		IFNGR2	2.16605	3.05221e-09	1.44677e-08
	GRK5	-3.37562	2.54972e-05	7.31008e-05		IGF2R	2.19167	9.48121e-05	0.000251722
	GRM4	-43.3419	1.11433e-08	4.93308e-08		IGF-I	2.06921	2.10541e-07	7.95831e-07
	GSE1	-2.70879	7.45723e-18	9.23936e-17		IGSF3	2.6882	2.22083e-05	6.41721e-05
	GSN	-5.34122	8.0819e-18	9.98603e-17		IGSF5	6.17284	3.71207e-07	1.36043e-06
	GSTK1	-4.41965	1.98183e-18	2.61616e-17		IKBKE	11.1386	1.47636e-08	6.43936e-08
	GSTT1	-3.38633	1.46264e-09	7.21456e-09		IL10R2	2.76724	1.97539e-06	6.5995e-06
	GTF2IRD1	-2.23995	3.91818e-10	2.0854e-09		IL13RA1	6.73678	2.06848e-08	8.84338e-08
	GUCY1A2	-6.08877	4.77064e-05	0.000131856		IL18R1	5.67364	1.16861e-07	4.55131e-07
	GUCY1A3	-10.5885	4.03586e-13	3.05871e-12		IL1R2	4.28273	0.015977	0.02855
	GUCY1B3	-6.02175	8.99605e-11	5.1967e-10		IL20RA	2.73663	0.0189288	0.0333127
	GULP1	-3.12616	2.46333e-05	7.07136e-05		IL20RB	15.0741	2.83462e-05	8.06698e-05
	GYG1	-8.84001	1.02204e-32	3.86218e-31		IL22RA1	28.9151	6.70706e-27	1.74795e-25
	GYPC	-11.1922	3.52539e-13	2.68831e-12		IL4I1	26.1663	2.50918e-06	8.26312e-06
	HACD1	-9.9773	3.53709e-28	1.00456e-26		IL7	3.71931	0.00601548	0.0117528
	HADH	-2.61814	1.01843e-15	1.02098e-14		IL8	6.97417	9.84608e-05	0.000260798
	HADHA	-6.75287	7.83032e-60	1.06524e-57		ILDR1	15.8476	3.87646e-40	2.16129e-38
	HADHB	-8.98827	8.5429e-98	5.28262e-95		IMPA2	2.24945	0.00015812	0.000406936
	HBE1	-7.48223	9.77392e-10	4.92461e-09		INA	23.039	1.94317e-19	2.83636e-18
	HBG2	-3.92109	3.47899e-12	2.37234e-11		INADL	9.77695	4.48577e-38	2.21907e-36
	HCCS	-2.79011	2.68611e-20	4.21961e-19		INCENP	3.76975	5.19317e-15	4.82238e-14
	HDAC9	-12.7907	1.72668e-17	2.0569e-16		INF2	2.08164	0.00029139	0.000720086
	HDDC2	-2.54963	1.37976e-07	5.32792e-07		ING5	2.01792	1.01836e-08	4.52737e-08
	HDHD2	-2.09287	2.404e-09	1.15236e-08		INPP4A	2.77603	7.71782e-11	4.49457e-10
	HEBP2	-9.99412	2.21094e-07	8.33637e-07		INPP4B	2.19251	2.48182e-05	7.12294e-05
	HECTD2	-2.4048	1.84172e-06	6.18789e-06		INPP5A	2.52374	4.81435e-17	5.48989e-16
	HECW2	-4.64251	7.81724e-06	2.41311e-05		INSIG1	8.94466	6.54139e-10	3.38233e-09
	HEG1	-8.61469	1.27808e-12	9.16067e-12		INSIG2	2.70044	2.37226e-10	1.3013e-09
	HEPACAM	-3.2382	0.00432892	0.0087052		ip3ka	12.0592	1.92687e-20	3.05159e-19
	HERC2	-2.12236	0.000120387	0.00031495		IPMK	9.79375	2.23811e-18	2.93609e-17
	HEY1	-2.83404	8.32724e-26	1.98395e-24		IQCB1	2.14697	1.08314e-12	7.82943e-12
	HEYL	-6.45871	1.97415e-07	7.4934e-07		IQGAP1	3.50037	1.5863e-08	6.90119e-08
	HGF/SF	-8.57531	3.05054e-10	1.65386e-09		IQGAP2	6.2303	2.29726e-13	1.79402e-12
	HHATL	-154.235	4.61639e-43	3.09366e-41		IRAK2	5.2545	9.13486e-33	3.47125e-31
	HHEX	-4.35419	1.19994e-06	4.1191e-06		IRF6	30.107	3.69352e-20	5.71634e-19
	HHIPL1	-2.19197	0.01522	0.0273158		ISM1	2.4956	0.00971153	0.0182304
	HHIPL2	-4.79271	0.000306779	0.00075496		ITFG1	1.99898	2.18868e-21	3.79781e-20
	HIBADH	-6.3628	5.25722e-39	2.76136e-37		ITGA2	5.26319	7.61258e-05	0.000205032
	HIC1	-3.77906	9.5833e-05	0.000254185		ITGB4	3.16524	1.95003e-13	1.53254e-12
	HINT2	-3.46728	2.62428e-14	2.25241e-13		ITGB5	2.04678	4.06582e-05	0.00011332
	HINT3	-2.88859	5.47346e-16	5.67262e-15		ITGB6	27.6364	5.08238e-23	1.00204e-21
	HIP1	-7.08586	7.43363e-19	1.0184e-17		ITPK1	3.0532	1.64168e-19	2.40662e-18
	HIPK2	-4.87658	1.91884e-75	4.92528e-73		JAC	19.1198	1.73592e-05	5.09942e-05
	HIPK3	-5.01566	2.0809e-30	6.85436e-29		JAG1	1.95973	0.00049038	0.0011714
	HIST1H111L	-3.15576	1.893e-06	6.34294e-06		JARID2	2.37691	2.39425e-06	7.90951e-06
	HLCS	-2.74978	1.91504e-06	6.41206e-06		JMJD1C	2.90051	2.91445e-06	9.52624e-06
	HLX	-6.76283	8.89394e-10	4.50626e-09		JMY	2.63959	1.28397e-10	7.29317e-10
	HMHA1	-2.26829	0.000327555	0.000802314		JUP	7.91146	8.63003e-08	3.41188e-07
	HMOX1	-2.44862	0.000241328	0.000603499		KANK1	2.68754	7.59953e-07	2.6846e-06
	HNMT	-23.0039	7.77637e-40	4.24859e-38		KAZN	2.57665	3.78898e-07	1.38749e-06
	HOMER3	-8.62479	3.52198e-18	4.51945e-17		KBP	4.70223	0.00242695	0.00513871
	HOXA3	-10.4082	2.42294e-05	6.95835e-05		KBTBD8	3.04642	1.06078e-15	1.06109e-14
	HOXB3	-23.349	7.27911e-07	2.57409e-06		KCNH1	20.2388	2.58805e-09	1.23623e-08
	HOXB4	-9.96498	1.35979e-07	5.25977e-07		KCNIP1	14.996	6.77585e-11	3.9698e-10
	HOXD3	-2.85128	0.00249639	0.00527588		KCNJ15	3.69444	5.80691e-10	3.02904e-09
	HPD	-12.177	2.85428e-19	4.08733e-18		KCNJ16	7.83052	1.37052e-16	1.50399e-15
	HPSE2	-4.3109	5.41948e-08	2.20343e-07		KCNK1	8.9892	5.99341e-183	4.07672e-179
	HRASLS	-31.5732	1.01154e-74	2.50201e-72		KCNS2	5.01218	9.93119e-05	0.000262848
	HRH1	-5.13531	1.72531e-05	5.06936e-05		KCTD1	3.53446	4.61286e-08	1.8913e-07
	HS3ST1	-2.52653	2.25235e-06	7.47706e-06		KCTD10	2.72009	9.2945e-16	9.33843e-15
	HS6ST2	-5.34766	2.35584e-19	3.41309e-18		KCTD5	2.05477	8.10243e-07	2.8541e-06
	HSCB	-2.52048	3.56254e-14	3.00464e-13		KCTD7	6.38311	3.93823e-21	6.66364e-20
	HSDL2	-2.13263	1.01804e-10	5.84856e-10		KDF1	22.1204	6.39179e-15	5.88321e-14
	HSPA12A	-5.24601	3.23375e-05	9.14593e-05		KDM1B	4.81922	1.37246e-08	6.01705e-08
	HSPA9	-3.16472	8.52429e-30	2.70313e-28		KDM3A	3.17622	2.63613e-14	2.26115e-13
	HSPB1	-8.50794	2.20254e-29	6.7944e-28		KIAA0226L	3.06787	1.45345e-10	8.19425e-10
	HSPB3	-41.3626	6.24827e-33	2.40117e-31		KIAA0930	2.28191	1.36527e-22	2.59039e-21
	HSPB7	-13.7006	1.34759e-76	3.74135e-74		KIAA1143	2.24688	6.40401e-15	5.8865e-14
	HSPB8	-12.6788	6.69553e-33	2.5658e-31		KIAA1147	2.59922	3.09042e-13	2.3766e-12
	HTR7	-4.28827	3.96655e-05	0.000110757		KIAA1191	2.74202	1.90915e-14	1.66487e-13
	HTRA1	-2.09668	0.0165712	0.0295264		KIAA1211L	10.3245	0.00120179	0.00268546
	HTRA3	-3.5246	1.58518e-07	6.0883e-07		KIAA1328	2.52813	6.17589e-12	4.07664e-11
	HUNK	-2.1022	3.58567e-05	0.000100659		KIAA1468	4.55498	2.39267e-11	1.47151e-10
	IBA57	-2.18773	2.22333e-11	1.3767e-10		KIAA1522	4.78498	2.75834e-18	3.58228e-17
	Id1	-2.26441	4.1696e-09	1.94524e-08		KIAA1524	2.77842	0.00114354	0.00256372
	IDE	-2.85821	3.12766e-07	1.1581e-06		KIAA1671	2.53826	1.44364e-07	5.56668e-07
	IDH2	-13.8222	4.21966e-105	4.1003e-102		KIF11	8.12521	4.52297e-13	3.41078e-12
	IDH3A	-8.30374	1.59084e-42	1.04047e-40		KIF15	12.7012	1.04283e-12	7.55008e-12
	IFFO1	-3.36644	2.55808e-19	3.68645e-18		KIF18B	16.2247	3.19695e-14	2.71821e-13
	IFITM10	-3.48059	0.00269463	0.00565968		KIF20A	6.93955	6.64409e-13	4.92836e-12
	IFNAR1	-2.79637	1.08529e-06	3.74918e-06		KIF21A	3.24425	6.28387e-09	2.8581e-08
	IFNGR1	-2.15182	1.07759e-07	4.21614e-07		KIF23	14.2749	6.21276e-13	4.62861e-12
	IGDCC4	-14.332	9.05739e-37	4.24885e-35		KIF26A	1.97844	9.685e-06	2.94556e-05
	IGF2	-2.89497	0.000172791	0.000442516		KIF26B	2.21806	0.00184387	0.00399299
	IGFBP3	-2.32854	6.61314e-13	4.91344e-12		KIF2C	6.3092	1.42806e-12	1.01767e-11
	IGFBP5	-4.03215	9.80385e-06	2.97837e-05		KIF4A	8.5299	8.04854e-13	5.91531e-12
	IGFBP7	-3.91885	3.38798e-06	1.09452e-05		KIF5B	2.3628	0.000184941	0.000471326
	IGFN1	-4.99456	0.00050071	0.00119314		KIFAP3	2.60075	2.66044e-09	1.26814e-08
	IGSF21	-4.11102	2.87316e-09	1.36523e-08		KIRREL3	5.02649	1.01694e-12	7.37053e-12
	IGSF9B	-7.64265	0.000152224	0.000392878		KIT	3.0698	1.74885e-09	8.56111e-09
	IL11Ra	-5.5495	1.79925e-10	1.00193e-09		KLF4	3.62814	2.10604e-06	7.00333e-06
	IL15	-13.6822	8.87345e-13	6.4761e-12		KLF5	11.3794	1.92205e-22	3.59171e-21
	IL1RAPL2	-9.92925	5.01706e-12	3.34733e-11		KLF6	2.60574	6.43232e-06	2.00838e-05
	IL34	-3.62097	2.3052e-07	8.67733e-07		KLHL25	3.96417	2.96699e-05	8.42475e-05
	ILDR2	-4.69756	2.93242e-12	2.02091e-11		KPNA2	4.25988	1.01243e-09	5.09172e-09
	IMMT	-6.00639	8.14523e-62	1.17881e-59		KRAS	3.45673	3.31275e-12	2.26352e-11
	IMPG2	-5.08733	5.5652e-05	0.00015267		KREMEN1	2.86846	5.37252e-18	6.77366e-17
	ING3	-2.19237	2.46497e-07	9.24296e-07		KYNU	20.635	9.01892e-09	4.03464e-08
	INHBA	-3.56215	0.00582319	0.0114066		LAD1	14.4025	5.482e-11	3.24672e-10
	INPP5D	-3.31728	6.65078e-09	3.01591e-08		LAMA3	2.01705	0.00466878	0.00932249
	IP6K3	-251.06	7.15023e-13	5.27504e-12		LAMB3	11.7707	2.80222e-09	1.33338e-08
	IPO13	-3.11956	9.58776e-26	2.2763e-24		LAMB4	17.2084	3.67196e-26	9.01686e-25
	IPO8	-2.93554	6.17252e-14	5.09842e-13		LAMP3	11.3933	1.7657e-06	5.94864e-06
	IQCA1	-5.02246	0.003088	0.00641166		LANCL1	2.4243	6.53936e-05	0.000177852
	IQCJ-SCHIP1	-18.3271	2.8093e-26	6.9868e-25		LAPTM4A	2.17262	4.64748e-10	2.4515e-09
	IQUB	-10.0301	8.27284e-06	2.53977e-05		LARP4B	2.54884	1.88701e-06	6.32757e-06
	IRF10	-3.52558	0.000104521	0.000275831		lasp-2	3.24983	1.85989e-10	1.03231e-09
	IRF2BP2	-1.98515	8.28191e-08	3.2838e-07		LBH	3.07198	3.13771e-06	1.01996e-05
	IRK1	-35.5436	2.32825e-20	3.67016e-19		LBR	2.18772	6.04217e-07	2.16481e-06
	IRS1	-6.70671	1.1984e-18	1.61256e-17		LDB1	2.27017	8.34937e-05	0.000223328
	irx2	-3.7491	0.0143447	0.025895		LDLRAD3	3.43021	3.23747e-16	3.43546e-15
	ISCA1	-3.07829	1.37194e-13	1.09658e-12		LEMD3	2.75738	1.08949e-22	2.09046e-21
	ISCA2	-2.43808	1.3507e-15	1.33055e-14		LGALS1	7.82801	1.41993e-35	6.29207e-34
	ISCU	-3.61635	1.17051e-29	3.69458e-28		LGALS2	7.14659	3.38687e-06	1.09442e-05
	ISPD	-4.18993	1.08675e-07	4.24956e-07		LGALS3	26.7731	1.66868e-22	3.14414e-21
	ITGA4	-5.30606	9.53306e-05	0.000252901		LGALS8	2.20615	3.67066e-11	2.21936e-10
	ITGA9	-2.84465	0.000880988	0.0020136		LGMN	1.99936	4.48199e-12	3.00804e-11
	ITGB1	-2.41572	3.31291e-07	1.22138e-06		LGR4	5.83697	1.73549e-20	2.7646e-19
	ITGB1BP2	-377.156	5.43252e-26	1.30804e-24		LICOS	2.3196	0.002035	0.00436864
	ITGBL1	-3.98269	0.00433967	0.00872423		LIMK2	3.37369	1.1707e-09	5.84234e-09
	ITIH5	-3.47886	0.000192929	0.00049049		LIN7B	2.51674	7.50046e-10	3.83884e-09
	ITM2C	-4.46221	1.13502e-07	4.43192e-07		LIPG	2.8024	0.00571595	0.0112208
	ITPKB	-4.26732	4.44405e-23	8.84942e-22		LITAF	4.48183	8.29239e-09	3.72801e-08
	ITPRIP	-2.97716	3.49164e-09	1.6419e-08		LLGL1	2.52429	2.206e-09	1.06382e-08
	ITSN1	-3.67143	1.53647e-09	7.55957e-09		LLGL2	5.54753	2.78452e-22	5.14682e-21
	JADE1	-2.45279	5.99449e-10	3.1209e-09		LMBR1	4.33833	8.3173e-11	4.82716e-10
	JAM2	-4.49693	7.27903e-08	2.90819e-07		LMNB2	4.72533	1.29913e-11	8.25473e-11
	JAM3	-2.22965	4.00731e-05	0.000111781		LMO4	4.47607	4.22504e-18	5.38682e-17
	JPH1	-78.4701	7.08263e-42	4.50243e-40		LMO7	6.84247	1.13228e-07	4.42249e-07
	JPH2	-24.0811	1.54175e-66	2.99627e-64		LMTK2	2.33417	0.000750397	0.00173435
	JPH3	-3.82284	1.75537e-08	7.59543e-08		LMX1B	23.9509	8.54643e-08	3.3808e-07
	KAL1	-6.98556	3.48553e-07	1.28154e-06		LONRF1	7.61288	6.67547e-14	5.50049e-13
	KANK3	-3.9162	2.80478e-07	1.04366e-06		LPAR5	5.01315	6.84322e-06	2.12886e-05
	KANK4	-5.24791	3.16272e-13	2.42672e-12		LRBA	4.38216	1.49052e-12	1.05996e-11
	KBTBD12	-302.314	4.229e-17	4.83864e-16		LRIG3	2.07051	2.49192e-06	8.21025e-06
	KCNA2	-3.0342	0.00292731	0.00609662		LRP12	2.21548	1.64126e-12	1.16048e-11
	KCNB1	-4.71762	6.63568e-07	2.36375e-06		LRP8	8.81014	1.03396e-18	1.39406e-17
	KCND3	-24.6062	5.91631e-09	2.70267e-08		LRR1	11.6247	1.50727e-10	8.48361e-10
	KCNE4	-3.05982	0.0054221	0.0106964		LRRC1	10.4178	7.77018e-41	4.576e-39
	KCNH2	-55.0343	5.56403e-87	2.80345e-84		LRRC31	7.76031	6.02066e-17	6.80275e-16
	KCNH6	-102.113	8.95165e-31	3.03687e-29		LRRC40	2.51061	8.98155e-11	5.19053e-10
	KCNH7	-13.427	9.67054e-08	3.80335e-07		LRRC7	5.35651	3.46463e-07	1.27455e-06
	KCNJ5	-10.8313	3.07731e-13	2.36786e-12		LRRC8B	3.11885	1.6947e-07	6.49062e-07
	KCNJ8	-4.52927	1.17589e-07	4.57445e-07		LRRC8D	3.82238	1.78221e-11	1.11626e-10
	KCNK15	-44.282	1.10203e-08	4.88337e-08		LRRFIP2	2.61357	5.33901e-06	1.68363e-05
	KCNK2	-4.25219	0.00596519	0.0116662		LRRN4	5.96915	8.36066e-12	5.43163e-11
	kcnma1	-10.3365	5.14104e-21	8.60254e-20		LSS	11.2007	1.13229e-17	1.37532e-16
	KCNQ3	-3.75398	0.00165782	0.00361599		LYPD6	3.82728	0.000230811	0.000579006
	KCNQ4	-6.15493	5.46099e-09	2.50815e-08		LYPD6B	5.40504	1.41743e-09	7.00935e-09
	KCNQ5	-15.3727	9.20187e-24	1.92685e-22		LYST	2.47108	0.00043493	0.00104759
	KCTD12	-7.18081	1.97572e-15	1.91437e-14		LZTS1	2.71385	0.00852386	0.0161705
	KDR	-6.42961	2.24437e-08	9.54736e-08		MACC1	12.0513	4.20708e-28	1.18678e-26
	KEL	-7.32703	2.44996e-09	1.17315e-08		MAD1L1	2.08148	1.72393e-07	6.59885e-07
	KHDRBS3	-4.96321	2.78083e-22	5.14682e-21		MAD2L1	3.87228	1.51237e-10	8.50878e-10
	KIAA0368	-4.14887	1.1462e-57	1.44379e-55		MAD2L1BP	16.1898	6.82136e-12	4.48298e-11
	KIAA0430	-2.38549	0.000405584	0.000980553		MAFK	2.1389	1.27538e-06	4.36595e-06
	KIAA1462	-5.40504	3.01061e-11	1.83414e-10		MAL	23.5584	3.71374e-07	1.36067e-06
	KIAA1715	-10.7319	3.56984e-33	1.37966e-31		MAL2	20.6974	2.0026e-09	9.72283e-09
	KIAA1755	-2.73649	0.000855917	0.00196025		MALL	22.0121	5.14894e-09	2.37284e-08
	KIAA1958	-2.77049	0.000407113	0.000983723		MAN1B1	2.36613	3.22471e-21	5.51811e-20
	KIF1B	-3.07714	4.76325e-20	7.31368e-19		MAN2B2	2.17837	1.65618e-11	1.04068e-10
	KIRREL	-2.38699	6.15742e-05	0.000168271		MAP2K3	3.18958	0.000257608	0.000641968
	KITLG	-2.95596	0.000352607	0.000859346		MAP3K1	3.27944	2.28023e-27	6.13047e-26
	KLF15	-7.37243	3.69228e-30	1.1988e-28		MAP3K2	2.36375	5.99911e-07	2.15051e-06
	KLF2	-3.88651	3.62714e-08	1.50898e-07		MAP3K8	5.4239	3.29741e-10	1.77585e-09
	KLF7	-2.55238	0.0107332	0.0199581		MAP4K4	2.42717	1.54645e-06	5.23981e-06
	KLHDC10	-2.29533	9.08607e-12	5.88604e-11		MAP7	19.2544	5.15539e-20	7.88908e-19
	KLHDC2	-3.41088	1.41122e-26	3.62232e-25		MAP7D2	20.3776	9.61303e-15	8.64346e-14
	KLHDC3	-2.50313	5.91662e-10	3.08271e-09		MAPKAPK5	2.28294	0.000675749	0.00157332
	KLHDC8A	-3.85271	3.04653e-05	8.63796e-05		MARK3	2.65281	4.93261e-08	2.01511e-07
	KLHL21	-6.89141	1.36273e-65	2.28872e-63		MARVELD2	3.65736	1.81783e-31	6.42333e-30
	KLHL22	-3.51	7.4078e-20	1.12348e-18		MARVELD3	5.91853	2.38227e-11	1.46711e-10
	KLHL23	-126.122	9.61011e-21	1.57513e-19		MASTL	3.46487	5.31013e-07	1.91463e-06
	KLHL24	-6.22298	1.22377e-28	3.61918e-27		MATK	8.39683	2.50281e-07	9.37968e-07
	KLHL29	-11.2779	1.4133e-19	2.08531e-18		MATN3	8.57581	9.85456e-21	1.61325e-19
	KLHL30	-241.537	8.55943e-19	1.16489e-17		MATN4	3.9015	4.35212e-08	1.79304e-07
	KLHL31	-169.194	8.46403e-12	5.49354e-11		MBNL3	2.12692	2.04533e-13	1.60373e-12
	KLHL38	-72.7348	2.00638e-18	2.64485e-17		MBOAT1	11.0487	1.81452e-15	1.76446e-14
	KLHL6	-7.30809	4.40686e-11	2.64218e-10		MBOAT2	10.4372	3.43239e-08	1.43366e-07
	L3MBTL3	-2.19352	9.0278e-09	4.03729e-08		MCC	3.29725	1.82158e-08	7.85443e-08
	LACE1	-2.50209	7.9251e-09	3.56879e-08		MCM2	2.73206	9.15655e-09	4.09083e-08
	LACTBL1	-56.7106	8.10206e-13	5.95142e-12		MCM3	5.40294	3.85875e-12	2.61036e-11
	LAMA2	-10.6801	2.2206e-10	1.22057e-09		MCM4	2.65397	7.77988e-12	5.0859e-11
	LAMA4	-8.55281	2.00408e-13	1.5732e-12		MCM5	3.27549	3.89716e-10	2.07584e-09
	LAMB1	-3.84854	1.13917e-40	6.5946e-39		MCTP2	3.08542	1.61025e-17	1.92494e-16
	LAMB2	-6.65444	7.71134e-12	5.04351e-11		MDFI	4.01567	0.000432225	0.00104126
	LAMC3	-12.2224	3.69643e-09	1.73461e-08		MDN1	2.05806	0.0121287	0.0223123
	LAPTM4B	-6.29148	4.91539e-21	8.24525e-20		ME1	14.0657	8.18219e-19	1.11534e-17
	LAPTM5	-2.77414	0.00141502	0.00312549		MEGF9	8.76942	1.44221e-15	1.41455e-14
	LARGE	-6.92079	1.41288e-16	1.54757e-15		MEIS1	6.83063	7.69041e-14	6.29485e-13
	LARP6	-2.2471	7.774e-08	3.09776e-07		MEIS2	4.13737	1.66475e-38	8.41905e-37
	LARS2	-2.84355	5.19133e-11	3.09072e-10		MELK	10.0232	4.97817e-10	2.62188e-09
	LCAT	-3.84895	3.96336e-08	1.64232e-07		METRNL	4.06686	9.04569e-18	1.11264e-16
	LDB2	-4.29767	2.99446e-06	9.77133e-06		MFSD10	2.43833	1.01414e-09	5.09844e-09
	LDB3	-479.593	8.38599e-20	1.25919e-18		MFSD2A	4.43653	8.70333e-05	0.000232339
	LDHA	-10.498	8.96269e-47	7.34508e-45		MFSD4	8.44704	2.17428e-66	4.08713e-64
	LDHB	-5.81937	1.29797e-47	1.12469e-45		MFSD6	2.6096	2.31267e-26	5.83702e-25
	LDHD	-3.37516	2.00686e-17	2.37816e-16		MFSD7	2.45437	1.26092e-07	4.88985e-07
	LFNG	-4.35709	3.73356e-15	3.51011e-14		MGAT4C	3.87799	4.48355e-06	1.42677e-05
	LGALS1	-4.45607	1.09189e-05	3.29066e-05		MGST1	11.108	1.2199e-22	2.33411e-21
	LHFPL5	-3.72801	6.74085e-05	0.000182966		MGST2	3.52009	3.83638e-10	2.04813e-09
	LHX6	-2.4524	0.0040244	0.0081543		MICALL1	3.16249	9.84176e-06	2.98733e-05
	LIFR	-5.48039	4.58092e-07	1.66361e-06		MID1	2.6139	1.76944e-08	7.64659e-08
	LIMCH1	-8.54766	1.74398e-17	2.07568e-16		MIF	5.90502	1.24426e-12	8.93709e-12
	LIMD2	-2.482	0.00604805	0.0118079		MIS12	5.14437	1.55796e-06	5.2775e-06
	LIMS2	-5.18396	1.89079e-10	1.04903e-09		MKI67	13.3418	2.18323e-13	1.70792e-12
	LIN7A	-4.7942	8.20583e-06	2.52105e-05		MLF2	3.22866	1.90343e-11	1.18835e-10
	LINGO1	-3.68006	2.17926e-05	6.30377e-05		MLLT4	8.80732	2.32441e-19	3.37473e-18
	LMNA	-12.716	5.9389e-14	4.91142e-13		MLPH	5.87882	1.59306e-09	7.82666e-09
	LMOD1	-5.002	2.81033e-09	1.33631e-08		MMP27	6.14276	9.24337e-06	2.82007e-05
	LMOD3	-63.7909	5.56325e-08	2.25716e-07		MOCS2	2.04876	2.79101e-13	2.15978e-12
	LNPEP	-3.87082	7.28727e-11	4.25111e-10		MOV10	5.42387	1.60681e-19	2.365e-18
	LOX	-2.34925	0.00253764	0.00535474		MOXD1	2.01852	0.000322705	0.000791862
	LOXL1	-2.17937	0.00572583	0.0112385		MPP5	5.9524	5.15448e-60	7.15526e-58
	LOXL2	-9.83253	1.51689e-20	2.42773e-19		MPP7	3.7955	1.29955e-22	2.47607e-21
	LPAR4	-2.69759	8.10902e-06	2.49413e-05		MPZL1	2.1525	6.21398e-16	6.39448e-15
	LPGAT1	-2.68176	3.33327e-10	1.79303e-09		MPZL2	21.0986	6.08833e-11	3.58553e-10
	LPL	-30.0456	2.73881e-25	6.29371e-24		MRE11A	2.13855	6.15866e-10	3.20025e-09
	LRFN5	-8.27632	4.80584e-07	1.73972e-06		MREG	6.6408	7.91228e-09	3.56419e-08
	LRIG1	-2.23951	1.92899e-13	1.51984e-12		MSH2	2.96327	6.30161e-19	8.72097e-18
	LRP11	-8.65668	1.6274e-12	1.15188e-11		MSLN	20.2717	1.98386e-06	6.62292e-06
	LRP3	-3.19211	1.3055e-15	1.28976e-14		MSMO1	22.7449	1.86906e-20	2.96694e-19
	LRPPRC	-3.0396	5.96306e-23	1.16721e-21		MST1R	7.81198	2.16944e-08	9.25176e-08
	LRRC16A	-3.64946	4.86059e-09	2.24757e-08		MST4	3.69576	1.94914e-15	1.89131e-14
	LRRC32	-7.45644	5.21155e-11	3.1014e-10		MSX1	8.10598	7.08687e-07	2.51329e-06
	LRRC38	-20.2181	1.15469e-47	1.00695e-45		MSX2	5.30246	1.8166e-07	6.92824e-07
	LRRC3B	-68.3079	2.5499e-26	6.38836e-25		MT1	8.4144	2.9229e-14	2.49143e-13
	LRRC3C	-7.22432	6.59839e-06	2.05646e-05		MT4	7.30314	5.3958e-10	2.8276e-09
	LRRC75A	-2.80806	0.00246557	0.00521642		MTAP	2.6457	1.71379e-17	2.04333e-16
	LRRFIP1	-4.53647	2.61998e-14	2.25014e-13		MTFR2	2.56926	0.00055325	0.00130849
	LRRTM4	-3.40566	0.020331	0.0356237		MTMR12	2.01771	8.23749e-05	0.000220509
	LSAMP	-6.9533	2.16801e-14	1.88217e-13		MTMR2	3.37004	3.60528e-49	3.40598e-47
	LTBP2	-7.08034	1.99258e-13	1.56507e-12		MTSS1	2.86636	4.38514e-10	2.32032e-09
	LURAP1	-3.20857	7.19291e-09	3.24983e-08		MUC13	4.80386	1.40321e-10	7.92746e-10
	LVRN	-2.32185	0.0100534	0.0188149		MUC16	5.36594	3.92514e-07	1.43465e-06
	LY86	-3.64279	0.000196716	0.000498813		MVD	3.66253	9.81191e-12	6.32613e-11
	LYPLA1	-2.58667	4.18221e-15	3.92108e-14		MXD1	15.8017	1.50487e-09	7.41482e-09
	LZTS2	-2.58561	1.97669e-09	9.61074e-09		MYADML2	15.8956	2.16595e-11	1.34301e-10
	M2.	-81.5853	9.09593e-24	1.90958e-22		MYC	3.05243	2.64162e-05	7.55604e-05
	MAD2L2	-2.27904	2.41284e-06	7.96512e-06		MYCL	3.57844	0.0047673	0.0094969
	MAGI2	-2.6173	3.31536e-05	9.36117e-05		MYD88	2.89442	1.48264e-25	3.48959e-24
	MAK	-7.5381	1.02096e-49	9.99217e-48		MYH9	1.97069	5.27153e-06	1.66505e-05
	MALT1	-2.75712	4.15154e-11	2.4968e-10		MYO10	5.10265	4.93849e-19	6.88353e-18
	MAMDC2	-4.3748	2.08714e-11	1.2965e-10		MYO1E	4.34299	2.76258e-05	7.87886e-05
	MAN1C1	-4.02325	1.0839e-13	8.75619e-13		MYO5A	3.13109	2.68984e-06	8.82812e-06
	MAP1A	-2.59525	0.000439214	0.00105641		MYO5C	11.0834	1.06671e-16	1.18461e-15
	MAP2K6	-4.58852	4.17113e-11	2.50636e-10		MYO6	3.61229	8.71482e-13	6.374e-12
	MAP3K15	-70.9076	2.96554e-16	3.15675e-15		MYRIP	5.16298	9.70069e-09	4.32399e-08
	MAP7D1	-8.38458	3.7096e-22	6.78299e-21		N4BP1	2.35257	1.76534e-10	9.83845e-10
	MAP7D3	-2.23808	7.85238e-10	4.00389e-09		N4BP2	2.57423	0.00280162	0.00586177
	MAP9	-2.62906	0.00300627	0.00625055		N4BP3	4.05969	3.33871e-15	3.16735e-14
	MAPK8IP1	-3.69892	6.69933e-11	3.92666e-10		N6AMT1	2.44157	7.58087e-13	5.58366e-12
	MAPK8IP3	-3.01528	4.7698e-14	3.97357e-13		NAA15	2.7571	3.92473e-07	1.43465e-06
	MAPKAPK2	-4.00504	1.91146e-32	7.16349e-31		NAA25	2.53912	4.56873e-09	2.11981e-08
	MAPRE2	-3.27192	3.2294e-12	2.20879e-11		NAALADL2	4.49833	5.72214e-05	0.000156754
	MAPT	-4.92126	7.19856e-17	8.09333e-16		NAB1	3.21644	1.94037e-13	1.52671e-12
	MAST3	-3.16199	4.29794e-09	2.00374e-08		NADK	4.71001	1.61727e-36	7.40784e-35
	MAT1A	-35.5652	4.20242e-15	3.93731e-14		NANS	2.09664	0.00228934	0.00486399
	MAVS	-9.43895	1.14124e-37	5.52506e-36		NAP1L1	2.49571	8.51977e-17	9.52366e-16
	MB	-16.0502	2.27065e-05	6.55281e-05		NASP	2.62749	1.0614e-14	9.53085e-14
	MB21D2	-2.58513	2.03735e-10	1.1253e-09		NBEAL2	4.72265	1.64316e-07	6.30208e-07
	MBP	-7.12194	3.98261e-10	2.11721e-09		NBL1	2.69214	2.18223e-16	2.35238e-15
	MC5R	-2.8276	0.0179333	0.0317564		NCAPD3	3.82983	2.96404e-07	1.10081e-06
	MCAM	-3.41748	2.84126e-19	4.07297e-18		NCAPG	5.11345	3.22427e-10	1.74129e-09
	MCCC2	-3.34569	1.11289e-15	1.11077e-14		NCAPG2	7.82642	1.48203e-12	1.05447e-11
	MCF2	-6.08404	6.36878e-08	2.56334e-07		NCAPH	5.63054	4.61881e-12	3.09224e-11
	MCF2L	-6.02574	1.06358e-07	4.16372e-07		NCAPH2	2.67971	5.37695e-09	2.47122e-08
	MCU	-2.34982	2.70876e-19	3.89535e-18		NCBP2	3.30287	1.38582e-14	1.23462e-13
	MDGA2	-4.6526	7.12591e-06	2.21326e-05		NCK2	3.53801	6.64675e-12	4.37669e-11
	MDH1	-8.34844	1.96927e-60	2.76185e-58		NCKAP1	2.46557	2.84837e-25	6.50156e-24
	MDH2	-5.44508	2.20487e-48	2.01309e-46		NCOA2	3.95749	1.66725e-11	1.04715e-10
	ME3	-13.5006	3.41053e-24	7.2951e-23		NCOA4	2.52337	8.68431e-07	3.04959e-06
	MECOM	-2.95026	2.50327e-08	1.0599e-07		NCSTN	2.77913	1.04048e-12	7.53712e-12
	MED20	-2.47464	1.1973e-11	7.63983e-11		NDC80	5.1178	8.65192e-11	5.00854e-10
	MEF2A	-4.33644	3.27737e-33	1.27024e-31		NDNF	3.29284	0.00269304	0.00565721
	MEF2C	-24.7198	1.4e-19	2.06793e-18		NEK11	2.62572	0.0115417	0.0213045
	MEF2D	-3.83157	1.43919e-29	4.52165e-28		NEK2	7.36851	3.66182e-10	1.96278e-09
	MEGF10	-11.009	8.86785e-15	8.01051e-14		NEK5	25.42	1.24233e-13	9.97093e-13
	MEOX2	-11.5569	1.25632e-25	2.96718e-24		NET1	5.03116	3.65971e-35	1.58556e-33
	MERTK	-3.1088	2.30926e-06	7.65476e-06		NETO2	7.50469	1.3006e-09	6.45509e-09
	MESDC1	-2.45774	2.12965e-09	1.02993e-08		NEU2	6.56455	6.88272e-05	0.000186668
	METAP1D	-4.2095	1.60992e-10	9.0166e-10		NFE2L2	3.51209	1.37467e-11	8.71435e-11
	METRN	-4.09137	0.00148389	0.00326541		NFKB1	2.19475	0.000369522	0.000898958
	METTL11B	-4.75282	0.00426653	0.00859116		NFKBIA	3.53802	1.56925e-05	4.63082e-05
	METTL22	-2.32448	2.01278e-05	5.85441e-05		NFKBIE	4.65834	7.83916e-08	3.1209e-07
	MFGE8	-2.17757	3.20244e-09	1.51323e-08		NFKBIZ	3.76407	1.01166e-06	3.51266e-06
	MFN1	-2.35164	3.19297e-19	4.55794e-18		NFXL1	1.95975	1.2958e-05	3.87089e-05
	MFN2	-2.62424	3.55252e-19	5.02898e-18		NGEF	4.44348	0.000899513	0.00205215
	MFSD2B	-4.51952	4.36974e-06	1.39381e-05		NHSL1	4.83567	4.92903e-25	1.11018e-23
	MGP	-2.37155	0.0170503	0.0303245		NIPAL1	22.9192	1.74051e-13	1.37662e-12
	MIA3	-2.51003	4.69591e-08	1.92188e-07		NIPAL2	7.79988	1.7197e-27	4.65107e-26
	MICAL3	-3.36853	2.69407e-25	6.20137e-24		NIPAL3	2.18851	2.07112e-10	1.14209e-09
	MICU3	-17.4832	8.55717e-20	1.28207e-18		NMRAL1	18.5415	4.95809e-06	1.57079e-05
	MIEF2	-18.6376	3.09868e-53	3.51287e-51		NOB1	2.59252	2.805e-09	1.33424e-08
	MIEN1	-2.00553	9.11436e-12	5.90156e-11		NOC2L	2.01643	2.33206e-12	1.62528e-11
	MIPEP	-2.65771	1.48442e-14	1.31558e-13		NOD1	6.39296	9.83849e-11	5.66171e-10
	MISP	-7.34972	2.09124e-17	2.4717e-16		NOL6	3.04339	1.77132e-05	5.19446e-05
	MITF	-4.75792	1.25381e-14	1.12143e-13		NOP14	2.66152	1.79087e-09	8.75108e-09
	MKL1	-2.31958	2.27162e-09	1.09276e-08		NOP58	2.18322	3.17345e-18	4.08822e-17
	MKNK2	-4.16093	2.66551e-45	2.0034e-43		NPM3	3.6582	2.5908e-05	7.42004e-05
	MLF1	-34.5051	3.02394e-19	4.32573e-18		NQO1	15.41	2.55463e-25	5.93059e-24
	MLIP	-44.3916	8.96583e-21	1.47665e-19		N-RAS	2.18997	2.20805e-15	2.12736e-14
	MLLT6	-4.13061	1.72744e-22	3.2414e-21		NRBP1	2.67838	2.82004e-06	9.23094e-06
	MLST8	-2.10702	2.72088e-08	1.14739e-07		NRCAM	3.12588	0.00448488	0.00898826
	MMD	-2.51893	4.78018e-21	8.02835e-20		NRG2	14.9574	1.66981e-08	7.24829e-08
	MMD2	-93.2993	4.34387e-20	6.7e-19		NSDHL	5.85825	2.68345e-13	2.0801e-12
	MME	-3.87322	2.94632e-13	2.27479e-12		NSUN2	2.93667	5.87396e-18	7.35136e-17
	MMEL1	-3.86221	5.62013e-08	2.27887e-07		NT5C3B	2.66815	3.05145e-10	1.65386e-09
	MMP17	-3.49739	9.87414e-10	4.96958e-09		NTF3	2.88039	0.00157487	0.00344777
	MMP2	-2.14584	0.00781339	0.0149393		NUAK2	25.9401	1.97344e-08	8.47165e-08
	MMRN2	-4.1191	3.95683e-05	0.000110509		NUF2	6.40279	2.48296e-14	2.13786e-13
	MNOC	-4.65963	6.17909e-12	4.07664e-11		NUFIP1	4.79712	8.31652e-20	1.25014e-18
	MORN3	-17.1814	6.2634e-24	1.32929e-22		NUP37	2.44242	2.1405e-15	2.06667e-14
	MOSPD1	-2.70418	3.3342e-13	2.54966e-12		NUP50	2.29546	3.85443e-12	2.60874e-11
	MPC1	-5.36055	6.20549e-33	2.39149e-31		NUP93	2.4315	1.75638e-08	7.59739e-08
	MPC2	-3.44685	1.31392e-20	2.11785e-19		NUS1	2.30555	1.09596e-09	5.50365e-09
	MPDZ	-3.5368	1.07511e-05	3.24658e-05		NUSAP1	8.48133	7.6422e-13	5.62579e-12
	MPP1	-7.49401	2.44755e-49	2.32842e-47		NXN	3.90911	4.41875e-17	5.04724e-16
	MPP6	-6.16704	2.16996e-09	1.04793e-08		NXT2	2.12784	3.40069e-13	2.59759e-12
	MPPED1	-4.41004	2.08158e-17	2.46242e-16		OCRL	1.98028	1.16286e-05	3.49371e-05
	MRAS	-8.26443	7.50296e-19	1.02686e-17		ODC1	2.25062	2.50744e-05	7.19493e-05
	MRC2	-2.0824	0.00341118	0.00702584		ODF2	2.53383	1.12099e-09	5.61898e-09
	MRM1	-3.03807	6.57183e-08	2.64063e-07		OGFOD3	2.32086	5.07923e-13	3.811e-12
	MRPL10	-2.8762	2.03621e-12	1.42493e-11		OLFM4	11.6802	1.41332e-08	6.18225e-08
	MRPL15	-4.99717	1.2325e-40	7.10464e-39		OPN5	14.4679	0.000120294	0.000314768
	MRPL2	-3.80462	1.13231e-27	3.09937e-26		ORC1	4.27247	8.04814e-08	3.19822e-07
	MRPL32	-2.82006	3.15134e-11	1.91473e-10		ORC2	2.44863	5.97351e-06	1.87157e-05
	MRPL37	-2.01685	5.26225e-09	2.42014e-08		OSBPL10	4.39146	7.51588e-33	2.86404e-31
	MRPL40	-2.32703	2.33714e-15	2.24537e-14		OSBPL2	4.60035	1.3806e-27	3.74884e-26
	MRPS18A	-2.13585	1.23222e-09	6.13359e-09		OSBPL6	2.92353	0.000284112	0.000703377
	MRPS2	-2.48635	1.5262e-15	1.49477e-14		OSBPL8	3.7246	6.48317e-17	7.30713e-16
	MRPS22	-2.21883	5.30619e-12	3.53331e-11		OSMR	3.10545	2.11728e-09	1.02503e-08
	MRPS31	-2.54583	4.6165e-20	7.1044e-19		OSTF1	2.88461	1.90322e-17	2.25928e-16
	MRPS35	-2.37871	1.20177e-08	5.3029e-08		OSTM1	2.03366	4.00645e-15	3.76147e-14
	MRPS36	-3.65679	4.9392e-21	8.27499e-20		OTULIN	3.10491	6.58056e-05	0.000178901
	MRPS5	-2.25729	1.22741e-11	7.81364e-11		OVALY	74.215	2.82003e-15	2.69219e-14
	MRS2	-2.38029	2.76704e-07	1.03075e-06		OVOL2	18.502	1.82197e-16	1.97972e-15
	MSC	-108.209	2.19318e-66	4.08713e-64		P4HB	5.03084	8.0081e-58	1.01815e-55
	MSI2	-4.34282	7.17353e-25	1.59981e-23		PADI1	18.1529	1.70517e-05	5.01233e-05
	MSMB	-5.8011	6.38149e-05	0.000173871		PAFAH2	3.51237	2.09228e-10	1.15283e-09
	MSRA	-2.15305	3.5571e-08	1.48256e-07		PAICS	3.44948	1.42879e-13	1.13935e-12
	MSRB1	-2.04041	3.45213e-06	1.11365e-05		PAK1	3.50631	3.05092e-12	2.09561e-11
	MSRB3	-11.7526	4.45596e-18	5.66532e-17		PALMD	3.10737	5.97175e-08	2.41426e-07
	MTCL1	-10.5435	3.78922e-26	9.27132e-25		PAM	2.06891	7.95858e-08	3.16482e-07
	MTERF3	-1.99788	1.53608e-10	8.63149e-10		PAPSS2	2.47666	9.01187e-13	6.56655e-12
	MTFR1L	-2.7319	5.63089e-17	6.38355e-16		PAQR7	4.6779	4.87203e-18	6.15405e-17
	MTHFD1L	-2.79715	6.10336e-10	3.17393e-09		PARD3	3.99124	8.09147e-14	6.5993e-13
	MTHFR	-3.4415	7.18042e-12	4.70986e-11		PARD6B	18.7881	2.43323e-19	3.51398e-18
	MTHFSD	-2.5923	1.97873e-09	9.61725e-09		PARD6G	6.28397	1.28919e-16	1.41779e-15
	MTSS1L	-6.05154	3.24408e-10	1.75129e-09		PARM1	2.29794	0.00171966	0.00374069
	MTURN	-2.37126	0.000598052	0.00140468		PARP12	2.1768	9.0887e-07	3.17766e-06
	MTX2	-2.84385	7.38432e-18	9.15736e-17		PASK	2.23406	0.001121	0.00251652
	MURC	-188.311	2.96146e-13	2.28388e-12		PAWR	13.682	3.2292e-21	5.51885e-20
	MUSK	-48.9308	3.34304e-28	9.57446e-27		Pax-9	5.59282	1.49162e-14	1.32109e-13
	MUSTN1	-25.6798	1.20597e-17	1.45961e-16		PBK	9.7818	3.77842e-22	6.89031e-21
	MUT	-2.65308	9.21602e-10	4.64867e-09		PC7	2.10315	7.12546e-07	2.52432e-06
	MVB12B	-4.0306	4.12074e-28	1.16546e-26		PCBD2	2.84203	4.71771e-09	2.1867e-08
	MXRA5	-2.2493	0.000883114	0.00201812		PCDH1	3.59375	1.28372e-08	5.64987e-08
	MXRA7	-4.31049	6.01379e-08	2.43053e-07		PCDH10	4.17871	0.00702958	0.0135531
	MYBPC1	-294.716	5.05432e-15	4.70308e-14		PCSK6	2.13751	0.000334532	0.000817933
	MYBPH	-362.13	5.64291e-17	6.39185e-16		PCYOX1L	3.91324	1.54932e-10	8.69513e-10
	MYCT1	-8.19524	2.46106e-09	1.17805e-08		PDCD10	2.13384	6.60296e-13	4.90856e-12
	MYH1A	-345.386	1.28983e-14	1.15212e-13		PDCD4	4.0896	2.90018e-47	2.43543e-45
	MYL1	-512.854	7.87116e-19	1.07401e-17		PDCD6	3.72072	1.39098e-14	1.23599e-13
	MYL9	-4.13071	2.26149e-10	1.24204e-09		PDCD6IP	3.47309	1.01008e-11	6.50006e-11
	MYLIP	-3.16363	1.61842e-44	1.17738e-42		PDE10A	6.87058	7.91491e-30	2.52165e-28
	MYLK	-2.06101	0.0060259	0.0117697		PDE7A	3.13934	3.87374e-09	1.81406e-08
	MYLK2	-377.847	1.7556e-15	1.71083e-14		PDLIM1	3.39382	8.70373e-10	4.41647e-09
	MYO16	-7.0963	9.89424e-06	3.00114e-05		PDZD11	5.04486	8.24554e-14	6.7169e-13
	MYO1B	-3.14429	5.24054e-06	1.65681e-05		PDZK1IP1	31.0465	9.29268e-27	2.39882e-25
	MYO9A	-4.1729	6.29695e-23	1.22904e-21		PEBP1	2.83432	2.24048e-05	6.4671e-05
	MYOC	-5.39688	3.18719e-07	1.17918e-06		PEPD	2.98624	1.52876e-20	2.44386e-19
	MYOCD	-12.6956	8.56286e-19	1.16489e-17		PERP	13.8169	2.92886e-05	8.32168e-05
	MYOM1	-447.132	6.77469e-19	9.31879e-18		PEX11A	3.34185	0.0112257	0.0207605
	MYOM2	-302.187	1.16754e-13	9.3928e-13		PEX11G	4.86419	4.49213e-18	5.70064e-17
	MYOZ1	-528.867	4.47379e-19	6.26147e-18		PEX16	2.23059	6.67107e-07	2.3754e-06
	MYOZ2	-67.6661	1.93273e-07	7.34436e-07		PEX7	2.79479	2.15544e-11	1.3371e-10
	MYOZ3	-77.6789	1.06408e-35	4.73065e-34		PFKFB4	6.22159	8.99605e-14	7.29335e-13
	MYPN	-21.2489	6.87365e-05	0.000186496		PGBD5	11.1533	1.79744e-07	6.85901e-07
	MYRF	-4.50968	1.49127e-13	1.18709e-12		PGM2	2.65475	1.50854e-17	1.80972e-16
	MZT1	-2.2863	1.2642e-09	6.28131e-09		PGM3	5.40805	3.637e-32	1.33363e-30
	N4BP2L1	-2.03966	0.000168506	0.000432276		PGRMC1	4.06954	1.17558e-31	4.20859e-30
	NAA20	-2.1122	4.32076e-10	2.28893e-09		PHGDH	15.1605	1.82341e-10	1.01413e-09
	NAAA	-3.98449	1.36354e-06	4.65253e-06		PHLDA2	16.6484	2.37307e-11	1.46276e-10
	NAALAD2	-7.35389	1.83021e-10	1.0175e-09		PHLPP1	2.00728	8.35567e-12	5.43098e-11
	NALCN	-2.72049	0.0128037	0.0234335		PHYHIPL	10.8606	2.15301e-08	9.18457e-08
	NARF	-2.1242	2.64991e-06	8.70127e-06		PI4K2B	4.80296	5.70718e-23	1.12035e-21
	NAV1	-2.49258	1.80178e-12	1.26674e-11		PIF1	5.31102	0.000262014	0.000651872
	NAV3	-2.40272	0.00331703	0.00684436		PIGA	13.26	3.76231e-12	2.55147e-11
	NCALD	-13.0325	3.74849e-10	2.00292e-09		PIGM	3.04787	2.16429e-05	6.26312e-05
	NCAM1	-5.50705	4.35897e-08	1.79369e-07		PIGU	2.09344	1.08973e-05	3.28487e-05
	NCEH1	-7.23174	1.82152e-26	4.61451e-25		PIK3AP1	4.13877	3.50913e-18	4.50785e-17
	NCF4	-4.34412	0.00138492	0.00306498		PIK3CB	4.13091	1.9171e-20	3.03966e-19
	NCX1	-3.57879	2.5936e-06	8.52328e-06		PIK3CG	2.07458	1.37076e-06	4.6748e-06
	ncx3	-80.1271	1.74743e-18	2.31471e-17		PIM1	4.29865	1.56245e-05	4.61374e-05
	ND3	-9.42956	4.90009e-46	3.80919e-44		PIM3	1.97535	0.00340659	0.00701851
	ND6	-10.7899	7.19161e-42	4.52938e-40		PITX1	17.3971	9.4006e-25	2.07944e-23
	NDRG4	-2.56211	5.06098e-05	0.000139315		PITX2	13.4482	4.22431e-19	5.93673e-18
	NDUFA10	-4.24396	1.30781e-41	8.08699e-40		PKP1	11.8534	0.000286401	0.000708536
	NDUFA12	-3.75371	8.14732e-20	1.22606e-18		PKP2	17.5714	1.3118e-68	2.62438e-66
	NDUFA2	-3.79652	4.96607e-23	9.80529e-22		PKP3	14.8809	3.61011e-05	0.000101325
	NDUFA4	-4.84455	2.66831e-28	7.75635e-27		PKP4	2.32762	2.30548e-19	3.35083e-18
	NDUFA8	-3.27757	6.31862e-23	1.2315e-21		PLA2G12A	2.80914	8.86736e-12	5.7471e-11
	NDUFA9	-4.08837	1.23929e-36	5.73446e-35		PLAC8	24.0076	1.48516e-06	5.0435e-06
	NDUFAB1	-8.9515	4.47957e-103	3.80875e-100		PLBD1	7.9904	6.31316e-09	2.87046e-08
	NDUFB10	-5.75117	1.97313e-51	2.06481e-49		PLCD1	6.05318	2.0426e-21	3.55794e-20
	NDUFB3	-3.06503	8.55616e-20	1.28207e-18		PLCD3	4.03435	2.07563e-09	1.00559e-08
	NDUFB4	-3.98814	3.19198e-38	1.5848e-36		PLCXD1	18.0939	1.06381e-64	1.70285e-62
	NDUFB5	-3.912	1.45734e-36	6.72054e-35		PLD1	3.5509	3.28355e-08	1.3736e-07
	NDUFB6	-5.65281	2.44341e-44	1.74032e-42		PLEK2	15.4127	3.99604e-37	1.90744e-35
	NDUFB9	-2.47646	6.09209e-13	4.54119e-12		PLEKHA5	2.85498	1.13611e-09	5.68434e-09
	NDUFC2	-3.88564	9.46944e-36	4.23597e-34		PLEKHA6	10.289	9.3926e-18	1.15218e-16
	NDUFS1	-7.9622	4.81298e-80	1.63689e-77		PLEKHA7	5.39861	6.62837e-15	6.07073e-14
	NDUFS3	-6.8372	3.88707e-66	6.95785e-64		PLEKHA8	5.86135	3.46868e-25	7.87778e-24
	NDUFS4	-3.31952	3.25442e-32	1.19657e-30		PLEKHF2	5.5375	6.22932e-13	4.63841e-12
	NDUFS5	-2.10559	5.28863e-11	3.13903e-10		PLEKHG5	2.28895	3.13245e-06	1.0185e-05
	NDUFS6	-5.23344	1.44488e-39	7.83115e-38		PLK1	10.9645	1.67495e-10	9.36543e-10
	NDUFS7	-6.72776	1.02562e-55	1.25698e-53		PLK2	3.40376	5.75035e-09	2.63305e-08
	NDUFS8	-4.38015	3.65996e-51	3.74362e-49		PLK3	3.73869	6.87984e-05	0.000186627
	NDUFV1	-6.09517	1.23834e-70	2.63225e-68		PLK4	10.4505	6.07216e-10	3.15892e-09
	NDUFV2	-4.17553	8.70063e-27	2.25454e-25		PLS3	4.51041	7.44958e-20	1.12855e-18
	NDUFV3	-3.03082	4.37037e-08	1.79729e-07		PLXNB2	3.40437	4.20135e-06	1.34167e-05
	NECAB3	-11.2209	1.79562e-19	2.62663e-18		PM20D1	3.89452	3.72791e-55	4.52808e-53
	NEFL	-9.35003	7.41256e-09	3.34573e-08		PMEPA1	2.93502	7.05914e-10	3.62387e-09
	NEK9	-2.29795	6.20992e-15	5.71968e-14		PMM1	2.87774	4.27144e-11	2.56324e-10
	NES	-24.3918	2.64508e-17	3.08873e-16		PMM2	2.65653	5.11401e-20	7.83457e-19
	NEURL1B	-2.27329	6.53514e-06	2.03815e-05		PMVK	2.64349	3.88414e-08	1.61195e-07
	NEURL2	-12.37	1.68912e-10	9.43686e-10		PNPLA7	5.15866	2.01797e-06	6.73018e-06
	NEXN	-230.694	1.53449e-36	7.05245e-35		PNPLA8	2.37625	6.5847e-07	2.34805e-06
	NFASC	-5.22739	5.33574e-16	5.5368e-15		POF1B	12.474	0.000121546	0.000317798
	NFATC1	-2.50291	3.69989e-06	1.18935e-05		POLE	2.43363	2.65619e-07	9.91624e-07
	NFS1	-3.16452	6.59819e-23	1.28231e-21		POLE3	2.53114	3.44676e-15	3.26303e-14
	NFYC	-2.36534	2.81671e-14	2.40695e-13		POLR3A	1.97907	0.00143139	0.00315806
	NID1	-9.99964	1.28686e-12	9.21876e-12		POU2F3	11.3491	0.000104008	0.000274528
	NID2	-7.09162	2.4256e-13	1.88775e-12		PPAPDC1A	2.77124	0.0047581	0.0094827
	NIT1	-2.4453	1.77511e-08	7.66623e-08		PPAR	9.05827	4.05802e-17	4.66261e-16
	NKAIN4	-11.7118	9.13875e-16	9.20915e-15		PPARD	2.92025	0.00017822	0.000455135
	NKD1	-2.85594	0.000328147	0.000803475		PPAT	6.58033	3.36069e-14	2.84675e-13
	NLGN3	-5.25279	0.000310079	0.00076253		PPFIA1	2.44997	7.08548e-07	2.51329e-06
	NLGN4	-4.93588	0.00149848	0.0032922		PPFIBP2	2.29168	5.64547e-07	2.02909e-06
	NLRC5	-9.11063	8.51201e-14	6.92154e-13		PPIA	2.62369	9.82717e-15	8.83017e-14
	NMD3	-2.66142	3.62664e-13	2.76088e-12		PPL	20.2347	1.01513e-10	5.83676e-10
	NMNAT3	-16.7582	1.21596e-07	4.72356e-07		PPM1H	5.88106	1.48881e-11	9.40725e-11
	NMRK2	-27.6196	4.83539e-94	2.86003e-91		PPP1R13B	6.50391	1.10217e-11	7.06259e-11
	NNT	-15.4095	2.41716e-77	7.30736e-75		PPP1R15B	2.25353	3.00698e-07	1.11463e-06
	NODAL	-3.52159	0.0147414	0.0265478		PPP1R36	3.12371	4.998e-06	1.58233e-05
	NOG2	-13.2551	1.10392e-06	3.80872e-06		PPP2CA	4.72396	6.80659e-12	4.47544e-11
	NOL4L	-3.90921	4.07354e-13	3.08383e-12		PPP2R2B	6.81127	1.86646e-08	8.03778e-08
	NOS1	-25.8176	1.88001e-14	1.64157e-13		PPP2R2D	2.03248	4.1017e-11	2.46901e-10
	NOV	-7.10064	2.3956e-07	9.0002e-07		PPP2R5E	6.22574	1.73978e-10	9.70396e-10
	NOVA1	-7.60487	1.914e-14	1.66804e-13		PPP4R1	3.52942	1.22907e-10	6.99009e-10
	NOX4	-9.3831	3.11446e-07	1.15353e-06		PQLC1	4.02946	1.17445e-15	1.16793e-14
	NPAS3	-4.11483	1.16691e-06	4.01585e-06		PQLC3	4.30264	2.59061e-32	9.60289e-31
	NPC2	-2.32041	5.79834e-05	0.000158777		PRDX1	5.36731	1.11978e-09	5.61498e-09
	NPDC1	-2.14674	4.25011e-05	0.000118262		PRELID1	4.37863	1.59739e-25	3.75317e-24
	NPFF1	-15.9512	4.10478e-26	9.97169e-25		PRICKLE2	2.46061	8.13829e-12	5.29982e-11
	NPL	-4.56397	1.3096e-07	5.07427e-07		PRIM2	2.06336	3.40249e-05	9.59526e-05
	NPR2	-3.61634	8.96065e-19	1.21415e-17		PRIMA1	8.01374	5.33623e-17	6.06467e-16
	NPTX1	-7.11994	7.17877e-15	6.55436e-14		PRKCD	4.10695	1.88865e-18	2.49691e-17
	NPTX2	-4.97255	5.78876e-15	5.34262e-14		PRKCH	12.0904	6.69499e-17	7.53962e-16
	NQO2	-5.34914	1.09929e-17	1.33883e-16		PRKCI	5.64182	2.23336e-18	2.93269e-17
	NR2F1	-4.19482	2.90883e-05	8.26994e-05		PRKG2	7.08175	8.1001e-05	0.000217088
	NR2F2	-2.85445	4.93765e-08	2.01657e-07		PRKX	13.9463	9.14657e-21	1.50459e-19
	NR3C1	-2.71381	6.17111e-12	4.07664e-11		PRLR	4.39401	8.01226e-09	3.60326e-08
	NR4A3	-6.51928	6.22491e-09	2.83318e-08		PROM2	12.8559	0.000462105	0.00110814
	NRAP	-70.1422	2.9702e-15	2.82564e-14		PROSER2	7.27898	1.1061e-10	6.31713e-10
	NREP	-2.58187	1.33007e-12	9.50333e-12		Protein	14.2274	5.88026e-12	3.8927e-11
	NRG1	-1.95991	0.000496885	0.0011847		PRRG1	2.55681	1.06296e-07	4.1625e-07
	NRGN	-17.0229	1.99373e-05	5.8029e-05		PRRG4	19.0194	6.53548e-40	3.59954e-38
	NRN1	-3.32985	0.0282919	0.0481345		PSCA	11.1632	0.000194274	0.000493263
	NRP1	-2.35885	2.02217e-05	5.8756e-05		PSD3	2.40137	0.000189426	0.000482122
	NRP2	-4.48228	6.40099e-09	2.90748e-08		PSEN1	2.30519	6.2254e-10	3.23145e-09
	NRSN1	-12.2978	5.10158e-36	2.29808e-34		PSMG1	2.14262	2.00447e-24	4.3491e-23
	NSUN3	-2.36609	0.000942171	0.00213978		PSTPIP2	8.97929	2.61969e-14	2.25014e-13
	NT5C1A	-137.877	4.21473e-30	1.36517e-28		PTBP1	4.28902	2.88444e-15	2.7479e-14
	NT5C3A	-3.19195	2.6277e-15	2.51387e-14		PTBP3	16.6376	3.61383e-20	5.59938e-19
	NT5DC2	-7.01001	7.7798e-23	1.50123e-21		PTDSS2	8.34404	7.55771e-10	3.86088e-09
	NT5DC3	-4.27207	4.24476e-09	1.97963e-08		PTGFRN	3.48792	2.16905e-18	2.85374e-17
	NTN4	-3.36956	0.00520875	0.0103129		PTHrP	7.76557	3.22486e-28	9.31443e-27
	NTNG2	-5.68941	5.47987e-06	1.72605e-05		PTK2B	13.7979	7.26662e-16	7.44952e-15
	NTRK3	-2.91845	1.64749e-09	8.07946e-09		PTK7	2.47897	6.51863e-10	3.37313e-09
	NUAK1	-2.62245	1.58456e-07	6.08766e-07		PTPLAD1	5.47469	2.63525e-25	6.10055e-24
	NUDT14	-2.62727	1.6156e-13	1.2838e-12		PTPLB	4.73874	1.49897e-18	1.9953e-17
	NUDT19	-2.1509	6.42575e-06	2.00679e-05		PTPN1	3.12904	1.02762e-11	6.60668e-11
	NUDT3	-3.81284	3.26101e-15	3.0958e-14		PTPN13	4.7863	2.82354e-11	1.72403e-10
	NXPH2	-10.06	6.97713e-10	3.58447e-09		PTPN2	2.1751	6.25737e-08	2.52298e-07
	OBSCN	-513.564	1.08258e-21	1.91515e-20		PTPN3	8.73908	4.88386e-12	3.26166e-11
	OBSL1	-4.52581	1.85336e-10	1.02911e-09		PTPRF	14.2531	2.75063e-17	3.20923e-16
	OCC-1	-3.89405	6.78726e-08	2.72051e-07		PTPRK	12.9957	3.07904e-35	1.34254e-33
	OFD1	-3.94197	2.39767e-17	2.81674e-16		PTPRN2	2.44506	0.000109567	0.000288364
	OGDH	-6.88861	2.32505e-70	4.79241e-68		PTS	3.05251	4.89418e-07	1.77029e-06
	OGT	-1.98372	0.000164088	0.000421418		PURH	2.53505	5.3448e-08	2.17631e-07
	OLFM1	-2.19147	0.00782225	0.0149542		PVRL1	3.52113	2.71253e-05	7.74587e-05
	OLFM3	-2.28579	0.00353512	0.00726132		PWP1	2.74239	4.79889e-09	2.22281e-08
	OLFML2B	-3.81935	3.1714e-06	1.03017e-05		QSOX1	13.572	3.93985e-31	1.36381e-29
	OPTN	-5.46112	6.51545e-46	5.00769e-44		RAB10	2.28234	4.84752e-05	0.000133818
	ORAI1	-4.69863	2.98201e-12	2.053e-11		RAB11A	2.73656	1.23119e-12	8.84789e-12
	ORMDL3	-2.15658	4.09584e-11	2.46766e-10		RAB11B	1.99843	2.49161e-09	1.19184e-08
	OSBP2	-5.36387	3.83155e-41	2.29623e-39		RAB11FIP1	7.08762	2.43542e-13	1.89214e-12
	OSBPL1A	-2.8528	3.54187e-26	8.71312e-25		RAB11FIP3	7.18051	7.93582e-20	1.19688e-18
	OSR2	-2.15059	0.00378599	0.00772711		RAB11FIP4	30.9538	1.54414e-16	1.68863e-15
	OTOA	-3.1297	0.00246764	0.00522		RAB18	2.14362	5.71288e-15	5.27976e-14
	OTUD1	-20.5114	1.29652e-44	9.53397e-43		RAB22A	2.83328	5.66072e-07	2.03403e-06
	OTUD7A	-46.2042	2.57978e-19	3.71379e-18		RAB39A	38.611	3.73639e-15	3.51035e-14
	P2RX5	-19.9391	2.5044e-32	9.33423e-31		RAB40C	3.66977	1.1491e-13	9.25537e-13
	P2RY11	-19.6854	6.31784e-08	2.54509e-07		RAB7B	15.5567	5.76177e-19	7.99827e-18
	P2RY2	-12.4639	2.69506e-43	1.82406e-41		RAB8A	2.35648	1.03471e-10	5.94181e-10
	P2X1	-6.47203	0.000502204	0.00119629		RABEPK	2.13735	1.38286e-10	7.81571e-10
	PABPC1L	-3.64196	0.000156978	0.000404302		RABGEF1	3.49298	4.04399e-13	3.06316e-12
	PAG1	-8.4564	1.45087e-12	1.03284e-11		RAD18	2.75433	7.44509e-16	7.60954e-15
	PAK7	-2.89219	0.000402712	0.000973956		RAD21L1	3.68651	0.00128415	0.00285451
	PALD1	-5.02694	2.56673e-10	1.40345e-09		RAD50	2.03419	0.00101032	0.00228617
	PAMR1	-5.45563	1.27459e-13	1.02178e-12		RAD51	3.89265	2.01676e-08	8.64494e-08
	PANX1	-3.73768	4.78054e-07	1.73152e-06		RANBP1	2.48203	2.75013e-30	8.99344e-29
	PAPPA	-2.41562	0.000918761	0.0020922		RANGAP1	2.05591	2.59382e-06	8.52328e-06
	PARK2	-4.35102	7.08029e-23	1.37208e-21		RAP2C	3.18884	4.30774e-09	2.00762e-08
	PARS2	-2.26523	2.24943e-06	7.46918e-06		RARB	2.87483	8.02483e-11	4.66538e-10
	PARVB	-2.66411	0.00074658	0.00172612		RASAL1	3.41555	5.03218e-05	0.000138579
	PARVG	-5.7088	9.32002e-07	3.25352e-06		RASAL2	1.95973	1.5272e-08	6.65474e-08
	PCCA	-4.72259	1.45647e-20	2.33379e-19		RASEF	14.2089	8.41739e-45	6.25738e-43
	PCCB	-5.29376	2.29194e-52	2.49436e-50		RASSF6	6.6366	7.34876e-12	4.81331e-11
	PCDH18	-2.72803	0.000367841	0.000895188		RASSF7	12.8251	1.83217e-14	1.60288e-13
	Pcdh19	-3.73317	1.80088e-09	8.79366e-09		RASSF9	3.40124	1.91181e-07	7.26689e-07
	PCDH7	-5.56121	0.00443119	0.00889376		RB1	5.99074	8.16149e-16	8.29193e-15
	PCDHA11	-4.54147	2.41455e-06	7.96884e-06		RBBP7	2.55319	1.77425e-06	5.97301e-06
	PCDHGC3	-3.31511	3.00004e-06	9.78482e-06		RBBP8	4.37726	1.72444e-08	7.47349e-08
	PCMT1	-5.154	3.24916e-29	9.88849e-28		RBBP8NL	12.1064	3.71258e-21	6.31323e-20
	PCMTD1	-2.6487	1.79785e-09	8.78204e-09		RBM47	11.327	4.12508e-49	3.87018e-47
	PCMTD2	-2.97614	1.76734e-14	1.55016e-13		RBMS1	2.40287	5.47497e-16	5.67262e-15
	PCOLCE2	-5.50188	5.45535e-09	2.5064e-08		RBP5	2.16621	4.64161e-08	1.90023e-07
	PCSK1	-7.15171	9.4535e-11	5.44938e-10		RDH10	2.05184	4.57962e-06	1.45631e-05
	PCSK2	-4.57159	5.16734e-08	2.10595e-07		REL	3.42125	7.15826e-12	4.69759e-11
	PCTP	-4.89534	4.22571e-10	2.24119e-09		REPS1	2.08397	4.70956e-13	3.54755e-12
	PCYOX1	-4.33787	4.15342e-29	1.26123e-27		RFXAP	2.47742	2.57749e-14	2.21644e-13
	PDE1A	-2.59815	0.00103462	0.00233667		RGS12	12.6145	2.4015e-19	3.47184e-18
	PDE3B	-5.36059	2.28162e-07	8.59571e-07		RGS22	3.79213	1.01854e-05	3.08464e-05
	PDE4C	-29.5789	1.72745e-26	4.38437e-25		RHBG	7.57414	2.10762e-10	1.16081e-09
	PDE5A	-2.68372	0.00115869	0.00259684		RHCG	13.7031	0.00010281	0.000271526
	PDE7B	-6.48247	2.57077e-09	1.22841e-08		RHOBTB1	5.85513	4.42241e-11	2.64916e-10
	PDE8A	-2.0919	2.06859e-10	1.14116e-09		RHOBTB2	5.9168	3.61503e-15	3.41283e-14
	PDE9A	-5.26597	9.42427e-07	3.28822e-06		RHOC	4.09458	1.75028e-12	1.23308e-11
	PDGF-A	-2.41384	2.52536e-07	9.45638e-07		RHOV	22.3783	2.54657e-27	6.77956e-26
	PDGFB	-6.20335	1.30923e-10	7.42733e-10		RHPN1	6.39133	8.87364e-11	5.13252e-10
	PDGFD	-5.63402	4.25083e-11	2.55313e-10		RHPN2	18.0944	3.18855e-21	5.4631e-20
	PDGFRA	-2.22435	0.0197696	0.0347161		RIOK3	7.50431	2.38287e-09	1.14327e-08
	PDGFRB	-4.49857	9.83284e-07	3.42112e-06		RIPK4	20.4871	2.95577e-15	2.81388e-14
	PDHA1	-6.61638	5.68142e-81	2.03395e-78		RLIM	2.10142	1.77972e-08	7.68369e-08
	PDHB	-3.43283	6.79012e-37	3.21856e-35		RNASET2	2.79757	3.64484e-15	3.43859e-14
	PDHX	-2.68629	2.39873e-11	1.47457e-10		RND2	9.48758	1.76041e-14	1.54507e-13
	PDK1	-2.70208	7.23744e-17	8.13032e-16		RND3	14.5502	1.08933e-12	7.87002e-12
	PDK3	-9.53084	1.31398e-59	1.76984e-57		RNF10	1.98448	0.000177049	0.000452401
	PDK4	-69.3822	2.91518e-35	1.27518e-33		RNF138	3.76339	2.2438e-17	2.64283e-16
	PDLIM3	-14.2487	3.6389e-16	3.84047e-15		RNF149	5.42685	6.15907e-41	3.64296e-39
	PDP1	-2.99455	9.23234e-19	1.24972e-17		RNF222	34.4306	3.23966e-12	2.21469e-11
	PDPR	-6.56926	1.61395e-56	1.99602e-54		RNF223	15.6485	7.04129e-05	0.000190664
	PDRG1	-2.88047	8.09827e-12	5.27881e-11		RNF24	3.12365	1.58362e-05	4.67119e-05
	PDSS2	-2.55957	3.42392e-12	2.33596e-11		RNF43	9.12131	1.55736e-05	4.60171e-05
	PDZD2	-4.23761	4.83551e-13	3.63639e-12		RNFT1	2.28637	3.02216e-08	1.26659e-07
	PDZRN3	-5.06462	7.07097e-17	7.95645e-16		RNH1	2.52207	3.39632e-06	1.09669e-05
	PEAR1	-4.39352	2.78461e-09	1.32547e-08		RNLS	10.0038	7.99627e-16	8.13622e-15
	PECAM1	-5.60249	6.91575e-10	3.55697e-09		RNMT	1.97547	5.76425e-10	3.00794e-09
	PENK	-42.9491	9.60988e-12	6.20469e-11		ROBO1	3.01717	3.7266e-15	3.50842e-14
	PERM1	-10.2688	6.92015e-46	5.28886e-44		RPIA	3.88253	5.47014e-10	2.86325e-09
	PGAM1	-9.32869	4.33711e-61	6.14605e-59		RPL10A	2.21779	1.55485e-08	6.77086e-08
	PGF	-8.29391	1.62996e-07	6.25501e-07		RPL13	2.24477	1.27155e-07	4.92965e-07
	PGK1	-2.5478	1.16999e-07	4.55539e-07		RPL14	2.49646	9.4475e-11	5.44823e-10
	PGM2L1	-4.61182	6.38574e-11	3.75093e-10		RPL15	2.23735	1.22972e-06	4.21724e-06
	PGM5	-8.31139	3.32888e-22	6.11974e-21		RPL18A	2.14113	7.12618e-07	2.52432e-06
	PHACTR2	-3.5149	7.89717e-14	6.45244e-13		RPL22L1	3.52389	2.51085e-08	1.06278e-07
	PHB	-2.41507	9.35698e-12	6.05002e-11		RPL24	2.01557	2.18711e-07	8.24881e-07
	PHKB	-5.65918	2.5344e-18	3.29933e-17		RPL26L1	2.41528	2.99832e-09	1.42271e-08
	PHKG1	-11.1199	2.27367e-66	4.17987e-64		RPL27A	2.19179	9.6207e-09	4.28974e-08
	PHLDB1	-6.86107	2.53201e-19	3.65276e-18		RPL29	2.36065	1.17499e-07	4.57225e-07
	PHOSPHO1	-22.9529	7.93077e-40	4.31561e-38		RPL3	2.28032	3.18122e-10	1.71872e-09
	PHTF2	-3.28114	2.04972e-09	9.93387e-09		RPL30	2.24775	3.04036e-11	1.84978e-10
	PHYH	-16.8361	8.31255e-98	5.28262e-95		RPL31	2.15055	2.51186e-07	9.40853e-07
	PI16	-4.81366	2.02455e-06	6.74726e-06		RPL32	2.17917	4.63266e-08	1.89752e-07
	PID1	-5.32275	4.63361e-08	1.89752e-07		RPL35	2.39704	3.59408e-10	1.92875e-09
	PINK1	-3.77701	5.90483e-34	2.39075e-32		RPL35A	2.4337	1.51864e-09	7.47722e-09
	PINLYP	-3.04964	9.01951e-05	0.000240266		RPL36	2.17138	4.44916e-08	1.82859e-07
	PIP4K2A	-2.43083	9.98433e-13	7.2441e-12		RPL37	1.97652	2.36632e-05	6.80867e-05
	PIP4K2B	-3.00888	8.31672e-18	1.02483e-16		RPL38	2.09361	1.94665e-06	6.5099e-06
	PIP5K1B	-3.11596	5.49544e-06	1.73015e-05		RPL5	2.00252	1.12507e-12	8.11099e-12
	PIP5K1C	-2.01608	1.22263e-09	6.09229e-09		RPL8	1.95084	1.43385e-05	4.25432e-05
	PISD	-7.70146	2.29125e-27	6.14795e-26		RPL9	2.24493	2.37081e-09	1.13846e-08
	PITPNM2	-3.39086	6.58889e-16	6.77003e-15		RPLP0	2.1093	1.35651e-08	5.9529e-08
	PKD1	-2.92966	5.33564e-06	1.68296e-05		RPS12	2.67192	3.13847e-10	1.69764e-09
	PKD2	-3.77702	3.33998e-09	1.57331e-08		RPS15	3.08574	1.63719e-11	1.03017e-10
	PKD2L2	-354.591	9.86383e-19	1.33255e-17		RPS15A	2.32495	4.95249e-09	2.28695e-08
	PKDCC	-3.94406	1.50533e-05	4.4567e-05		RPS21	2.4438	4.91212e-07	1.7763e-06
	PKIA	-38.7595	1.34145e-25	3.16275e-24		RPS23	2.4929	1.42763e-10	8.05204e-10
	PKM	-7.83319	1.14008e-37	5.52506e-36		RPS24	2.50233	8.32467e-25	1.84444e-23
	PKN3	-3.46757	1.35835e-06	4.63831e-06		RPS3	2.70303	1.7682e-10	9.85039e-10
	PKNOX1	-3.23534	3.16541e-10	1.71086e-09		RPS4X	2.18613	4.31467e-08	1.77915e-07
	PLA1A	-14.0072	1.20557e-24	2.64953e-23		RPS6KA1	4.29852	2.12408e-09	1.0276e-08
	PLA2G6	-2.33996	5.42995e-07	1.95524e-06		RPS6KA5	2.01954	0.000239181	0.000598679
	PLA2R1	-2.00123	9.11367e-05	0.000242485		RPS6KA6	5.41429	2.37475e-13	1.85135e-12
	PLAG1	-2.77533	5.63081e-06	1.77032e-05		RPS6KL1	4.40907	9.02834e-17	1.00673e-15
	PLAGL1	-2.48281	0.000848295	0.00194503		RPS7	2.20604	5.06052e-12	3.37302e-11
	PLAT	-2.59826	1.63101e-05	4.8037e-05		RPS8	1.9918	5.0488e-07	1.82331e-06
	PLCB1	-3.13488	4.06621e-06	1.30096e-05		RPUSD1	4.34032	8.28345e-11	4.80956e-10
	PLCB2	-3.87813	4.03005e-14	3.38634e-13		RRM2	11.7631	1.81718e-23	3.70628e-22
	PLCG2	-2.95486	0.00888188	0.0167865		RRP9	2.13042	2.11738e-07	8.00133e-07
	PLCL1	-19.8901	9.08021e-16	9.16162e-15		RSPRY1	2.45805	1.85759e-14	1.62407e-13
	PLCL2	-26.7674	4.63436e-24	9.88179e-23		RTKN2	2.8792	0.000240971	0.000602827
	PLEKHF1	-4.3218	3.52314e-09	1.65557e-08		RUNX1	6.1417	4.17495e-15	3.91697e-14
	PLEKHG1	-3.44893	3.61111e-08	1.5031e-07		RUNX3	2.49416	0.00729108	0.0140037
	PLEKHH2	-2.41493	0.00462976	0.00925		RWDD1	2.38888	3.53761e-17	4.09231e-16
	PLEKHM2	-3.00259	6.77204e-28	1.89172e-26		S100A10	10.9207	1.03945e-15	1.04052e-14
	PLEKHO1	-4.82263	8.64698e-08	3.41759e-07		S100A11	9.98051	1.91667e-11	1.19552e-10
	PLN	-240.847	2.42889e-13	1.88923e-12		S100A16	23.8087	6.21964e-10	3.2307e-09
	PLOD1	-2.77337	5.36041e-10	2.81122e-09		SACM1L	2.05537	5.60431e-12	3.71908e-11
	PLOD2	-2.27781	4.19139e-05	0.000116676		SALL3	5.84074	0.00195331	0.00421122
	PLP1	-12.3014	9.97795e-09	4.44321e-08		SAMD8	2.82764	9.25495e-06	2.82297e-05
	PLXDC1	-2.03337	0.0135478	0.0246364		SAP30	3.20509	2.76087e-12	1.90751e-11
	PLXNA2	-4.17016	1.17407e-38	6.06917e-37		SAPCD2	16.4234	4.49774e-12	3.01713e-11
	PLXNA4	-2.09	0.0231368	0.0400602		SATB1	2.54923	1.17437e-06	4.03847e-06
	PLXND1	-4.24399	7.38525e-10	3.78271e-09		SAYSD1	2.9309	3.08713e-09	1.46179e-08
	PM20D2	-23.4543	5.79351e-40	3.20386e-38		SBF1	2.49615	2.82498e-08	1.18981e-07
	PMP2	-11.2884	1.88042e-06	6.30856e-06		SC5D	6.14965	2.07197e-21	3.60449e-20
	PMP22	-2.32363	0.000141111	0.000365931		SCAI	2.24845	5.50403e-07	1.98034e-06
	PMPCA	-3.13052	2.90913e-23	5.87177e-22		SCAMP2	2.35136	9.10579e-11	5.25786e-10
	PNMT	-8.06044	0.000583148	0.00137252		SCD	15.0573	2.26069e-10	1.24204e-09
	PNOC	-10.8468	2.77609e-06	9.08928e-06		SCEL	11.116	0.000436018	0.00104984
	PNPLA2	-20.1852	1.00069e-43	6.91035e-42		SCIN	16.4393	1.1933e-36	5.54049e-35
	PODN	-2.53708	0.00101238	0.00228967		SCNN1A	14.5634	2.09966e-15	2.03012e-14
	PODXL	-5.67249	1.2806e-08	5.63796e-08		SCNN1B	20.0914	3.29227e-13	2.52185e-12
	PODXL2	-2.80854	0.00811368	0.015457		SCUBE1	10.081	1.06035e-07	4.15348e-07
	PON2	-15.437	2.99448e-23	6.0351e-22		SCUBE2	3.24088	0.000896511	0.00204599
	PPAP2A	-3.19774	8.09015e-08	3.21245e-07		SCUBE3	14.9508	2.34199e-06	7.75279e-06
	PPAP2B	-3.58314	3.18292e-08	1.33314e-07		SDC1	6.31523	2.00538e-11	1.248e-10
	PPARGC1A	-28.9524	2.90227e-18	3.75665e-17		SDC4	4.39443	2.00915e-15	1.94399e-14
	PPARGC1B	-5.99004	7.51991e-19	1.02815e-17		SDCBP	2.01329	1.64334e-11	1.03356e-10
	PPDPF	-2.40292	4.03601e-14	3.38925e-13		SDCBP2	38.6886	4.25318e-16	4.45078e-15
	PPIF	-6.30098	2.25079e-29	6.91191e-28		SDR16C5	2.56477	8.59456e-13	6.2962e-12
	PPM1B	-2.17422	1.79319e-11	1.12262e-10		SDR42E1	2.41178	8.79992e-07	3.08383e-06
	PPM1E	-3.46857	5.97063e-06	1.8711e-05		SEC23A	2.12969	6.56123e-31	2.24834e-29
	PPM1L	-3.45604	1.53198e-06	5.19856e-06		SELENBP1	10.2787	1.35092e-12	9.64721e-12
	PPP1R12B	-23.2772	1.1639e-219	1.58337e-215		SEMA3E	4.1622	1.01702e-05	3.08073e-05
	PPP1R17	-10.9992	2.10939e-09	1.02158e-08		SEMA4B	7.34679	6.03597e-16	6.23015e-15
	PPP1R1C	-9.36055	1.61024e-05	4.74456e-05		SEMA4D	14.4602	1.74655e-57	2.17983e-55
	PPP1R3B	-4.9505	1.86023e-07	7.08272e-07		SERAC1	2.50045	8.77459e-09	3.9331e-08
	PPP1R3C	-240.99	2.08254e-75	5.24647e-73		SERINC2	3.4247	2.54522e-07	9.5281e-07
	PPP1R3D	-7.26028	6.97512e-08	2.79235e-07		SERPINA12	5.3569	0.0228844	0.0396687
	PPP1R9A	-7.03623	1.17764e-12	8.48102e-12		SERPINB1	29.7867	9.37799e-12	6.06072e-11
	PPP2R3B	-10.5605	7.24349e-26	1.73182e-24		SERPINB10	26.7135	1.31871e-65	2.24247e-63
	PPP2R5A	-2.89451	4.94887e-23	9.78553e-22		SERPINB12	22.6652	4.06795e-11	2.45303e-10
	PPTC7	-2.10481	2.45273e-08	1.03914e-07		SERPINB2	36.4469	3.57299e-17	4.12623e-16
	PRADC1	-1.97723	5.3687e-06	1.69221e-05		SERPINB6	10.0325	5.69401e-25	1.27613e-23
	PRDM11	-5.81967	9.19673e-28	2.54293e-26		SERTAD2	3.64973	5.63846e-07	2.0271e-06
	PRDM16	-6.40419	2.10348e-08	8.98453e-08		SESN3	2.26302	0.00209952	0.00449297
	PRDM4	-2.14782	3.96957e-13	3.01014e-12		SFN	20.2995	1.53409e-06	5.20444e-06
	PRDX3	-4.7647	3.93356e-48	3.54385e-46		SFR1	10.9692	1.13253e-09	5.67264e-09
	PRELP	-2.7024	0.000222046	0.000558754		SFRP1	2.27059	0.000188824	0.000480771
	PREP2	-25.9445	2.27041e-46	1.80624e-44		SFT2D2	7.2802	3.761e-26	9.21885e-25
	PREX1	-2.70565	0.00658755	0.0127751		SGMS2	5.83786	3.18601e-16	3.38613e-15
	PREX2	-3.24766	0.00172503	0.00375108		SGOL1	7.4936	1.42304e-07	5.49039e-07
	PRKAA2	-51.0083	1.70808e-41	1.05144e-39		SGPL1	4.80805	1.35704e-13	1.08595e-12
	PRKACB	-2.35794	2.3099e-14	1.99517e-13		SGPP2	32.5483	7.1143e-11	4.15556e-10
	PRKAG2	-2.0759	1.29077e-20	2.083e-19		SH2D4A	7.69974	2.08206e-10	1.14767e-09
	PRKAR1B	-2.802	5.04301e-10	2.65192e-09		SH3BGRL2	16.4069	1.42316e-38	7.27843e-37
	PRKAR2A	-2.41374	3.3552e-11	2.03587e-10		SH3BP2	2.70178	8.60179e-11	4.98164e-10
	PRKAR2B	-2.27066	0.0170989	0.030403		SH3D19	4.89715	4.94969e-09	2.28644e-08
	PRKCA	-2.9134	7.2399e-12	4.7443e-11		SH3GL1	4.45397	1.13884e-15	1.13334e-14
	PRKCQ	-17.4674	3.82543e-21	6.48892e-20		SH3RF2	10.9471	3.11301e-05	8.81911e-05
	PRKD1	-1.97055	7.48237e-07	2.64459e-06		SH3YL1	18.7131	1.06397e-64	1.70285e-62
	PRKD3	-5.0705	4.98815e-10	2.62612e-09		SHCBP1	9.68294	3.96016e-14	3.32967e-13
	PRKG1	-13.4428	1.08141e-20	1.75791e-19		SHH	23.9622	1.51266e-11	9.55348e-11
	PROCR	-3.93573	1.04635e-05	3.16604e-05		SHOC2	3.78551	6.31586e-21	1.05038e-19
	PROKR2	-26.4816	1.25245e-13	1.00462e-12		SHROOM2	9.61136	3.72252e-19	5.25323e-18
	PROS1	-2.17791	9.41036e-06	2.8678e-05		SHROOM3	2.78906	3.89615e-13	2.95777e-12
	PROSC	-3.20297	4.98731e-18	6.29382e-17		SIAH2	3.70127	1.81699e-09	8.86279e-09
	Protein	-8.85191	1.95649e-47	1.65317e-45		SIDT1	9.90324	1.33486e-17	1.60988e-16
	PRPS2	-61.5485	2.86964e-15	2.73571e-14		SIGMAR1	3.81363	1.37722e-10	7.79032e-10
	PRR5L	-2.27159	0.0168863	0.0300643		SIPA1L1	3.36485	4.01032e-17	4.6117e-16
	PRSS12	-2.94022	0.00795068	0.0151698		SIPA1L2	3.38071	2.97077e-13	2.28977e-12
	PRSS35	-4.38567	9.10192e-09	4.06909e-08		SKA2	2.57815	2.55163e-12	1.76924e-11
	PSKH1	-1.96472	2.22095e-09	1.06989e-08		SLBP	8.90372	3.21352e-14	2.73059e-13
	PTBP2	-2.11423	7.49757e-13	5.5253e-12		SLC12A4	2.99832	1.57441e-26	4.0109e-25
	PTCHD1	-5.98665	5.70129e-09	2.61146e-08		SLC12A8	4.68187	3.32e-10	1.78731e-09
	PTER	-2.11155	1.15791e-07	4.51354e-07		SLC16A14	13.7718	2.12495e-08	9.07339e-08
	PTGDS	-2.20991	0.0173625	0.0308346		SLC17A5	3.47989	1.33941e-20	2.15128e-19
	PTGES	-3.18284	0.0014007	0.00309672		SLC17A9	3.18945	0.00218676	0.00466582
	PTGES2	-3.81679	7.48678e-22	1.34013e-20		SLC1A2	7.3621	2.6413e-25	6.10055e-24
	PTH1R	-4.26422	0.000395112	0.000956935		SLC1A3	16.5881	1.13724e-72	2.5785e-70
	PTP4A1	-2.6345	1.52759e-26	3.89895e-25		SLC1A4	2.3904	3.36845e-06	1.08898e-05
	PTP4A2	-2.5058	2.61046e-20	4.10552e-19		SLC20A1	2.97775	3.21178e-07	1.18763e-06
	PTP4A3	-7.55007	8.89455e-17	9.92629e-16		SLC22A23	4.87953	9.84064e-23	1.89085e-21
	PTPN21	-2.95175	0.000267002	0.000663433		SLC24A3	18.642	4.0345e-22	7.31804e-21
	PTPN4	-2.66978	2.93109e-08	1.2307e-07		SLC25A13	2.19277	2.70024e-09	1.28621e-08
	PTPRB	-6.94042	3.66465e-07	1.3445e-06		SLC25A24	2.14112	0.000723648	0.0016788
	PTPRD	-2.64444	0.0102659	0.0191758		SLC25A43	2.24317	1.00589e-07	3.94583e-07
	PTPRE	-3.99613	4.40367e-05	0.000122285		SLC27A4	4.13768	4.21357e-28	1.18678e-26
	PTPRG	-3.88923	3.63942e-09	1.70844e-08		SLC27A6	8.47939	2.16719e-16	2.33802e-15
	PTPRM	-6.76942	2.25163e-14	1.94607e-13		SLC28A3	4.11818	0.000414415	0.00100101
	PTPRR	-4.4651	0.000523445	0.0012421		SLC29A3	4.29696	6.96894e-11	4.0724e-10
	PTRF	-3.34276	8.91438e-16	9.01645e-15		SLC2A1	3.0327	5.71745e-07	2.05279e-06
	PVRL3	-5.8768	8.75984e-10	4.44328e-09		SLC2A9	3.2824	0.000353689	0.000861674
	PXDN	-7.60286	3.49031e-12	2.37767e-11		SLC30A1	2.9223	6.94445e-26	1.66618e-24
	PXN	-2.11739	6.35875e-06	1.98633e-05		SLC33A1	3.13897	3.57176e-30	1.16245e-28
	PYGO1	-8.50437	6.43831e-12	4.24354e-11		SLC34A2	9.88893	1.2941e-08	5.69186e-08
	QPCT	-8.9542	3.88819e-16	4.09403e-15		SLC35A3	6.8042	1.10793e-27	3.03877e-26
	QRSL1	-3.71012	1.56816e-23	3.22254e-22		SLC35F2	10.6568	1.713e-12	1.20932e-11
	QSOX2	-3.10215	1.39509e-11	8.83279e-11		SLC38A1	3.1627	1.68412e-20	2.68905e-19
	R3HDM1	-2.10122	6.80578e-09	3.08209e-08		SLC38A4	5.92579	2.63609e-06	8.658e-06
	RAB11FIP2	-2.32324	0.000197853	0.000501508		SLC39A11	3.72743	2.18294e-21	3.79268e-20
	RAB12	-2.14562	2.0112e-11	1.25047e-10		SLC39A6	3.16911	9.17456e-13	6.67794e-12
	RAB20	-2.59439	3.59816e-11	2.17746e-10		SLC39A8	13.3443	3.95407e-14	3.3266e-13
	RAB26	-2.13375	0.00286068	0.00597247		SLC44A3	7.51991	5.32857e-37	2.53461e-35
	RAB29	-3.56887	2.60443e-09	1.24231e-08		SLC45A4	2.38453	3.17188e-05	8.97841e-05
	RAB3IL1	-2.49688	4.80441e-09	2.22404e-08		SLC46A2	16.1684	4.09339e-11	2.46728e-10
	RAB40B	-3.28669	3.24824e-07	1.20046e-06		SLC4A4	2.95232	8.77772e-09	3.93321e-08
	RADIL	-3.6236	0.000631525	0.00147692		SLC52A3	21.4729	5.16943e-15	4.8069e-14
	RAI2	-2.49262	1.05555e-06	3.65294e-06		SLC5A8	6.69502	2.99679e-07	1.11156e-06
	RALGAPA2	-3.14655	3.17906e-12	2.17764e-11		SLC6A14	12.6134	2.02457e-06	6.74726e-06
	RALY	-66.7963	2.82233e-26	7.00638e-25		SLC6A15	14.8862	1.95131e-10	1.07997e-09
	RAMP1	-4.80144	3.4761e-11	2.10735e-10		SLC6A9	4.41314	2.69665e-10	1.46858e-09
	RAMP2	-4.56393	1.78843e-07	6.82847e-07		SLC7A11	43.4633	6.90953e-33	2.64037e-31
	RAMP3	-3.43138	0.00463639	0.00926189		SLC7A3	5.94044	4.88039e-14	4.06321e-13
	RANBP3L	-2.40066	0.00454396	0.00908926		SLC9A3R1	11.8202	2.42934e-26	6.09755e-25
	RAP1GAP	-13.2414	8.7925e-27	2.27401e-25		Slc9a3r2	2.65612	4.40992e-05	0.000122434
	RAP1GAP2	-2.0333	8.81558e-06	2.69681e-05		SLITRK6	8.50356	3.25322e-09	1.53456e-08
	RAPGEF1	-2.81522	4.16503e-26	1.01e-24		SLMO1	31.1583	7.20652e-15	6.57528e-14
	RASA3	-4.82254	9.1547e-12	5.92486e-11		SLMO2	3.0708	1.27191e-07	4.92965e-07
	RASD2	-5.40005	9.1016e-07	3.18053e-06		SMAP1	2.57824	1.12581e-17	1.36868e-16
	RASGEF1C	-2.23808	0.000202597	0.000512865		SMARCA5	5.84353	2.64746e-16	2.82479e-15
	RASGRF2	-2.96825	8.92376e-05	0.00023785		SMARCAD1	2.82406	5.15528e-07	1.86028e-06
	RASGRP3	-5.17167	1.3822e-10	7.81523e-10		SMC2	14.4126	1.72089e-12	1.21426e-11
	RASL12	-7.26436	1.00416e-09	5.05201e-09		SMC4	2.21747	3.71726e-05	0.000104138
	RASSF2	-3.13687	0.000171798	0.000440221		SMC6	3.07846	2.97151e-11	1.81113e-10
	RASSF8	-2.31851	0.000318997	0.000783185		SMIM14	3.75108	3.66574e-25	8.31145e-24
	rbf	-3.6276	1.15089e-24	2.53754e-23		SMIM5	3.89086	5.75299e-18	7.2199e-17
	RBFOX1	-56.2284	4.24133e-14	3.54853e-13		SMPDL3B	3.00531	9.69416e-14	7.85464e-13
	RBFOX2	-8.38483	1.35829e-44	9.9345e-43		SNAI2	2.81035	1.23151e-09	6.1323e-09
	RBM20	-162.127	8.52371e-47	7.02767e-45		SNED1	3.41816	1.42521e-09	7.04525e-09
	RBM24	-110.856	1.95311e-59	2.57962e-57		SNRPD1	2.19083	5.35531e-07	1.9299e-06
	RBPMS2	-4.17676	2.37494e-10	1.30225e-09		SNRPF	2.00882	4.54332e-07	1.6504e-06
	RCAN2	-3.05512	2.90111e-05	8.25146e-05		SNX16	2.6017	1.20047e-12	8.6363e-12
	RCN1	-2.64789	1.12045e-05	3.37224e-05		SNX30	2.27675	4.32228e-08	1.78129e-07
	RCSD1	-15.3771	1.2617e-31	4.50504e-30		SNX5	6.48868	8.66908e-18	1.06728e-16
	RD3L	-19.5737	5.00904e-09	2.3115e-08		SNX7	5.77709	1.28784e-40	7.3923e-39
	RECK	-2.91288	0.000299707	0.000739162		SNX9	4.22833	3.60136e-20	5.5868e-19
	REEP1	-93.44	3.47525e-84	1.47742e-81		SOSTDC1	6.48526	1.07126e-10	6.13358e-10
	REM1	-4.4017	1.40988e-05	4.18503e-05		SOWAHA	14.3276	1.26292e-16	1.39115e-15
	RERGL	-4.32474	1.75782e-05	5.1582e-05		SOWAHB	33.7753	4.61871e-08	1.89256e-07
	RET	-4.68206	1.37176e-06	4.67704e-06		SOWAHC	7.56377	1.39081e-14	1.23599e-13
	RFESD	-7.12619	4.15832e-14	3.48336e-13		SOX2	14.6735	1.01285e-27	2.78922e-26
	RFTN2	-5.15167	3.26549e-06	1.05846e-05		Sox9	4.1405	5.38485e-12	3.58393e-11
	RGCC	-6.3623	2.34432e-05	6.74967e-05		SPAST	1.99214	7.86377e-05	0.000211087
	RGL1	-2.13293	2.34225e-06	7.75279e-06		SPATA2	2.15456	5.11402e-06	1.61793e-05
	RGMB	-2.79876	1.08362e-23	2.25751e-22		SPC25	5.38591	3.43195e-14	2.9035e-13
	RGS18	-2.80994	0.000171184	0.000438732		SPHK1	3.2556	1.43681e-06	4.88415e-06
	RGS2	-5.53064	7.93862e-16	8.08361e-15		SPINK2	20.9734	7.16014e-09	3.2361e-08
	RGS4	-6.44243	3.32489e-10	1.78923e-09		SPINT1	17.8818	1.47607e-18	1.96868e-17
	RGS5	-10.2444	2.20815e-12	1.5405e-11		SPIRE1	5.01224	2.33312e-25	5.4349e-24
	RGS6	-10.804	7.12022e-11	4.15723e-10		SPNS2	4.12472	1.01986e-15	1.02166e-14
	RHD	-3.13602	6.2629e-08	2.52446e-07		SPOCK1	3.66942	1.77783e-05	5.21241e-05
	RHOBTB3	-18.281	8.57043e-07	3.01116e-06		SPR	3.74076	1.00322e-17	1.22622e-16
	RHOH	-6.59141	2.12913e-05	6.16531e-05		SPTLC1	2.97411	6.84164e-19	9.40139e-18
	RHOJ	-3.22614	0.00300575	0.00625042		SPTLC2	4.02384	2.90803e-18	3.75731e-17
	RIC8A	-2.88435	4.76152e-20	7.31368e-19		SPTLC3	37.1065	6.6753e-22	1.19803e-20
	RILPL1	-4.12276	5.18405e-19	7.21841e-18		SQLE	23.2706	1.41056e-22	2.66888e-21
	RIN3	-4.25338	0.000327756	0.000802663		SRD5A1	3.0125	0.0146502	0.026401
	RNF123	-3.80722	3.21888e-33	1.25472e-31		SRD5A3	4.57431	2.01285e-22	3.75106e-21
	RNF150	-4.35787	6.48598e-19	8.93975e-18		SREBF2	3.348	9.16029e-15	8.25823e-14
	RNF2	-5.04845	1.24485e-09	6.19421e-09		SRGAP1	2.46404	5.76907e-06	1.81044e-05
	RNF207	-18.7525	1.14621e-23	2.38061e-22		SRM	2.38338	1.8167e-08	7.8359e-08
	ROR1	-5.95678	3.50478e-14	2.96327e-13		SRP68	2.19911	5.54452e-07	1.99438e-06
	ROR2	-4.3854	1.61668e-07	6.20577e-07		SS1R	5.73088	6.28871e-06	1.9658e-05
	RP2	-2.05602	0.000525221	0.00124588		SSFA2	3.90771	1.93227e-22	3.60584e-21
	RPAIN	-3.06985	3.16597e-11	1.92276e-10		ST14	10.3806	8.38827e-41	4.91871e-39
	RPAP2	-2.60387	7.8015e-07	2.75237e-06		ST3GAL6	3.03785	8.4737e-09	3.80324e-08
	RPH3A	-3.74452	0.00557277	0.0109602		ST5	2.51564	1.38447e-09	6.85882e-09
	RPL3L	-1027.12	1.7904e-65	2.97032e-63		ST6GALNAC1	5.35567	1.84426e-05	5.39556e-05
	RPS6KA2	-7.32909	1.77035e-08	7.64809e-08		ST8SIA1	21.3439	7.31647e-13	5.39476e-12
	RRAD	-16.2878	1.19434e-11	7.62452e-11		ST8SIA5	3.5775	0.00329699	0.00680715
	RRAGD	-3.29843	1.63072e-14	1.43588e-13		STAM	2.16537	4.78515e-07	1.73269e-06
	RSFR	-2.57643	0.0236764	0.0409112		STAM2	3.21985	2.38063e-11	1.46676e-10
	RSPO1	-10.2858	6.57247e-08	2.64063e-07		STAMBPL1	4.85833	5.2566e-11	3.12547e-10
	RSPO2	-3.05052	0.010231	0.0191291		STARD4	11.7333	1.59474e-73	3.80612e-71
	RSPO3	-5.11206	0.000588324	0.00138374		STARD5	2.75016	8.81046e-16	8.92461e-15
	RTN4IP1	-2.46769	1.00061e-12	7.25601e-12		STK17A	7.35327	3.40307e-16	3.59995e-15
	RTN4RL1	-4.44216	0.0124431	0.0228255		STK17B	2.54956	2.37714e-09	1.14109e-08
	RTN4RL2	-4.29199	6.3872e-17	7.20494e-16		STK35	3.51966	0.000184443	0.000470145
	RUNDC3B	-4.46802	8.47771e-06	2.5993e-05		STK38L	2.38337	7.84511e-12	5.12608e-11
	RUNX1T1	-8.86223	6.14415e-12	4.06147e-11		STK40	2.66073	4.73586e-05	0.000130922
	RUSC2	-2.50513	1.55093e-14	1.36917e-13		STMN1	2.88885	1.16525e-23	2.41647e-22
	RXFP3	-5.45629	0.000163128	0.000419031		STMN2	4.56663	0.000102644	0.000271141
	RYR3	-142.914	4.84909e-22	8.77221e-21		STON2	4.77983	7.46921e-09	3.36907e-08
	S100A13	-3.25783	0.000393961	0.000954656		STOX2	2.91012	5.46426e-08	2.2203e-07
	S1PR3	-7.84392	9.20127e-10	4.64603e-09		STRA6	17.2272	5.64219e-21	9.42953e-20
	SACS	-11.5239	1.15741e-10	6.59633e-10		STRIP1	2.13308	6.38962e-10	3.3114e-09
	SAG	-7.30268	2.63796e-05	7.54877e-05		STT3A	4.03544	1.17129e-08	5.17514e-08
	SAMD11	-2.96198	3.57311e-05	0.000100327		STX11	3.28363	0.0199767	0.0350526
	SAMD5	-5.85728	2.09471e-05	6.07471e-05		STX7	3.27894	1.16589e-17	1.41361e-16
	SAMM50	-2.96217	3.38746e-22	6.21903e-21		STXBP3	5.22788	1.33219e-47	1.14703e-45
	SAP30L	-2.20864	3.00824e-12	2.07001e-11		STXBP6	4.61411	3.27085e-17	3.7934e-16
	SARDH	-2.14199	2.14531e-05	6.21085e-05		STYK1	4.69858	6.80787e-13	5.03612e-12
	SBK1	-5.6012	3.5561e-14	3.00106e-13		SUFU	3.10616	2.40185e-17	2.81922e-16
	SCARA5	-3.17528	6.88721e-05	0.000186715		SULT1C	38.8547	4.60498e-32	1.67952e-30
	SCARF2	-3.24727	0.0016954	0.00369028		SWAP70	2.10926	7.88594e-07	2.78073e-06
	SCL	-6.86086	5.94166e-11	3.50522e-10		SYPL1	38.796	1.32027e-18	1.76955e-17
	SCN2B	-33.818	1.50988e-29	4.71112e-28		SYT16	9.56391	3.70739e-11	2.24058e-10
	SCN4A	-237	6.83232e-32	2.47199e-30		SYT8	16.9581	1.97573e-30	6.52373e-29
	SCN4B	-8.98901	3.32326e-28	9.5379e-27		SYTL2	2.30247	0.00786252	0.0150206
	SCO1	-2.2184	3.99762e-12	2.69894e-11		SYTL4	2.80787	2.06061e-08	8.81805e-08
	SCRN3	-4.75504	1.5937e-26	4.05247e-25		TAB3	2.02562	1.10979e-08	4.91458e-08
	SCYL3	-2.14596	3.24962e-14	2.75954e-13		TACC3	2.66771	1.39658e-08	6.11227e-08
	SDC3	-7.81066	2.10301e-11	1.30517e-10		TACSTD2	5.45087	6.34984e-06	1.984e-05
	SDHA	-8.49118	1.23151e-81	4.52797e-79		TAF15	1.95843	0.000446358	0.00107265
	SDHAF3	-2.61271	1.53904e-09	7.56947e-09		TAF9	2.05617	9.11612e-08	3.5957e-07
	SDHD	-3.95065	5.02403e-32	1.82746e-30		TALDO1	11.2234	2.31933e-16	2.49227e-15
	SDK2	-5.34607	6.25557e-08	2.52298e-07		TAS1R3	7.59312	9.52398e-05	0.000252759
	SEC14L1	-3.73687	6.77277e-13	5.01561e-12		TBC1D14	5.69635	2.03075e-19	2.95785e-18
	SEC14L5	-5.20146	2.64392e-13	2.05062e-12		TBC1D22B	3.06271	1.00199e-08	4.46044e-08
	SEC61A2	-8.54148	2.38914e-23	4.85102e-22		TBC1D9	2.85469	4.6937e-13	3.53757e-12
	Segment	-5.25969	3.06105e-07	1.13406e-06		TBCD	3.14159	7.39534e-14	6.06793e-13
	SEMA3B	-2.11595	2.81576e-05	8.01877e-05		TBCEL	5.57905	2.47946e-10	1.35791e-09
	SEMA3C	-3.75811	1.73076e-09	8.4756e-09		Tbx22	3.11792	0.0068903	0.0133166
	SEMA5B	-2.51545	0.000443366	0.00106602		TBXAS1	3.3113	0.000223477	0.000561956
	SEMA6A	-5.63875	2.47359e-09	1.18363e-08		TC2N	3.71914	1.11475e-07	4.35651e-07
	SEMA6B	-38.9268	1.08847e-44	8.04756e-43		TDRP	2.27967	0.000425154	0.00102586
	SENP5	-2.78407	8.98783e-15	8.10812e-14		TECTA	7.15529	0.00320419	0.00663164
	SEPSECS	-2.06104	2.61948e-07	9.78726e-07		TES	2.89702	0.000942714	0.00214066
	SERINC5	-2.62043	1.15397e-09	5.76731e-09		TET2	2.4631	2.79453e-05	7.96497e-05
	SERPINH1	-2.96993	1.37475e-08	6.02298e-08		TET3	2.42358	8.68461e-06	2.65973e-05
	SESN1	-4.06208	2.75599e-25	6.32251e-24		TFAP2A	14.8237	8.95994e-21	1.47665e-19
	SETD7	-2.59263	3.75934e-34	1.54508e-32		TFAP2C	22.0334	5.41863e-11	3.21338e-10
	SFRP5	-9.06804	9.63681e-07	3.35721e-06		TFDP2	2.53366	1.43157e-06	4.87e-06
	SGCB	-7.42834	8.06437e-27	2.09366e-25		TGFA	5.66322	1.31558e-05	3.92394e-05
	SGCD	-58.7322	1.12643e-75	3.00469e-73		TGIF1	2.81743	5.9993e-06	1.87922e-05
	SGCG	-17.6679	3.48797e-12	2.37727e-11		TGM4	50.3663	6.05668e-16	6.24678e-15
	SGK1	-3.50752	3.53721e-15	3.344e-14		THOC3	2.20173	3.68422e-08	1.53179e-07
	SH2B2	-10.4017	1.75095e-49	1.68936e-47		THOC7	3.20634	6.04108e-09	2.75781e-08
	SH2B3	-2.01486	0.00019366	0.000492071		TIAM1	9.27499	4.86778e-07	1.76167e-06
	SH2D3C	-6.18623	7.3642e-14	6.04602e-13		TICAM1	2.39605	5.46595e-07	1.96768e-06
	SH3BGR	-142.878	3.63892e-12	2.47149e-11		TICRR	2.364	8.04781e-06	2.47698e-05
	SH3BP5	-5.19663	1.03429e-19	1.54282e-18		TIFA	6.59651	1.32486e-20	2.13042e-19
	SH3RF3	-5.94438	3.04768e-17	3.54365e-16		TJP2	5.76528	4.86424e-17	5.54214e-16
	SH3TC1	-2.683	0.00392978	0.00798397		TJP3	12.624	3.54087e-12	2.41091e-11
	SHF	-2.28298	2.41427e-07	9.06534e-07		TKT	12.8938	2.97759e-10	1.61641e-09
	SHOX	-22.271	7.84125e-08	3.1209e-07		TLCD1	8.39496	1.55635e-47	1.32329e-45
	SHROOM4	-5.24131	2.55264e-11	1.56565e-10		TLDC1	2.89116	1.03969e-21	1.84405e-20
	SIK2	-4.64117	8.79625e-34	3.52992e-32		TLE4	3.74036	2.60895e-34	1.08208e-32
	SIRT3	-2.59377	1.95405e-08	8.39902e-08		TM4SF1	18.5884	2.38336e-09	1.14327e-08
	SIRT4	-2.37558	9.02915e-06	2.75718e-05		TM9SF3	2.14003	3.09003e-14	2.63058e-13
	SIX1	-8.76474	2.57265e-10	1.40612e-09		TMBIM1	2.27403	1.35743e-07	5.25212e-07
	Six2	-1.97133	0.000428715	0.00103372		TMEM123	9.5284	8.58315e-37	4.04032e-35
	SIX4	-3.01798	1.15433e-14	1.03449e-13		TMEM128	1.98	7.58809e-07	2.68126e-06
	skTmod	-46.9517	4.78137e-18	6.04514e-17		TMEM136	3.54188	3.06057e-06	9.97269e-06
	SLC13A3	-6.16692	0.000496356	0.00118381		TMEM14A	2.29119	4.41096e-16	4.61235e-15
	SLC14A1	-6.61694	5.70644e-06	1.79243e-05		TMEM154	10.3602	6.88992e-06	2.1429e-05
	SLC16A1	-2.69588	5.90429e-13	4.40845e-12		TMEM164	5.45709	2.20582e-15	2.12671e-14
	SLC16A10	-3.96144	1.66155e-18	2.20525e-17		TMEM165	3.34278	1.04657e-13	8.46969e-13
	SLC16A3	-59.4918	8.37365e-49	7.80241e-47		TMEM171	9.75751	3.46883e-19	4.92075e-18
	SLC16A4	-3.05505	0.000390497	0.000946601		TMEM19	4.39513	4.29527e-26	1.03973e-24
	SLC16A7	-12.1087	4.96552e-17	5.64807e-16		TMEM240	5.75489	7.74438e-05	0.00020817
	SLC18A2	-3.1293	0.000128638	0.000335163		TMEM248	2.55449	4.40509e-18	5.60587e-17
	SLC22A16	-3.79391	3.84093e-06	1.23236e-05		TMEM37	2.10198	3.51808e-05	9.90069e-05
	SLC22A3	-9.51903	2.37082e-38	1.18576e-36		TMEM41B	2.4557	1.86998e-21	3.26144e-20
	SLC25A20	-2.33512	7.7442e-15	7.02816e-14		TMEM51	14.1298	2.06324e-16	2.22942e-15
	SLC25A28	-3.05908	2.63528e-27	7.00201e-26		TMEM55A	2.55301	1.79742e-08	7.75519e-08
	SLC25A3	-2.98572	6.05502e-23	1.18351e-21		TMEM56	2.85674	5.24464e-05	0.000144138
	SLC25A30	-14.9876	2.90222e-21	4.98508e-20		TMEM63A	2.39131	2.81636e-25	6.43928e-24
	SLC25A42	-3.73746	1.26999e-12	9.11711e-12		TMEM63B	2.12595	6.72371e-06	2.09408e-05
	SLC2A12	-18.3418	1.47158e-29	4.60217e-28		TMEM68	2.16599	3.67281e-07	1.34713e-06
	SLC2A3	-2.66478	4.48106e-08	1.84059e-07		TMF1	2.07145	7.4066e-05	0.000199919
	SLC30A4	-3.46942	3.99499e-26	9.72234e-25		TMOD3	3.4832	4.71174e-10	2.48444e-09
	SLC37A1	-2.65539	8.49596e-05	0.000227071		TMPRSS2	4.40478	9.77858e-05	0.000259162
	SLC37A4	-3.82874	4.01364e-20	6.20472e-19		TMPRSS4	9.99202	0.00166784	0.00363495
	SLC38A3	-14.3169	7.21029e-14	5.92324e-13		TMX3	3.02156	9.43758e-07	3.29202e-06
	SLC38A6	-3.18611	2.43333e-13	1.8916e-12		TNFAIP3	5.35884	1.08465e-05	3.27103e-05
	SLC39A3	-2.44581	7.51762e-05	0.000202675		TNFRSF11A	4.14199	8.25681e-16	8.38251e-15
	SLC40A1	-3.13103	1.72661e-08	7.48051e-08		TNFRSF21	3.29099	8.40085e-07	2.95463e-06
	SLC41A1	-4.66828	2.35483e-16	2.52444e-15		TNIP2	6.69615	5.40943e-10	2.83256e-09
	SLC41A3	-10.4741	1.85411e-12	1.30286e-11		TNK2	3.23647	5.03721e-10	2.64989e-09
	SLC43A2	-2.82585	9.25029e-21	1.51982e-19		TNKS1BP1	3.45207	6.18033e-21	1.0291e-19
	SLC44A5	-5.07075	3.22829e-09	1.52386e-08		TOM1	3.59282	3.50767e-06	1.13055e-05
	SLC4A11	-2.97078	1.64909e-07	6.32128e-07		TOP1MT	2.10429	3.94057e-07	1.4399e-06
	SLC4A3	-4.78286	2.33901e-49	2.24083e-47		TOP2A	9.37682	2.35359e-13	1.83591e-12
	SLC6A1	-5.19437	0.00169386	0.00368809		TOR4A	8.70715	1.24555e-15	1.23322e-14
	SLC6A2	-4.64828	0.00089476	0.00204268		TP53I11	4.77961	1.42374e-07	5.4915e-07
	SLC7A2	-4.86164	6.61216e-07	2.35621e-06		TP53I3	6.0515	2.10385e-15	2.03273e-14
	SLC9A2	-26.908	8.87074e-10	4.49618e-09		TP63	16.524	4.61623e-08	1.89211e-07
	SLC9A9	-2.77774	0.00093741	0.00213004		TP73	3.29636	0.00527969	0.0104351
	SLCO2B1	-5.7467	8.38256e-17	9.39344e-16		TPD52	5.51894	1.37571e-21	2.4211e-20
	SLCO3A1	-2.3266	0.000155326	0.000400351		TPK1	4.14114	4.94407e-15	4.6131e-14
	SLCO5A1	-20.5345	1.20512e-11	7.68249e-11		TPM4	3.11045	3.72557e-23	7.46431e-22
	SLIT2	-3.35571	7.15294e-06	2.22014e-05		TPMT	3.35959	2.03341e-08	8.7044e-08
	SMAD1	-2.22143	7.68992e-15	6.98356e-14		TPRN	2.3253	1.28623e-05	3.84483e-05
	Smad7a	-3.32683	5.48848e-07	1.97527e-06		TRABD	6.31284	6.26606e-18	7.81333e-17
	SMARCD3	-19.8736	1.22848e-53	1.40439e-51		TRAF1	5.59213	5.87852e-11	3.47249e-10
	SMCR8	-3.46989	8.42592e-28	2.3441e-26		TRAF2	2.5621	3.8952e-08	1.61556e-07
	SMOC2	-16.1309	4.16196e-17	4.76995e-16		TRAF3	6.68156	4.06005e-09	1.89673e-08
	SMPD1	-3.202	4.27203e-30	1.37717e-28		TRAF3IP2	2.016	7.71029e-06	2.38334e-05
	SMPX	-220.645	2.39074e-11	1.47133e-10		TRAF4	4.2742	5.26022e-12	3.50441e-11
	SMTNL2	-132.243	3.58901e-14	3.02509e-13		TRAF6	2.32218	6.58339e-06	2.05273e-05
	SMYD5	-2.2702	7.81229e-08	3.11211e-07		TRAFD1	4.70249	9.33068e-18	1.14562e-16
	SNAI1	-3.44305	7.81663e-05	0.000209904		TRAIP	9.023	6.63035e-11	3.8879e-10
	SNCA	-7.5833	4.77717e-07	1.73118e-06		TRERF1	2.40877	1.55013e-14	1.36917e-13
	SNCAIP	-2.80772	0.00294228	0.00612498		TRIM24	3.068	1.29126e-38	6.62877e-37
	SNN	-2.40952	2.80807e-07	1.0446e-06		TRIM25	2.22982	1.60867e-09	7.89762e-09
	SNRK	-2.92228	1.13546e-09	5.68316e-09		TRIM29	14.4943	3.40536e-05	9.59937e-05
	SNTA1	-99.3191	2.45287e-84	1.07641e-81		TRIM3	3.70575	8.75916e-20	1.31089e-18
	SNTB1	-5.48832	2.25147e-16	2.4251e-15		TRIM35	7.44862	2.24841e-15	2.16318e-14
	SNX10	-1.98935	0.00657585	0.0127578		TRIM37	2.15557	8.90519e-10	4.51019e-09
	SNX24	-2.25276	1.99609e-09	9.69466e-09		TRIP11	2.76903	0.000158735	0.000408442
	SOAT1	-2.23434	9.68082e-07	3.36996e-06		TRIP13	3.35234	2.32435e-06	7.70103e-06
	SOBP	-8.99053	4.36875e-55	5.25951e-53		TRIQK	2.22453	0.00200082	0.00430343
	SOCS3	-26.8289	1.79113e-20	2.84655e-19		TROVE2	3.6042	7.1046e-10	3.64445e-09
	SOD2	-5.63089	3.94112e-42	2.54099e-40		TRPA1	5.27294	1.09674e-06	3.78682e-06
	SOGA1	-4.20318	2.79305e-19	4.00809e-18		TRPM1	5.24232	0.000377159	0.000917045
	SOX10	-5.88546	1.096e-13	8.84867e-13		TRPM7	2.38139	0.000256048	0.000638431
	Sox11	-3.73533	9.59105e-07	3.34298e-06		TSC22D2	3.44756	3.32797e-16	3.52874e-15
	SOX18	-4.9676	6.40458e-07	2.28802e-06		TSKU	3.52461	7.42062e-16	7.59023e-15
	SOX6	-4.52141	4.96164e-15	4.62633e-14		TSPAN1	3.52713	0.00574236	0.0112693
	SOX8	-4.96824	1.999e-06	6.67183e-06		TSPAN14	2.15733	8.86348e-10	4.49418e-09
	SPARC	-2.39929	0.00135958	0.00301381		TSPAN15	2.68896	3.64409e-10	1.95405e-09
	SPEG	-242.469	7.86496e-179	3.5665e-175		TSPAN8	37.8948	7.57207e-14	6.20171e-13
	SPOCK3	-3.65677	0.000590939	0.00138965		TSPEAR	2.56941	2.37361e-05	6.82821e-05
	SPON2	-6.88313	4.03895e-11	2.43662e-10		TSPO	6.38506	1.55156e-34	6.55509e-33
	SPRY2	-5.33215	3.53537e-17	4.09231e-16		TSTA3	3.79315	1.87704e-16	2.03631e-15
	SPRY3	-10.6462	3.06513e-15	2.91391e-14		TTC39B	4.75706	1.30449e-11	8.2849e-11
	SPTB	-13.7778	3.93195e-26	9.60327e-25		TTC7A	4.26831	1.42813e-16	1.56301e-15
	SRL	-278.031	1.72958e-15	1.68668e-14		TTK	6.01095	1.63432e-08	7.10103e-08
	SRPK3	-53.6618	1.35958e-47	1.16325e-45		TTLL12	2.32132	4.90514e-15	4.57993e-14
	SSH1	-3.68284	6.55296e-23	1.27534e-21		TTLL5	2.84181	8.61102e-08	3.40536e-07
	SSH2	-2.89732	1.70517e-13	1.35182e-12		TTPAL	7.82074	4.28954e-12	2.88395e-11
	SSPN	-17.3602	4.64301e-25	1.04923e-23		TUBB4B	2.14959	1.75709e-06	5.92108e-06
	ST3GAL2	-2.30923	9.47863e-06	2.88731e-05		TUBB6	5.64839	1.45113e-09	7.1656e-09
	ST3GAL5	-3.09242	3.26329e-06	1.058e-05		TUFT1	19.8637	1.12247e-15	1.11951e-14
	ST6GAL1	-4.90199	4.09717e-14	3.43849e-13		TXN	13.8738	4.11782e-13	3.11562e-12
	ST6GAL2	-6.3743	5.86637e-09	2.68346e-08		TXNDC17	2.84938	2.03302e-09	9.85995e-09
	ST7	-2.34939	2.99789e-07	1.11156e-06		TYMS	4.63251	2.55323e-17	2.98917e-16
	ST8SIA2	-27.0532	1.68419e-23	3.44537e-22		UACA	3.88301	2.70972e-06	8.8891e-06
	ST8SIA4	-2.52991	0.00155709	0.0034116		UBAP1	3.25221	1.75191e-07	6.7003e-07
	STAB1	-8.0255	6.79968e-13	5.0328e-12		UBASH3B	2.83177	1.21727e-06	4.17753e-06
	STARD13	-3.1495	2.91449e-07	1.0833e-06		UBE2C	7.11847	8.77163e-13	6.40522e-12
	STARD8	-10.5508	5.90405e-15	5.44533e-14		UBE2E1	2.1481	2.15844e-06	7.1758e-06
	Stat5	-3.38413	4.47103e-39	2.35751e-37		UBE2G2	4.22167	9.73384e-18	1.19189e-16
	STAU1	-3.42651	1.51103e-33	5.97561e-32		UBE2J1	3.93339	1.09283e-08	4.8442e-08
	STAU2	-5.49474	1.60921e-34	6.77762e-33		UBE2J2	3.42704	7.60865e-19	1.03924e-17
	STC1	-3.40673	4.84646e-05	0.000133816		UBE2L3	2.92048	2.01097e-11	1.25047e-10
	STC2	-11.8118	8.22912e-67	1.62245e-64		UBE2R2	2.87093	2.6766e-06	8.78679e-06
	STK10	-5.31054	5.71749e-19	7.94492e-18		UBE2V1	1.96801	2.17136e-06	7.21699e-06
	STON1	-3.97126	2.05575e-07	7.78359e-07		UBE2W	3.23084	1.27903e-18	1.71767e-17
	STRIP2	-75.4243	4.1024e-35	1.76611e-33		UbI	2.2073	1.21983e-07	4.73723e-07
	STS	-2.61244	0.000622666	0.00145771		UBTD1	5.59765	8.32781e-12	5.41547e-11
	STXBP4	-2.45937	9.03376e-05	0.000240594		UCHL3	2.76325	1.77036e-15	1.72398e-14
	STXBP5L	-6.56154	6.7556e-08	2.70941e-07		UCK2	2.60199	4.31987e-10	2.28893e-09
	SUCLA2	-6.8531	1.3091e-29	4.12245e-28		UEVLD	3.76432	6.70623e-22	1.202e-20
	SUCLG1	-6.83929	6.38859e-77	1.84916e-74		UGCG	5.3163	3.20192e-135	4.35589e-132
	SUPT7L	-2.28601	2.57169e-06	8.45871e-06		UGDH	2.52183	5.57726e-09	2.56068e-08
	SUPV3L1	-2.30316	3.09525e-12	2.12344e-11		UHRF1	4.0403	2.23475e-14	1.93394e-13
	SUSD3	-3.67052	8.37695e-05	0.000223978		UNC119	10.8669	6.67187e-07	2.3754e-06
	SVEP1	-3.66887	2.61316e-06	8.58476e-06		UNC13B	4.51477	7.33948e-16	7.51289e-15
	SVIP	-2.79121	3.10371e-06	1.01012e-05		UNC45A	3.06544	2.07032e-08	8.84845e-08
	SYBU	-3.91594	3.25525e-10	1.75592e-09		UNC79	9.41333	1.12833e-08	4.99341e-08
	SYDE2	-2.63693	9.33883e-10	4.70888e-09		UNC93B1	3.82263	2.15033e-08	9.17602e-08
	SYNE1	-2.43925	0.0193273	0.0339746		UPK1B	15.4082	2.21439e-05	6.39996e-05
	SYNE2	-2.4919	0.000150256	0.000388166		UPP1	4.9041	1.21528e-05	3.64397e-05
	SYNJ2	-2.24746	4.15249e-14	3.48062e-13		USP12	3.72056	2.61158e-08	1.10233e-07
	SYNM	-7.1204	5.67895e-09	2.60298e-08		USP12P1	1.95165	1.09056e-20	1.77041e-19
	SYNPO2	-34.1584	2.55089e-23	5.17173e-22		USP3	2.01067	2.39408e-13	1.86428e-12
	SYNPO2L	-393.619	1.29731e-15	1.28353e-14		USP32	3.99338	1.10829e-08	4.90952e-08
	SYNPR	-3.85828	2.30643e-06	7.64912e-06		USP43	6.98126	1.11429e-13	8.99102e-13
	SYT17	-3.95688	0.000555079	0.00131258		USP53	2.17211	0.00148942	0.00327495
	SYT6	-7.29141	5.29131e-07	1.90835e-06		USP54	2.8827	3.20508e-12	2.19325e-11
	SYT9	-3.58133	0.00548577	0.0108094		USP6NL	6.41264	2.65668e-14	2.27734e-13
	TACC1	-5.59829	1.50246e-12	1.06723e-11		UTP11L	2.80556	6.12927e-20	9.34782e-19
	TAGLN	-3.46334	2.5865e-07	9.67144e-07		UTP15	2.30617	1.8922e-16	2.04949e-15
	TBC1D1	-6.17271	9.87848e-24	2.06431e-22		VAMP7	2.07613	4.36762e-09	2.03275e-08
	TBC1D24	-2.70934	5.87699e-07	2.1084e-06		VANGL2	3.70529	3.46994e-07	1.27616e-06
	TBC1D8	-2.1697	1.36261e-06	4.6505e-06		VAV3	8.79206	1.31946e-14	1.17705e-13
	TBX15	-120.203	1.91247e-26	4.83591e-25		VCPKMT	4.16228	2.19073e-09	1.05683e-08
	TBX18	-4.86628	1.04659e-06	3.6247e-06		VGLL1	25.2442	5.1574e-10	2.70893e-09
	TBX3	-2.79321	2.24087e-09	1.07873e-08		VILL	7.14436	3.88206e-17	4.47177e-16
	TBXA2R	-3.55219	0.000299214	0.000738213		VMP1	4.37514	3.40578e-28	9.71324e-27
	TCAIM	-7.03217	7.25578e-42	4.54874e-40		VPS26B	3.77055	1.43553e-08	6.27335e-08
	TCEA3	-9.65105	5.74758e-34	2.33403e-32		VPS37B	2.77203	3.94191e-10	2.09639e-09
	TCERG1L	-6.48468	3.97698e-05	0.000111003		VPS4B	4.45875	1.14591e-20	1.85583e-19
	TCF15	-27.2765	2.64548e-22	4.90983e-21		VRK1	3.40639	1.27739e-12	9.16057e-12
	TCF4	-4.2725	3.75294e-12	2.54638e-11		VSIG1	28.0705	8.54022e-13	6.25976e-12
	TCN2	-2.92593	2.16618e-09	1.04685e-08		VSNL1	12.816	1.02929e-18	1.38914e-17
	TEAD4	-2.92221	6.6876e-10	3.44875e-09		VSTM2L	3.00067	1.39709e-05	4.15252e-05
	TECRL	-6.32313	1.53177e-09	7.53916e-09		VSTM4	3.53966	1.37381e-08	6.02105e-08
	TEK	-6.12406	1.2556e-07	4.87059e-07		VTI1A	2.14989	1.69115e-09	8.2876e-09
	TENM4	-11.1536	2.04204e-35	8.99027e-34		VTN	6.27879	8.35282e-39	4.33709e-37
	TESK1	-4.77479	1.26423e-19	1.87553e-18		VWC2	15.0202	7.58007e-10	3.87084e-09
	TF	-3.20545	1.11125e-05	3.34604e-05		WAPAL	2.72947	1.42242e-10	8.02598e-10
	TFB1M	-2.70312	4.27274e-08	1.76354e-07		WASL	3.18726	2.3918e-19	3.4615e-18
	TFB2M	-2.09909	9.20395e-10	4.64603e-09		WDR31	5.01759	1.18376e-05	3.55417e-05
	TFEB	-4.24457	1.3608e-33	5.39717e-32		WDR47	5.03286	1.09418e-11	7.0147e-11
	TFRC	-3.38622	6.46443e-19	8.91908e-18		WEE1	4.25264	2.34895e-13	1.83334e-12
	TGFB2	-2.19797	0.000201263	0.000509865		WFDC2	13.2591	1.82649e-29	5.66005e-28
	TGFB3	-5.22988	3.42021e-16	3.61527e-15		WIF1	3.09942	0.00368012	0.00752735
	TGFBI	-3.3991	0.000209754	0.000529701		Wnt10a	18.3274	1.18329e-07	4.59927e-07
	TGFBR2	-3.28156	1.46263e-09	7.21456e-09		Wnt3a	11.0818	0.000128015	0.000333689
	TGM2	-3.16065	4.94716e-06	1.5677e-05		WNT4	17.7041	2.58422e-08	1.09179e-07
	THBS4	-3.57822	0.000736106	0.00170422		WNT5A	1.9975	3.44973e-07	1.26941e-06
	THRA	-3.1462	2.42748e-35	1.06527e-33		Wnt6	12.4191	1.71765e-09	8.41446e-09
	THYN1	-3.43623	4.26361e-19	5.9796e-18		WNT7A	10.5305	3.95528e-09	1.85033e-08
	TIGAR	-4.71234	5.44181e-23	1.07135e-21		WNT7B	10.7071	1.34646e-11	8.54346e-11
	TIMM17A	-2.56162	2.63217e-12	1.82137e-11		WTIP	2.66198	1.85783e-16	2.01707e-15
	TIMM22	-2.39079	8.77813e-11	5.07944e-10		WWOX	6.94884	3.87574e-10	2.06605e-09
	TIMM8A	-2.62116	1.93675e-14	1.68678e-13		XDH	11.6593	1.98269e-18	2.61616e-17
	TIMP2	-2.33641	0.000327475	0.000802265		XPO6	2.09098	4.4212e-08	1.81765e-07
	TINAGL1	-4.78402	2.5992e-09	1.241e-08		XRCC5	2.146	1.48517e-06	5.0435e-06
	TJAP1	-1.97298	0.000138691	0.000360068		XRCC6	2.29471	8.99722e-07	3.14891e-06
	TLN1	-3.44734	7.49822e-21	1.24095e-19		YAP1	2.06916	8.35219e-14	6.79971e-13
	TLN2	-14.7596	2.73689e-19	3.93164e-18		YES1	2.69478	8.2583e-10	4.20299e-09
	TLR5	-3.06375	8.21579e-05	0.000219975		YOD1	4.60887	1.14777e-13	9.25018e-13
	TLR7	-3.62497	0.00856563	0.0162452		YPEL5	2.02457	3.26004e-09	1.53725e-08
	TMCC2	-10.6238	1.12651e-47	9.8871e-46		YWHAB	3.61367	8.92427e-16	9.01974e-15
	TMED5	-1.9605	1.00777e-06	3.50095e-06		YWHAG	3.48042	7.82268e-06	2.41424e-05
	TMEM100	-3.89378	4.84568e-15	4.52752e-14		YWHAQ	2.25097	1.26738e-19	1.87816e-18
	TMEM117	-8.32396	3.14198e-11	1.9099e-10		YWHAZ	2.36144	5.49512e-25	1.23563e-23
	TMEM120A	-7.60372	2.51711e-41	1.5287e-39		ZBTB21	2.36936	0.000395614	0.000957979
	TMEM132E	-67.0923	1.79288e-30	5.97804e-29		ZBTB7C	12.2836	6.14339e-10	3.19353e-09
	TMEM135	-2.53947	3.45089e-09	1.62386e-08		ZBTB8OS	2.32839	6.99586e-07	2.4849e-06
	TMEM161A	-4.23409	9.49699e-36	4.23597e-34		ZC3H12A	2.12159	0.00564256	0.0110879
	TMEM177	-3.22765	1.76698e-09	8.64675e-09		ZC3HAV1	2.83797	3.49176e-15	3.30333e-14
	TMEM182	-268.436	1.29231e-12	9.25296e-12		ZCCHC17	2.0065	1.8453e-05	5.39744e-05
	TMEM2	-2.35409	2.30346e-05	6.64186e-05		ZDHHC13	5.23238	2.6385e-17	3.08369e-16
	TMEM204	-5.85056	1.17231e-07	4.56314e-07		ZDHHC20	2.73555	1.17679e-14	1.05392e-13
	TMEM220	-2.14976	1.43321e-12	1.02081e-11		ZDHHC21	10.689	3.83227e-23	7.66557e-22
	TMEM229B	-3.22708	1.70211e-15	1.66452e-14		ZDHHC23	2.06393	6.14862e-06	1.92333e-05
	TMEM255A	-7.81097	1.70267e-42	1.10829e-40		ZDHHC3	2.13116	3.65391e-13	2.78008e-12
	TMEM26	-7.73478	5.03878e-12	3.36017e-11		ZDHHC7	4.20443	4.1642e-18	5.31424e-17
	TMEM38A	-54.2524	1.6117e-35	7.11869e-34		ZDHHC9	2.10651	1.01676e-10	5.84369e-10
	TMEM47	-24.2004	2.6927e-20	4.22509e-19		ZFAND2A	2.70212	9.2084e-08	3.62789e-07
	TMEM52	-3.99381	2.32803e-11	1.43631e-10		ZFYVE19	3.49646	5.6196e-17	6.37607e-16
	TMEM64	-3.29443	1.09892e-09	5.51648e-09		ZFYVE21	2.3241	2.18684e-09	1.05533e-08
	TMEM65	-3.63221	1.40677e-13	1.12311e-12		ZFYVE28	3.17217	9.86532e-12	6.35755e-11
	TMEM70	-2.8241	1.14636e-19	1.70625e-18		ZMYND19	2.12748	2.23104e-05	6.44121e-05
	TMEM82	-5.17565	6.34151e-05	0.00017292		ZNF185	21.384	1.81563e-11	1.13562e-10
	TMLHE	-2.35565	1.97611e-12	1.3843e-11		ZNF217	5.8632	3.1312e-13	2.40525e-12
	TMPRSS7	-3.5427	0.00126242	0.00280991		ZNF516	2.19319	0.00119318	0.00266843
	TMSB4X	-2.06852	0.00136733	0.00302902		ZNF598	2.55344	3.47111e-09	1.63281e-08
	TMTC1	-4.42504	1.64748e-07	6.31689e-07		ZNF750	22.84	4.56884e-12	3.06029e-11
	TMTC2	-2.32589	2.39491e-07	9.00009e-07		ZNFX1	2.41482	8.19936e-06	2.51963e-05
	TNFAIP8L3	-2.23322	0.00867629	0.0164413		ZNRF2	3.76894	4.16137e-05	0.000115888
	TNFRSF11B	-2.14793	0.0010816	0.00243489		ZP4	7.55507	8.93918e-06	2.73216e-05
	TNFRSF1B	-2.30615	0.00361282	0.00740416		ZPLD1	8.45498	9.43556e-06	2.87483e-05
	TNIK	-11.9748	1.01778e-93	5.76914e-91		ZWILCH	2.80373	8.39577e-17	9.4005e-16
	TNMD	-4.33135	0.00362098	0.00741753		ZYX	2.43332	3.09418e-05	8.76758e-05
	TNNC1	-49.8228	1.85956e-07	7.08215e-07		ZZEF1	2.68573	1.77259e-11	1.11126e-10
	TNNC2	-511.246	4.09124e-18	5.23094e-17
	TNNI2	-513.425	3.52084e-17	4.07985e-16
	TNNT2	-19.6578	0.000140351	0.000364169
	TNNT3	-664.753	1.26538e-22	2.41773e-21
	TNRC6A	-2.46329	9.74435e-13	7.07753e-12
	TNRC6C	-2.30273	1.32646e-22	2.52027e-21
	TOX3	-4.79017	4.63432e-05	0.000128219
	TPD52L1	-40.8282	4.74145e-15	4.43317e-14
	TPI1	-9.77035	2.12826e-70	4.45428e-68
	TPM1	-34.5751	1.04909e-73	2.54854e-71
	TPP1	-2.18577	5.90158e-07	2.11611e-06
	TRABD2A	-10.6091	8.65298e-09	3.88114e-08
	TRAK1	-6.59502	4.87689e-66	8.61626e-64
	TRAK2	-3.654	1.27536e-12	9.15086e-12
	TRAP1	-2.69992	3.34669e-20	5.20325e-19
	TREML2	-5.02282	0.000261155	0.000650091
	TRIL	-7.01632	6.25263e-10	3.24412e-09
	TRIM2	-26.288	3.4252e-19	4.86393e-18
	TRIM23	-2.77099	2.53198e-08	1.07072e-07
	TRIM63	-347.568	1.10155e-17	1.34038e-16
	TRIM7.1	-120.279	2.45452e-34	1.02427e-32
	TRIM71	-5.62657	0.00119565	0.00267263
	TRNAU1AP	-3.72318	4.37078e-09	2.03352e-08
	TRPC6	-5.11194	4.04897e-05	0.000112873
	TRPV2	-2.89691	4.62918e-05	0.000128103
	TSHZ1	-6.78792	9.20651e-24	1.92685e-22
	TSHZ2	-2.66557	2.23052e-05	6.44108e-05
	TSHZ3	-2.8957	1.22247e-08	5.38901e-08
	TSPAN2	-6.01058	5.97017e-06	1.8711e-05
	TSPAN32	-6.27475	0.000522662	0.00124056
	TSPAN4	-6.83693	2.80816e-11	1.71541e-10
	TSPO2	-3.43747	0.000649367	0.00151657
	TTBK1	-5.36384	3.35358e-12	2.29027e-11
	TTC17	-1.9939	2.29918e-08	9.76526e-08
	TTC29	-15.56	2.03637e-09	9.87267e-09
	TTLL7	-8.23626	1.7924e-18	2.37196e-17
	TTLL9	-5.73815	1.39841e-15	1.37556e-14
	TTYH2	-1.98325	0.000270321	0.000671311
	TUBAL3	-14.352	1.49008e-22	2.81542e-21
	TULP4	-6.20213	4.33499e-15	4.05872e-14
	TUSC3	-8.86866	1.22035e-08	5.38141e-08
	TWF1	-2.6331	0.00079007	0.00181986
	TXNRD3	-8.85168	9.49614e-38	4.63031e-36
	UAP1L1	-3.21252	3.88558e-10	2.07048e-09
	UBE2D1	-9.50623	7.90132e-62	1.1558e-59
	UCKL1	-4.23263	7.42631e-32	2.67978e-30
	UGP2	-20.7033	1.64151e-73	3.85018e-71
	UHRF2	-3.25882	1.08357e-11	6.94998e-11
	ULK2	-2.71309	1.1959e-16	1.32161e-15
	UNC13C	-3.61339	0.00139087	0.00307616
	UNC5A	-2.13513	0.000508321	0.00120959
	UPB1	-2.81557	0.0179674	0.03181
	UQCR10	-6.11309	6.83521e-48	6.03807e-46
	UQCR11	-10.7541	4.12037e-70	8.36619e-68
	UQCRC1	-6.75332	4.21164e-71	9.24115e-69
	UQCRC2	-7.33235	1.29337e-82	4.88751e-80
	UQCRH	-4.05086	1.04046e-25	2.46593e-24
	USMG5	-4.06878	7.02355e-31	2.40071e-29
	USP13	-56.4705	1.01651e-17	1.24024e-16
	USP19	-2.20344	2.48434e-10	1.36004e-09
	USP2	-10.4043	3.22983e-08	1.35237e-07
	USP28	-15.5505	4.49922e-32	1.64536e-30
	UXS1	-2.02458	5.44436e-05	0.000149506
	VAPA	-2.16936	6.34949e-09	2.88602e-08
	VCAM1	-3.92632	9.7163e-05	0.000257612
	VDAC2	-2.58124	1.57425e-11	9.91945e-11
	VEGFA	-3.8791	1.45818e-13	1.16142e-12
	VGLL3	-2.81825	0.0126778	0.0232313
	VIL1	-4.86487	0.000269924	0.000670449
	vimentin	-2.13191	0.0115621	0.0213391
	VIP	-10.3929	3.28084e-07	1.21152e-06
	VPAC2	-12.887	4.81335e-27	1.25925e-25
	VPS13C	-2.20922	0.00316405	0.00655055
	VRK3	-2.30703	1.92414e-06	6.4362e-06
	VWA1	-6.36039	8.41752e-11	4.87908e-10
	VWA8	-5.99114	2.81432e-64	4.45186e-62
	VWF	-4.39606	2.82439e-05	8.04164e-05
	WASF3	-4.25507	1.83196e-07	6.98094e-07
	WBSCR17	-2.6689	0.000253366	0.000632195
	WBSCR27	-5.58191	1.57365e-11	9.91945e-11
	WDR66	-5.21396	0.00356963	0.00732558
	WDR91	-2.35754	5.68529e-06	1.78662e-05
	WFDC1	-5.65681	2.12265e-13	1.66148e-12
	WHAMM	-7.57203	1.40235e-28	4.12042e-27
	WIPF1	-3.55375	1.40165e-05	4.16332e-05
	WIPF3	-18.7076	1.27128e-23	2.62436e-22
	WNK4	-3.3319	1.49714e-15	1.46737e-14
	WNT5B	-17.0451	9.01657e-36	4.04823e-34
	WNT9a	-2.60796	0.00433104	0.00870818
	WSCD1	-4.33308	7.80625e-07	2.75334e-06
	WSCD2	-6.76277	8.94583e-07	3.13254e-06
	WT1	-4.31374	9.93848e-05	0.000262978
	XPR1	-2.9681	7.1655e-19	9.82656e-18
	YBX3	-6.55769	4.09254e-48	3.66283e-46
	ZADH2	-3.92504	7.40929e-29	2.23e-27
	ZBTB16	-11.3112	7.51374e-31	2.56183e-29
	ZBTB18	-8.81925	1.16559e-42	7.69741e-41
	ZBTB20	-2.70219	4.91605e-05	0.0001356
	ZBTB25	-4.20895	9.31539e-08	3.66898e-07
	ZBTB37	-2.06779	5.95954e-06	1.86892e-05
	ZBTB40	-2.83441	0.000435088	0.00104778
	ZBTB46	-4.74361	5.19034e-14	4.30808e-13
	ZBTB47	-2.52349	0.000287813	0.000711762
	ZCCHC24	-6.20034	7.63061e-11	4.44569e-10
	ZDHHC14	-3.03989	2.24748e-09	1.08152e-08
	ZDHHC2	-5.83721	4.93292e-07	1.78335e-06
	ZDHHC8	-2.3512	1.74156e-06	5.87605e-06
	ZEB1	-3.40439	9.71324e-05	0.000257581
	ZEB2	-3.63004	3.70138e-05	0.000103758
	ZFAND5	-3.03296	1.90027e-07	7.22707e-07
	ZFHX3	-3.11473	7.61809e-16	7.77468e-15
	ZMAT4	-26.7624	1.98943e-09	9.66581e-09
	ZMYM3	-2.99931	1.35907e-08	5.96219e-08
	ZNF106	-23.2599	1.47125e-17	1.76654e-16
	ZNF366	-9.39029	4.48231e-10	2.36805e-09
	ZNF385B	-13.5651	5.70936e-16	5.90198e-15
	ZNF385C	-5.78909	0.00816676	0.0155429
	ZNF385D	-6.47677	5.37669e-15	4.9792e-14
	ZNF423	-2.58082	1.43327e-06	4.87454e-06
	ZNF521	-2.22675	0.00148849	0.00327342
	ZNF536	-5.10425	1.25955e-06	4.31501e-06
	ZNF592	-2.25275	1.049e-05	3.17337e-05
	ZSWIM5	-4.27556	2.62293e-11	1.60659e-10
