# Supplementary material for: RNA-Seq analysis on chicken taste sensory organs: An ideal system to study organogenesis
Source: Sci Rep. 2017 Aug 22;7:9131. doi: 10.1038/s41598-017-09299-7 (PMC5567234; doi:10.1038/s41598-017-09299-7)
Supplement: Supplementary file 5 — Supplemental Dataset 2 [file 41598_2017_9299_MOESM5_ESM.xls]

## Sheet: Table S5
Supplemental Table S5, The differently expressed genes between the epithelium and mesenchyme of the palate .
Highly expressed in the mesenchyme	Gene Name	Fold Change(Epi/Mes)	p_value	q_value	Highly expressed in the epithelium	Gene Name	Fold Change(Epi/Mes)	p_value	q_value
	ABCA1	-5.90711	6.57029e-14	1.25713e-12		ABHD17A	2.74866	1.33518e-07	9.31477e-07
	ABCA2	-3.11754	3.23597e-11	4.29066e-10		ABI1	2.13877	9.61406e-08	6.93109e-07
	ABCB1LB	-26.0973	3.41324e-17	9.94298e-16		ABLIM1	4.23394	4.93836e-09	4.57328e-08
	ABCC8	-19.2603	1.12582e-20	5.22717e-19		ABLIM3	3.56178	3.38396e-08	2.69056e-07
	ABCC9	-27.4491	4.06559e-18	1.33918e-16		ABTB2	3.03451	0.00588008	0.0133166
	ABCD2	-4.24764	7.30655e-13	1.21812e-11		ACACA	2.13956	8.39256e-05	0.000308324
	ABCG1	-4.40269	3.7682e-05	0.000151083		ACAP2	2.27484	3.091e-11	4.10645e-10
	ABCG2	-34.5522	4.62213e-29	9.24698e-27		ACAP3	2.46327	4.19562e-05	0.000165778
	ABCG4	-3.5969	0.00215646	0.00553667		ACAT2	3.96056	2.59373e-05	0.000107741
	ABI3	-9.67527	4.72135e-16	1.18068e-14		ACOX1	3.93386	1.91235e-07	1.29625e-06
	ABI3BP	-13.5016	7.24079e-23	4.56036e-21		ACOX2	2.52099	1.36721e-05	6.04472e-05
	ABLIM2	-7.61255	1.81748e-05	7.79477e-05		ACPP	4.96008	0.000102158	0.000367174
	ABR	-3.1952	1.93552e-11	2.64898e-10		ACSL3	2.37952	6.7349e-07	4.02202e-06
	ACE	-12.3596	2.36578e-16	6.09546e-15		ADAM17	2.13672	1.4105e-09	1.42559e-08
	ACSS1	-8.4454	4.16045e-11	5.44742e-10		ADCK1	2.37018	0.000114166	0.00040509
	ACSS2	-3.18402	4.5139e-09	4.21174e-08		ADCY7	2.48684	0.000353349	0.00111015
	ACSS3	-6.74162	1.48608e-22	9.02529e-21		ADH6	5.23644	0.00103134	0.00288367
	ACTA1	-4.7211	0.00277756	0.00691037		ADK	2.54036	1.10209e-05	4.97276e-05
	ACTG2	-48.2032	6.80945e-27	7.85049e-25		AEBP2	3.38758	5.1926e-12	7.63677e-11
	ACVR2B	-3.7236	6.81478e-05	0.000255395		AGAP3	2.21382	1.51787e-05	6.62891e-05
	ADAM12	-7.26611	1.00489e-12	1.63915e-11		AGBL1	4.11423	2.07551e-05	8.76871e-05
	ADAM22	-12.7334	8.43754e-18	2.66321e-16		AGPAT2	4.45637	1.57071e-05	6.82247e-05
	ADAM33	-12.3802	7.71955e-20	3.23129e-18		AGPS	3.59344	3.26977e-05	0.00013298
	ADAMTS10	-28.2392	2.42087e-21	1.26182e-19		AGTRAP	2.71793	2.20665e-07	1.46865e-06
	ADAMTS13	-8.39422	9.28017e-16	2.24241e-14		AIM1L	4.29498	0.018483	0.0358999
	ADAMTS15	-19.0951	7.94632e-24	5.61109e-22		AK1	2.71423	3.94976e-05	0.000157251
	ADAMTS19	-14.1734	2.64661e-18	8.95635e-17		AK8	4.64497	0.0025429	0.00639455
	ADAMTS2	-7.37722	1.07312e-13	1.98352e-12		AKAP14	4.44687	0.0075387	0.0165041
	ADAMTS20	-28.3516	1.71689e-12	2.70958e-11		AKAP6	2.47524	0.0201926	0.038783
	ADAMTS3	-3.47593	2.99559e-06	1.5569e-05		AKR1B1L	3.8806	2.90991e-05	0.000119633
	ADAMTS5	-21.2777	7.96046e-24	5.61109e-22		ALAS1	3.1633	8.59255e-07	5.01256e-06
	ADAMTS8	-9.28451	8.96215e-12	1.28881e-10		ALDH4A1	2.83688	1.00062e-10	1.23078e-09
	ADAMTS9	-2.1473	4.45453e-09	4.16777e-08		ALDOC	2.58887	2.3903e-06	1.26972e-05
	ADCY2	-7.8922	5.49441e-09	5.03679e-08		ALPK1	2.99182	0.000394218	0.00122163
	ADCY3	-17.536	3.61262e-19	1.35389e-17		ALPL	2.59887	0.00516962	0.0118977
	ADCY5	-9.47137	3.47503e-19	1.30877e-17		AMMECR1	2.68967	1.46561e-08	1.24847e-07
	ADCY8	-7.23889	1.1001e-10	1.33981e-09		ANKEF1	4.12963	0.0228196	0.0431284
	ADCYAP1R1	-15.6177	1.81649e-16	4.8077e-15		ANKK1	4.65014	0.00468611	0.0109442
	ADGRA1	-35.2204	3.0903e-26	3.16094e-24		ANKRD22	2.13147	0.00503259	0.0116316
	ADGRA2	-22.0251	1.81109e-26	1.92485e-24		ANKRD44	2.66586	2.69114e-06	1.41189e-05
	ADGRB2	-10.7784	3.99369e-08	3.13142e-07		ANKRD9	4.28465	1.15681e-05	5.19725e-05
	ADGRG3	-22.422	2.14914e-09	2.12169e-08		ANLN	3.11771	0.00268588	0.00670805
	ADGRL4	-37.3425	2.42416e-28	3.8798e-26		ANXA4	4.56951	1.6064e-06	8.86913e-06
	ADIPOQ	-11.4611	2.55336e-35	1.82821e-32		ANXA7	3.92772	1.721e-07	1.17592e-06
	ADM	-2.71417	0.00299755	0.00737274		APITD1	3.81415	5.55178e-08	4.21229e-07
	ADORA2A	-3.56377	4.85203e-06	2.39069e-05		AQP3	4.28368	0.000277873	0.000896626
	ADRA1D	-34.9936	7.71575e-20	3.23129e-18		ARC	16.2714	2.5825e-10	2.9849e-09
	ADRA2A	-7.81704	5.84431e-08	4.42437e-07		AREG	6.56235	7.22155e-05	0.000269082
	ADSSL1	-2.66562	1.95457e-05	8.28349e-05		ARF6	3.28618	2.2542e-05	9.47068e-05
	AFAP1L1	-12.8991	6.99204e-35	4.13564e-32		ARHGAP40	2.66252	4.31975e-11	5.64513e-10
	AFF2	-3.62323	4.0112e-05	0.000159463		ARHGAP44	2.12318	0.00114994	0.0031751
	AFF3	-23.1068	6.37379e-14	1.22298e-12		ARHGEF37	1.98497	2.75142e-07	1.79695e-06
	AGPAT3	-4.30332	7.70992e-09	6.89131e-08		ARHGEF4	2.82907	0.000132451	0.000463324
	AGPAT4	-3.04807	0.00116568	0.00321401		ARHGEF9	2.47447	1.12879e-12	1.83246e-11
	AGR2	-4.72998	0.00180475	0.00474379		ARID3A	2.96094	0.00363489	0.00874122
	AGTPBP1	-2.68469	8.44716e-05	0.000309828		ARID3B	2.42517	9.28387e-05	0.000337424
	AGTR2	-23.9688	6.82376e-26	6.49164e-24		ARID3C	4.03574	0.0107754	0.022552
	AHNAK2	-6.4792	1.88228e-11	2.57871e-10		ARIH1	2.23498	5.27062e-09	4.85783e-08
	AIF1L	-14.3186	3.4703e-17	1.00661e-15		ARIH2	2.37735	1.3592e-11	1.90037e-10
	Aiolos	-4.86201	0.00163119	0.00433581		ARL11	3.67687	3.33479e-06	1.70807e-05
	AKAP11	-2.25783	0.00671177	0.0149463		ARL8B	2.00159	4.50431e-07	2.80442e-06
	AKAP12	-13.4224	1.83371e-17	5.49468e-16		ARL9	2.18914	9.96524e-08	7.16727e-07
	AKAP2	-7.48163	4.38695e-12	6.54396e-11		ARNT2	2.12268	8.61061e-05	0.000315058
	AKR1D1	-10.2855	5.26979e-20	2.26152e-18		ARPC1A	2.41054	5.32822e-08	4.06307e-07
	AKT3	-11.5937	6.79262e-17	1.87819e-15		ARPC5L	3.08042	4.99935e-05	0.000193543
	ALCAM	-3.52971	1.39057e-07	9.65662e-07		ARRDC1	2.18229	0.00291344	0.00719841
	ALDH6A1	-2.1468	2.38371e-06	1.26672e-05		ASAP2	1.95401	0.00711448	0.0157323
	ALDOB	-7.75217	5.6324e-06	2.73264e-05		ASB9	5.67712	0.000479082	0.00145576
	ALK	-7.98021	4.70432e-10	5.20306e-09		ASNS	2.16601	8.18052e-05	0.00030143
	Alx-4	-50.2117	2.68883e-13	4.72595e-12		ATF3	2.06717	0.00152355	0.00408161
	AMER3	-8.45926	2.05174e-06	1.10586e-05		ATL1	2.22959	4.42576e-06	2.19818e-05
	AMIGO2	-12.5155	1.40249e-06	7.83819e-06		ATL2	1.98408	2.08358e-08	1.7158e-07
	AMY1A	-2.62474	5.45641e-07	3.32567e-06		B3GNT4	2.94834	0.00824704	0.017848
	angiopoietin-2	-24.0735	1.7144e-18	5.94968e-17		B3GNT5	3.35405	0.00225874	0.00576183
	ANGPT4	-37.8937	4.95429e-24	3.68296e-22		B4GALT5	2.13018	9.37059e-06	4.29941e-05
	ANGPTL1	-13.2766	1.39414e-13	2.51204e-12		BAG3	2.56669	2.16272e-07	1.44436e-06
	ANGPTL2	-10.8419	1.92576e-14	3.9574e-13		BAIAP2	2.51749	0.00139252	0.00376617
	ANGPTL5	-14.9952	5.95513e-09	5.42622e-08		Band	2.45592	2.91136e-05	0.000119656
	ANKMY2	-2.15878	6.13483e-08	4.62885e-07		BARD1	2.22734	0.000272182	0.000880983
	ANKRD10	-2.40536	9.62381e-12	1.37813e-10		BBS4	2.00096	0.000720241	0.00209228
	ANKRD12	-2.08799	0.000416145	0.00128344		BCAS3	3.22694	2.03112e-09	2.00955e-08
	ANKRD13B	-8.07469	1.34052e-14	2.81427e-13		BCL2L1	2.35626	8.15026e-05	0.000300477
	ANKRD31	-4.48523	7.00449e-06	3.31902e-05		BCL2L13	2.25644	3.15347e-12	4.8094e-11
	ANKS1B	-5.2339	2.11946e-12	3.30217e-11		BCL2L15	3.46867	4.33854e-05	0.000170731
	ANO3	-57.354	1.93176e-17	5.77576e-16		BEND7	3.22479	4.53263e-06	2.24797e-05
	ANO5	-2.821	3.45212e-05	0.000139521		BIRC2	2.15879	0.00297642	0.00732741
	ANO6	-4.20038	7.36415e-14	1.39724e-12		BIRC5	2.54622	0.00294797	0.00726666
	ANPEP	-28.15	3.92644e-24	2.96751e-22		Blimp-1	6.01445	0.000436089	0.00133706
	ANTXR1	-18.4023	1.08604e-17	3.3351e-16		BLMH	2.29257	7.38334e-08	5.4648e-07
	ANTXR2	-8.3579	7.52945e-23	4.7203e-21		BLNK	2.86046	4.192e-06	2.09584e-05
	AP3B2	-12.176	3.36378e-15	7.57631e-14		BLVRA	4.22082	2.63862e-07	1.73326e-06
	APBA1	-2.76053	1.3612e-08	1.16831e-07		BMP2	2.29856	1.58354e-11	2.19373e-10
	APBB1IP	-8.89313	2.2058e-12	3.42164e-11		BMP2K	2.15912	5.59238e-13	9.46254e-12
	APBB2	-3.25033	4.78871e-10	5.29209e-09		BMP3	2.74661	0.00184428	0.00482863
	APCDD1	-28.3378	6.04455e-25	4.98364e-23		BMP6	3.13995	1.19363e-10	1.44468e-09
	APLNR	-5.1676	1.60162e-07	1.10098e-06		BMP7	2.56595	5.32754e-05	0.000204781
	APOA1	-13.7162	9.09756e-19	3.223e-17		BNIP3	1.95857	1.13851e-09	1.17961e-08
	ApoD	-2.93465	0.000285986	0.000919101		BPGM	2.31818	1.16806e-07	8.27619e-07
	APOLD1	-22.6404	9.74099e-29	1.79076e-26		BSPRY	3.36278	0.000400672	0.00123993
	AQP1	-29.5895	6.51056e-26	6.2373e-24		BTBD1	2.45556	6.80766e-11	8.60701e-10
	AQP4	-14.9024	1.54644e-05	6.72564e-05		BTBD11	3.99784	1.03932e-05	4.71138e-05
	ARAP3	-34.6627	2.00987e-31	5.6963e-29		BTBD7	2.25397	6.27254e-12	9.13615e-11
	ARHGAP15	-11.1036	4.3529e-12	6.5145e-11		BUB1	2.30044	0.00906972	0.0193818
	ARHGAP18	-2.40243	1.31846e-06	7.42703e-06		C10ORF57	1.95508	7.84698e-06	3.67597e-05
	ARHGAP28	-23.8152	1.75933e-15	4.08428e-14		C10ORF58	3.59255	3.25013e-09	3.12251e-08
	ARHGAP31	-22.2045	2.15516e-27	2.80574e-25		C11orf63	4.6791	0.00484123	0.0112466
	ARHGAP6	-4.91025	4.69092e-22	2.73885e-20		C15orf39	3.35272	0.000260189	0.000845786
	ARHGAP8	-3.49255	1.55457e-05	6.75884e-05		C15orf48	3.3166	0.00904078	0.019323
	ARHGDIB	-6.52188	1.13053e-15	2.68407e-14		C15orf62	3.66085	0.0123553	0.0254207
	ARHGDIG	-9.56953	4.90771e-13	8.37698e-12		C18H17ORF106	3.56851	0.00119585	0.00328852
	ARHGEF10	-2.72674	0.000103847	0.000372457		C1H11ORF73	2.39758	4.19996e-09	3.94316e-08
	ARHGEF17	-6.06075	1.5492e-12	2.46206e-11		C1H7ORF60	2.35618	2.1928e-07	1.46181e-06
	ARHGEF38	-5.32541	1.70971e-05	7.37442e-05		C1orf198	2.08751	3.05646e-06	1.5816e-05
	ARPC1B	-3.99701	1.40556e-07	9.75078e-07		C20H20ORF108	3.19601	1.08629e-10	1.32537e-09
	ARPP21	-14.2421	2.10856e-41	4.7808e-38		C21H1ORF144	2.4006	1.02445e-10	1.25781e-09
	ARSB	-2.75369	2.88169e-05	0.000118616		C22orf23	4.13771	0.00347769	0.00841225
	ARSH	-9.2353	8.22419e-15	1.7844e-13		C2orf50	3.5983	0.00671656	0.0149545
	ARSI	-4.80765	0.000277583	0.000895905		C5H14ORF169	2.52905	8.30303e-08	6.07282e-07
	ART4	-17.1059	4.61682e-11	6.00452e-10		C6orf132	4.27663	0.00747859	0.0163936
	ARVCF	-2.38271	0.000176331	0.000598804		C9orf171	4.87001	0.00628685	0.0141226
	ASAP1	-2.67239	2.64506e-09	2.56658e-08		C9orf72	2.75782	8.17629e-09	7.28901e-08
	ASB1	-2.3816	4.67966e-07	2.90695e-06		C9orf84	2.89965	0.0132784	0.0270377
	ASIC4	-4.31193	0.00492256	0.0114063		C9ORF9	4.02851	0.0242296	0.0455149
	ASPHD2	-3.93043	1.37352e-06	7.69261e-06		CABLES1	2.35777	1.13853e-05	5.12528e-05
	ASPR	-37.4428	1.88715e-16	4.96573e-15		CACNB4	2.96926	0.00529662	0.0121489
	ASXL3	-19.8164	4.27393e-16	1.07274e-14		CALML3	4.92892	0.00964315	0.0204371
	ATP10A	-6.07321	3.86865e-08	3.04039e-07		CAMK1D	3.51417	1.2257e-05	5.4832e-05
	ATP10D	-6.96181	5.01007e-13	8.54097e-12		CAMK1G	4.89384	3.05056e-06	1.57974e-05
	ATP12A	-4.4552	0.00377034	0.00901911		CAMKK1	2.71954	7.24762e-06	3.42112e-05
	ATP1B1	-2.43161	6.67611e-10	7.19055e-09		CAPN15	2.25083	0.00290642	0.00718497
	ATP1B4	-24.9906	1.12852e-13	2.07465e-12		CAPN9	4.11696	0.00417368	0.00985741
	ATP2A3	-3.24456	2.89474e-07	1.88151e-06		CAPSL	3.94049	0.00625193	0.0140605
	ATP2B2	-12.6979	6.08123e-18	1.95577e-16		CARD10	5.92653	5.23336e-07	3.20408e-06
	ATP7B	-10.2868	8.08508e-08	5.93255e-07		CASKIN2	2.12982	1.31195e-06	7.39651e-06
	ATP8B2	-1.96676	2.03601e-09	2.01293e-08		CASP10	4.16082	8.15302e-07	4.7731e-06
	ATRNL1	-4.068	2.62463e-08	2.12532e-07		CAST	2.33712	5.28112e-06	2.57784e-05
	AVPR2	-27.068	3.0604e-14	6.1136e-13		CASZ1	3.05227	4.64111e-09	4.3245e-08
	AXIN2	-3.84121	2.98265e-20	1.3089e-18		cat-1	3.89071	5.48191e-08	4.16393e-07
	B2M	-2.85373	6.00864e-07	3.62651e-06		CATIP	4.70189	0.00495371	0.0114687
	B3GLCT	-3.29289	3.22736e-10	3.67406e-09		CCDC113	4.16053	0.00428282	0.0101029
	B3GNT7	-4.96172	3.30796e-05	0.000134213		CCDC13	3.65184	7.68063e-07	4.52522e-06
	B3GNT9	-3.79837	1.70638e-11	2.35671e-10		CCDC170	3.02243	0.016238	0.032182
	BACE2	-4.57899	1.17323e-08	1.01725e-07		CCDC180	4.75638	0.00820504	0.0177854
	BARX1	-2.41394	0.000337987	0.0010688		CCDC40	4.31083	0.00127326	0.00347332
	BCKDHB	-3.24391	4.38701e-12	6.54396e-11		CCDC6	2.30162	4.03666e-08	3.15965e-07
	BCL2A1	-5.09616	0.00402934	0.00955633		CCDC77	2.44315	0.000137439	0.000477751
	BDKRB1	-14.5965	2.8933e-10	3.32436e-09		CCKBR	3.56912	0.00819912	0.0177754
	BEAN1	-16.4332	1.18971e-16	3.23051e-15		CCNA2	2.47389	0.000453179	0.00138509
	BEST1	-6.89795	0.000298711	0.000955706		CCNB2	2.45321	0.000134879	0.000470125
	BFIV21	-2.56732	6.04754e-05	0.000229508		CCNG2	3.61497	1.32493e-05	5.87877e-05
	BICC1	-3.09833	2.82217e-05	0.000116448		CCNJ	4.4674	2.25015e-18	7.69122e-17
	BICD1	-4.4493	6.68155e-06	3.18821e-05		CCNO	4.67733	0.0158114	0.0314609
	BLB1	-4.27626	0.000228456	0.000753982		CCSAP	3.65465	8.36992e-06	3.8928e-05
	Blec1	-3.86672	0.0203895	0.039084		CD109	3.12404	0.00129537	0.00352797
	BMF	-2.63745	5.0598e-05	0.000195717		CD80	3.97364	0.000129232	0.000452994
	BMP4	-14.4545	6.12001e-28	8.85708e-26		CD9	3.60039	2.77554e-09	2.6798e-08
	BMP5	-29.4665	2.29958e-10	2.68298e-09		CDC42EP1	2.13292	0.000125065	0.000439362
	BMPER	-26.6263	1.82498e-19	7.21716e-18		CDC42EP3	4.10217	4.93732e-07	3.04062e-06
	BMPR1B	-3.58234	0.000118188	0.000417942		CDCP1	3.35514	2.6678e-06	1.40127e-05
	BOC	-3.17576	1.46378e-19	5.85683e-18		CDHR3	3.66615	0.00547887	0.01251
	BRT-1	-6.6544	2.30618e-27	2.95974e-25		CDK1	2.26723	0.000703147	0.00204875
	BST1	-3.25426	0.000221544	0.000734735		CDK3	6.20836	3.27786e-06	1.68145e-05
	BTK	-3.44644	1.30016e-05	5.7802e-05		CDKN1B	2.22247	8.6247e-09	7.65864e-08
	BVES	-14.0557	1.01882e-06	5.86047e-06		CDS1	3.84034	0.0043813	0.0103049
	C10orf54	-2.14494	2.83756e-05	0.000117012		CELSR1	3.95894	1.3691e-05	6.04715e-05
	C11orf24	-3.60731	2.58021e-07	1.69735e-06		CENPW	2.39466	3.42772e-05	0.000138658
	C16ORF45	-16.8168	4.51731e-19	1.6654e-17		CEP350	2.02444	0.00536196	0.012276
	C16orf52	-3.04893	0.000857277	0.00244649		CEPT1	1.95746	5.06615e-06	2.48539e-05
	C16orf89	-7.40694	0.00254862	0.00640639		CERS3	5.29455	0.000442079	0.00135421
	C17orf58	-6.77934	7.42477e-06	3.49867e-05		CFAP52	4.74725	0.0185504	0.0360205
	C1H12ORF23	-2.43737	9.34963e-10	9.83699e-09		CFAP58	2.60158	0.0185244	0.0359751
	C1orf168	-2.98261	0.0155244	0.0310042		CFAP69	2.16554	0.0025583	0.00642835
	C1ORF95	-9.99468	9.71442e-07	5.60454e-06		CGT	2.53553	0.00093304	0.00263725
	C1QA	-8.00672	4.82668e-11	6.26547e-10		CHAMP1	1.99844	1.3107e-09	1.33663e-08
	C1QB	-8.50513	3.47249e-07	2.2116e-06		CHD7	2.26681	0.000667547	0.00195634
	C1QTNF1	-19.8408	1.55881e-23	1.07645e-21		CHIC2	2.52744	1.59184e-08	1.34672e-07
	C1QTNF2	-7.63894	1.56223e-24	1.21443e-22		CHL1	4.78767	6.56384e-05	0.000246874
	C1QTNF5	-26.159	7.49908e-18	2.38359e-16		CHMP1A	2.41306	7.73734e-07	4.55468e-06
	C1QTNF7	-31.6911	3.42828e-28	5.24027e-26		CHMP1B	2.1187	1.95323e-09	1.93531e-08
	C1QTNF8	-11.7171	4.7986e-09	4.45598e-08		CHMP4C	4.54478	0.000102859	0.000369403
	C20orf194	-7.0518	9.62761e-17	2.63e-15		CHTF18	2.03932	0.000423434	0.00130267
	C2orf40	-23.2908	2.67145e-20	1.18766e-18		CIDEA	3.86526	0.00090521	0.00257087
	C3H20ORF3	-2.46485	0.000196822	0.000662137		CKAP2	1.96766	0.00046865	0.00142629
	C3orf58	-3.08869	1.17373e-06	6.67952e-06		CKS1B	2.39585	0.00473249	0.0110336
	C3ORF64	-3.42717	4.69616e-07	2.91328e-06		CLGN	3.14813	0.00291898	0.0072108
	C4orf48	-12.1278	1.6319e-06	8.98988e-06		CLIC3	2.05099	0.000162402	0.000556709
	C6orf163	-13.0286	4.46018e-11	5.80635e-10		CLIP4	2.51662	4.65939e-05	0.000181623
	C7	-17.3132	1.44207e-14	3.01351e-13		CLN6	2.43618	8.0404e-06	3.75301e-05
	C8orf22	-6.72338	0.000310437	0.000989268		CLN8	2.52867	8.73872e-13	1.43404e-11
	C8orf4	-5.3856	1.04707e-21	5.79039e-20		CLTB	2.29565	2.70527e-08	2.18542e-07
	C9orf152	-3.87882	0.0017489	0.00461086		CLUH	2.54913	3.1891e-07	2.05907e-06
	C9orf89	-2.47688	4.78357e-06	2.36124e-05		c-myb	3.85055	0.0041063	0.00971514
	CA10	-4.07953	4.35347e-06	2.16464e-05		CNDP2	2.28293	2.37503e-08	1.93691e-07
	CA13	-5.71826	1.32853e-13	2.40977e-12		CNGB1	3.68193	0.00706321	0.0156393
	CA2	-2.782	0.000138403	0.000480929		CNKSR1	2.23485	7.33729e-05	0.000272872
	CA8	-13.1114	7.33504e-10	7.8448e-09		CNN2	4.4514	6.49774e-11	8.23047e-10
	CABLES2	-8.55052	1.4068e-11	1.95686e-10		CNOT1	2.29022	5.4748e-09	5.0222e-08
	CACHD1	-3.69393	2.47385e-19	9.56086e-18		COL17A1	3.99957	0.0111148	0.0231698
	CACNA1C	-42.7701	2.65772e-51	1.80778e-47		COL7A1	2.80297	0.00663937	0.0148069
	CACNA1E	-14.6757	9.05226e-20	3.75448e-18		COQ2	2.68684	8.97302e-09	7.92656e-08
	CACNA1G	-31.335	6.35882e-24	4.55291e-22		CORO1B	2.05983	1.69219e-06	9.28998e-06
	CACNA1H	-24.1865	2.41174e-20	1.08282e-18		CPEB2	4.90702	4.37833e-05	0.000172097
	CACNA2D1	-21.6937	5.57096e-19	2.04279e-17		CPN2	2.74546	8.49722e-05	0.000311496
	CACNA2D2	-21.0248	7.44499e-21	3.56626e-19		CPNE8	3.32118	1.82423e-05	7.8115e-05
	CACNB2	-7.68171	3.28658e-17	9.59455e-16		CR1L	2.75771	1.12679e-06	6.43798e-06
	cad19	-31.3744	4.50218e-12	6.70839e-11		CRABP2	2.04924	0.0125608	0.0257928
	CADM3	-16.1849	6.63859e-22	3.79459e-20		CRK	2.3404	2.72284e-14	5.48763e-13
	CALCR	-20.6604	2.74128e-08	2.21189e-07		CRKL	2.29996	8.6749e-09	7.6982e-08
	CALCRL	-26.5707	1.5961e-19	6.34893e-18		CRNN	6.21478	0.00166899	0.00442248
	CAMK2A	-20.0459	4.0222e-06	2.0206e-05		CROT	2.68552	6.54453e-13	1.0978e-11
	CAMKK2	-2.66139	3.79125e-09	3.57919e-08		CSNK1A1	2.49332	9.94612e-09	8.72385e-08
	CAND2	-2.1067	8.208e-08	6.00977e-07		CSRP2BP	2.42949	4.34031e-05	0.000170751
	CANT1	-2.61942	1.47558e-08	1.2554e-07		CSTA	6.57155	0.000163294	0.000559277
	CAPN13	-3.01403	0.000193638	0.00065269		CTNNB1	2.06047	1.40613e-10	1.68241e-09
	CAPN6	-13.1336	1.76835e-16	4.68941e-15		CTNNBIP1	2.88195	2.47628e-06	1.31028e-05
	CARD11	-5.20185	2.9301e-08	2.35585e-07		CTNND1	2.9872	3.95236e-06	1.99067e-05
	CASKIN1	-5.97114	3.29029e-06	1.68719e-05		CTTNBP2NL	2.59786	6.60313e-09	5.97664e-08
	CATHL1	-8.17862	0.0117253	0.0242528		CUEDC2	2.65977	3.91475e-07	2.46671e-06
	CATHL2	-8.89665	0.00887497	0.0190254		CYB5A	3.39174	2.64975e-07	1.73889e-06
	CAV1	-4.62269	4.99767e-14	9.81073e-13		cyp3A37	4.49355	0.016438	0.0325174
	CBFA2T2	-4.47711	5.08127e-14	9.96047e-13		CYP4V2	2.66892	3.14012e-06	1.61873e-05
	CBFA2T3	-2.36141	2.39693e-07	1.58599e-06		DAAM1	3.46518	1.7569e-07	1.19804e-06
	CBLN1	-7.36866	0.0045301	0.0106199		DACT2	3.40887	0.00327551	0.00796927
	CBX7	-5.14822	3.43324e-21	1.72346e-19		DAW1	3.43598	0.00131371	0.0035722
	CCBE1	-19.1692	6.83278e-20	2.89574e-18		DBI	2.01425	8.59026e-06	3.98031e-05
	CCDC102A	-2.98128	1.73245e-12	2.73096e-11		DCBLD1	5.26494	0.000120806	0.000425872
	CCDC127	-2.31505	4.70731e-07	2.91879e-06		dCK	2.16851	1.1631e-07	8.25257e-07
	CCDC177	-3.32973	0.000417404	0.00128674		DCUN1D3	2.95267	1.34447e-10	1.61717e-09
	CCDC3	-17.6396	3.54437e-16	8.96238e-15		DDI2	2.47388	1.49631e-12	2.38079e-11
	CCDC50	-2.04246	3.26314e-07	2.0989e-06		DECR2	2.70683	5.14677e-08	3.93794e-07
	CCDC80	-21.6633	4.91991e-27	5.97593e-25		DENND2D	2.90039	0.00095218	0.00268466
	CCDC82	-2.27253	1.26463e-05	5.63881e-05		DENND3	2.26763	0.00856753	0.0184653
	CCDC85A	-11.6173	2.10614e-19	8.20973e-18		DENND6B	1.99345	0.000218048	0.000724908
	CCL1	-4.27128	0.0249331	0.046624		DEPDC1B	2.56601	0.00230303	0.00585615
	CCL4	-10.7797	1.36183e-07	9.47156e-07		DGAT2	2.33343	0.0165801	0.0327509
	CCLI10	-7.37513	0.000172223	0.000586465		DHCR24	2.23305	0.00801918	0.0174131
	CD1.2	-6.15262	3.82287e-05	0.000152915		DHCR7	2.81646	0.000350752	0.00110403
	CD151	-5.00174	5.87399e-12	8.57401e-11		DHTKD1	2.82023	1.06169e-08	9.27034e-08
	CD164	-2.222	5.82432e-05	0.00022182		DLG2	4.04626	8.41023e-06	3.90754e-05
	CD200	-27.0564	3.11964e-30	7.28037e-28		DLX3	5.33662	0.000778327	0.00224092
	CD28	-6.95076	1.70551e-05	7.35864e-05		DLX5	5.78003	4.06856e-05	0.000161413
	CD300A	-4.46561	9.39464e-07	5.43156e-06		DNAH9	5.76368	0.000724767	0.00210363
	CD34	-31.3084	1.88174e-32	6.73661e-30		DNAI2	4.82742	0.0172005	0.0338144
	CD36	-4.38681	9.38153e-06	4.30298e-05		DNAJA2	1.99722	1.54079e-17	4.67878e-16
	CD3D	-3.8188	3.84741e-06	1.94357e-05		DNALI1	3.52712	0.0020427	0.00528406
	CD4	-8.75986	1.51769e-07	1.04805e-06		DNASE2	3.647	1.94818e-05	8.25898e-05
	CD40	-2.24215	0.000750856	0.00217133		DNER	3.47277	0.00241739	0.00611155
	CD83	-3.72256	0.00517311	0.0119028		DRAXIN	6.38941	0.000227145	0.000750201
	CD93	-48.79	5.605e-28	8.19898e-26		DRC1	4.62109	0.0190556	0.0368438
	CD99L2	-3.06601	4.12497e-10	4.60724e-09		DRC7	3.91089	0.00213768	0.00549217
	CDC42BPA	-2.41341	6.30563e-05	0.000238415		DSG2	4.67831	0.00219494	0.00561703
	cdermo-1	-30.4555	1.4806e-19	5.90678e-18		DSP	4.52471	0.0181579	0.0353492
	CDH11	-35.4149	1.6554e-23	1.12601e-21		DUSP14	4.53248	1.31744e-05	5.85128e-05
	CDH13	-37.5589	5.68337e-34	2.76131e-31		DUSP16	3.74826	6.19144e-06	2.97852e-05
	CDH4	-6.12243	3.77117e-09	3.56766e-08		DUSP4	10.4791	1.22942e-07	8.65631e-07
	CDH5	-43.255	5.57901e-29	1.09995e-26		DVL1	2.31284	1.9598e-11	2.67435e-10
	CDH6	-14.8444	8.09124e-13	1.33909e-11		DYNLL1	4.66081	1.85776e-10	2.19384e-09
	CDK14	-6.21479	1.22194e-12	1.9626e-11		DYNLRB2	3.85309	0.00295114	0.00727043
	CDK5RAP2	-2.06308	0.00360837	0.00868513		DYNLT1	3.33777	5.00209e-10	5.51893e-09
	CDKL5	-4.24708	4.77963e-05	0.000185831		E2F2	2.71586	0.0157997	0.0314523
	CDO1	-22.393	2.48967e-32	8.68449e-30		E2F3	3.21651	1.06901e-05	4.83473e-05
	CDON	-3.0573	2.34647e-14	4.76439e-13		E2F7	4.46818	1.65851e-05	7.17862e-05
	CDR2L	-6.22091	1.401e-10	1.67778e-09		E2F8	4.51719	0.000739743	0.00214299
	CECR2	-2.6683	1.71194e-08	1.4385e-07		EAF1	2.15957	2.03597e-12	3.17995e-11
	CELF2	-6.29062	4.06809e-08	3.18242e-07		EAF2	4.81251	0.000297523	0.000952353
	CEMIP	-3.16758	9.60806e-05	0.000347443		ECT2	2.00179	0.0118312	0.0244488
	CEP170	-3.62583	0.000252048	0.000821086		EHD4	2.14754	8.34123e-10	8.83755e-09
	CEP85L	-6.72469	4.19902e-16	1.05589e-14		EHF	2.22945	0.00298744	0.0073492
	CERCAM	-8.82912	1.36727e-24	1.08142e-22		EHHADH	2.68391	1.95168e-08	1.61598e-07
	CERK	-2.87524	5.16531e-08	3.94991e-07		EIF2B5	2.32461	8.35032e-07	4.87963e-06
	CFD	-6.05755	2.00599e-06	1.08249e-05		EIF4G1	2.13545	1.38754e-07	9.6405e-07
	CFL2	-3.80069	5.79388e-22	3.33983e-20		EIF5A2	2.36031	1.69067e-09	1.69741e-08
	CFTR	-4.67924	2.08428e-06	1.12029e-05		EIF6	3.12884	2.26775e-06	1.21267e-05
	ChALK5	-2.34811	8.49433e-06	3.94258e-05		ELOVL1	3.0917	2.15391e-07	1.43918e-06
	chAnk1	-8.20009	1.83401e-19	7.23183e-18		ELOVL6	3.1308	0.000121501	0.000428102
	chAnk2	-6.12148	1.97597e-12	3.09691e-11		ELOVL7	1.99378	0.00636398	0.0142699
	CHGA	-5.83515	1.12961e-10	1.37085e-09		EMP1	4.1653	0.00826239	0.0178756
	CHGB	-27.0505	6.76229e-18	2.15949e-16		ENDOD1	5.21488	1.3683e-05	6.04556e-05
	CHID1	-2.4203	4.32679e-05	0.000170317		ENKUR	4.07778	0.0229497	0.0433322
	CHN1	-3.90552	1.55199e-08	1.31629e-07		EP4	3.01791	1.03172e-16	2.81272e-15
	CHODL	-11.3328	1.00972e-05	4.59406e-05		EPB41	2.73812	6.08655e-07	3.66741e-06
	CHRD	-16.088	2.16556e-27	2.80574e-25		EPB41L1	2.6502	5.43476e-09	4.98883e-08
	CHRM3	-3.85148	5.61384e-07	3.40941e-06		EPB41L4A	2.92403	5.44908e-07	3.32269e-06
	CHRNA3	-39.5183	2.20031e-16	5.72334e-15		EPCAM	2.70893	7.1042e-05	0.000264855
	CHRNA7	-2.91507	0.000367968	0.00114945		EPGN	5.55148	0.000496735	0.00150369
	CHRNB2	-4.29657	5.44475e-05	0.000208766		EPHA1	4.43579	0.0238729	0.0448866
	CHST1	-8.90641	7.49487e-08	5.5383e-07		EphA2	5.4302	0.000104724	0.00037501
	CHST10	-3.28856	7.79024e-08	5.74098e-07		EPHA4	3.7492	1.67711e-06	9.21833e-06
	CHST12	-4.31077	5.13334e-10	5.65e-09		EPHB2	2.0783	2.6617e-10	3.06862e-09
	CHST14	-2.70782	6.94434e-09	6.2522e-08		EPHB3	3.03935	4.13316e-05	0.000163785
	CHST15	-3.15378	3.03916e-12	4.6507e-11		EPN3	2.23097	4.44008e-10	4.93891e-09
	CHST2	-4.70643	4.304e-08	3.35347e-07		ERBB2	2.69123	9.63366e-06	4.40795e-05
	CHST3	-8.42712	1.56382e-11	2.16862e-10		EREG	7.856	0.00013688	0.000476365
	CHSY3	-5.02669	1.15919e-05	5.20621e-05		ERICH6	4.39494	0.00495843	0.0114777
	CILP	-21.3262	1.12456e-20	5.22717e-19		ERLIN1	2.1989	4.17312e-05	0.000165128
	CISH	-2.44085	1.02629e-05	4.66012e-05		ERO1L	3.06723	1.3566e-06	7.60412e-06
	CITED2	-7.61212	1.13057e-18	3.98451e-17		ERRFI1	3.72175	3.08531e-06	1.59349e-05
	CKAP4	-2.99307	8.15282e-11	1.02034e-09		ESR1	2.02246	0.00108094	0.00300964
	cKir2.3	-11.0693	4.42536e-07	2.75851e-06		ESRP1	4.3411	0.00141958	0.00383021
	CLDN10	-8.37564	1.67096e-05	7.22792e-05		ESRP2	3.21385	0.0037609	0.00899885
	CLDN19	-14.6908	1.25814e-07	8.8271e-07		ESRRB	3.3079	1.20235e-08	1.04117e-07
	CLDN4	-2.62777	2.52489e-06	1.33289e-05		ETV3	3.08861	4.29017e-09	4.01952e-08
	cldn5	-36.415	1.97539e-21	1.04974e-19		EXO1	2.31407	0.00664575	0.0148162
	CLEC3B	-28.05	3.10896e-25	2.70085e-23		EXOC6	2.14947	0.00019973	0.000670731
	CLMN	-3.59232	1.40383e-06	7.8398e-06		EXOC8	2.7243	1.4681e-08	1.24982e-07
	CLMP	-11.5423	3.45349e-17	1.00387e-15		EYA2	5.18195	2.06408e-05	8.72547e-05
	CMTM6	-3.04947	1.51892e-05	6.62994e-05		EZR	3.66948	0.0011863	0.0032649
	CMTM7	-3.76982	1.84426e-06	1.00397e-05		F3	2.75962	0.000677679	0.00198389
	CMYA5	-4.53649	0.00310491	0.00760245		FA2H	4.12669	4.52031e-05	0.000176962
	CNKSR2	-18.2258	1.26206e-14	2.65776e-13		FABP3	4.05174	9.44721e-05	0.000342628
	CNR1	-15.2133	1.41255e-16	3.79019e-15		FAM110A	3.3341	0.00359375	0.00865759
	CNTN1	-4.40653	9.30847e-08	6.72861e-07		FAM129A	2.46446	5.69757e-05	0.000217785
	CNTN2	-20.8791	5.75205e-14	1.11947e-12		FAM129B	3.43944	0.000194421	0.00065484
	CNTNAP1	-11.295	4.9701e-16	1.24061e-14		FAM134C	2.79117	8.34819e-07	4.87963e-06
	CO6	-21.5107	2.48738e-28	3.93468e-26		FAM160A1	3.71949	0.000774283	0.00223069
	COL11A1	-6.7884	2.74461e-10	3.15886e-09		FAM179A	4.98819	9.94264e-05	0.000358684
	COL12A1	-2.6622	0.000137243	0.000477385		FAM183A	5.00749	0.0244899	0.0459215
	COL13A1	-70.4379	1.50804e-31	4.36497e-29		FAM3C	1.9812	4.89296e-07	3.02014e-06
	COL15A1	-14.9279	5.61422e-19	2.05311e-17		FAM43A	2.29661	7.00844e-05	0.000261859
	COL16A1	-27.9535	9.31154e-32	2.75379e-29		FAM46B	4.45739	8.71604e-07	5.0759e-06
	COL19A1	-24.8631	2.62991e-18	8.92201e-17		FAM47E-STBD1	3.89377	2.48329e-09	2.42343e-08
	COL1A2	-24.8298	1.5044e-27	2.02633e-25		FAM49B	2.19034	5.39209e-09	4.95635e-08
	COL20A1	-9.15445	2.80353e-25	2.46059e-23		FAM60A	3.12877	3.95546e-08	3.10502e-07
	COL21A1	-3.11236	1.56848e-08	1.32945e-07		FAM64A	3.45448	0.00356025	0.00858369
	COL23A1	-4.52344	2.83465e-14	5.6877e-13		FAM69B	2.6702	1.28295e-09	1.31723e-08
	COL24A1	-7.73885	1.24015e-08	1.06982e-07		FAM76A	2.05982	5.22396e-05	0.000201322
	COL25A1	-28.1191	4.15205e-09	3.90356e-08		FAM81A	3.38561	0.00716621	0.0158258
	COL28A1	-15.6327	6.57935e-16	1.61271e-14		FAM83A	4.64407	1.84874e-05	7.8915e-05
	COL3A1	-15.5795	1.99716e-21	1.05717e-19		FAM83G	4.81092	0.00186923	0.00488644
	COL4A1	-38.6065	3.41715e-27	4.30435e-25		FAM83H	4.7632	0.00100456	0.00281543
	COL4A2	-41.0082	2.15747e-28	3.53617e-26		FAM84A	2.62419	8.45877e-05	0.00031017
	COL4A5	-5.24508	7.07897e-25	5.80134e-23		FAR1	2.68726	1.80616e-05	7.75357e-05
	COL4A6	-5.38933	1.88386e-23	1.26871e-21		FARSB	2.30504	2.64648e-08	2.14175e-07
	COL5A1	-15.6232	4.36856e-27	5.40271e-25		FBP1	4.01389	0.000330381	0.00104621
	COL5A2	-10.8561	1.37834e-25	1.27558e-23		FBXO15	2.90716	0.00679353	0.0151061
	COL6A1	-23.2872	1.81234e-25	1.63278e-23		FBXO28	2.12688	2.52827e-09	2.46556e-08
	COL6A3	-22.427	1.33192e-22	8.16193e-21		FBXO34	2.08559	3.41625e-07	2.18293e-06
	COL8A1	-18.7448	3.33548e-12	5.06597e-11		FBXO42	2.53924	1.05854e-10	1.29499e-09
	COL8A2	-3.50365	1.06885e-06	6.12493e-06		FDFT1	2.48173	0.00470948	0.0109931
	COL9A2	-16.5003	1.11922e-13	2.06092e-12		FERMT1	2.02843	0.000316572	0.00100717
	COLEC11	-25.0121	5.05687e-19	1.85929e-17		FGF22	3.69863	0.00294148	0.00725584
	COLEC12	-20.4066	2.14127e-20	9.74241e-19		FGFBP1	2.92183	0.0110059	0.0229779
	COMP	-11.7888	2.88696e-12	4.44782e-11		FGFR3	2.04158	0.00755382	0.0165332
	CORIN	-15.3924	5.89662e-11	7.52511e-10		FHDC1	3.16199	0.00396808	0.00943407
	CORO2B	-6.50593	7.54461e-15	1.64482e-13		FLNB	2.58012	2.99903e-05	0.000122851
	CORO6	-14.7936	7.17684e-11	9.05693e-10		FLVCR2	4.54777	7.06718e-07	4.202e-06
	CORTBP2	-4.34169	3.70412e-12	5.59276e-11		FOSL2	2.78883	0.000390906	0.00121302
	COTL1	-6.87495	1.34801e-16	3.63855e-15		FOXN1	6.43444	0.0165723	0.0327451
	CP	-3.25633	4.81258e-07	2.97457e-06		FOXN2	2.23985	1.48518e-05	6.50496e-05
	CPAMD8	-7.21031	1.13148e-21	6.20674e-20		foxp2	2.34641	0.000219298	0.00072853
	CPED1	-31.6056	6.54281e-24	4.66012e-22		FRAS1	4.31079	1.31307e-06	7.39978e-06
	CPLX1	-13.8852	1.27009e-05	5.66129e-05		FRMD1	2.22399	6.21541e-05	0.000235331
	CPLX2	-7.37989	9.05032e-07	5.25035e-06		FRMD4B	2.32366	2.00432e-08	1.65554e-07
	CPM	-3.68611	5.24569e-06	2.5633e-05		FSBP	4.26336	1.45652e-08	1.24151e-07
	CPN1	-2.76779	1.61774e-08	1.36525e-07		FSIP1	4.20574	0.0149569	0.0300444
	CPQ	-19.6878	2.15263e-23	1.44258e-21		FURIN	2.33673	0.0054834	0.0125182
	CPT1A	-2.4236	1.26457e-10	1.5251e-09		FXN	2.3413	6.23897e-07	3.75387e-06
	CPXM2	-10.226	7.08713e-11	8.95202e-10		FZD10	3.7865	0.0047146	0.0110013
	CPZ	-15.9827	4.05761e-35	2.62856e-32		G0S2	4.6004	1.03471e-07	7.41242e-07
	CRABP-I	-5.48023	0.00638991	0.014321		GABRP	3.64319	0.0143343	0.0289494
	CRACR2B	-2.56861	9.62209e-07	5.55598e-06		GAN	2.33259	4.46681e-09	4.17639e-08
	CREB3L1	-6.41413	1.28747e-09	1.32087e-08		GAPDH	2.66127	1.67939e-08	1.41376e-07
	CREB3L2	-3.69325	1.44259e-16	3.8632e-15		GAPVD1	2.0971	1.04568e-06	5.99722e-06
	CREB5	-4.30478	0.00115264	0.00318128		GAREM	3.48116	7.83359e-06	3.67097e-05
	CRHR2	-8.46305	1.12705e-08	9.8096e-08		GARS	2.25823	2.45791e-12	3.80403e-11
	CRIM1	-2.4028	3.0752e-07	1.9893e-06		GART	2.00592	8.37438e-06	3.89354e-05
	CRISPLD1	-9.52225	8.03078e-15	1.74522e-13		GATSL3	1.95112	0.0234618	0.0441886
	CRISPLD2	-24.4082	3.2803e-22	1.9487e-20		GBF1	2.01961	7.14912e-07	4.24702e-06
	CRLF2	-17.0251	1.32355e-13	2.40716e-12		GCLC	4.36143	0.000105408	0.000377163
	CRMP1A	-14.5988	2.5373e-16	6.50047e-15		GCLM	2.19517	2.76018e-11	3.68132e-10
	CRMP2A	-6.12024	2.94134e-17	8.64232e-16		GDPD2	4.74349	0.0255707	0.0476722
	CRTAP	-4.02572	4.25013e-15	9.41674e-14		GFOD1	2.50927	6.59618e-08	4.9386e-07
	CSF1R	-7.94791	1.77577e-11	2.44262e-10		GID4	3.43828	1.1422e-07	8.11407e-07
	CSPG4	-29.8029	1.27819e-25	1.191e-23		GJA1	2.10031	0.00202098	0.00524282
	CSPG5	-5.79683	1.42947e-05	6.28929e-05		GJB6	4.91806	0.0157397	0.0313742
	CSRP1	-16.9376	2.24425e-22	1.35092e-20		GMNN	2.59265	0.000162421	0.000556709
	CTDSP1	-2.11085	6.67617e-08	4.99575e-07		GNG12	2.11144	1.39382e-06	7.79666e-06
	CTGF	-24.2059	4.27584e-17	1.21947e-15		GNG4	4.03164	0.00717226	0.0158311
	CTNNA2	-23.5091	5.92676e-13	9.96633e-12		GNPAT	2.16487	9.67745e-10	1.0158e-08
	CTNNAL1	-12.7826	9.58758e-15	2.06703e-13		GPATCH3	3.05068	6.30128e-10	6.83048e-09
	CTNND2	-2.84153	4.85606e-05	0.000188425		GPD1L	1.97798	1.84948e-10	2.18785e-09
	cTR	-9.48891	5.61664e-11	7.1948e-10		GPI	3.32209	3.80828e-06	1.92666e-05
	CTSC	-2.30544	7.11949e-06	3.36414e-05		GPR137C	2.38116	0.00526176	0.0120812
	CTSK	-20.0484	6.88124e-20	2.90722e-18		GPR157	3.39607	2.26227e-06	1.21117e-05
	CTSO	-6.13377	1.18381e-10	1.43406e-09		GPX1	2.29913	0.000277938	0.000896626
	CTSS	-2.48899	1.49482e-05	6.53877e-05		GRB7	2.83737	0.00498383	0.0115267
	CTXN1	-15.3528	2.08131e-06	1.11932e-05		GRHL1	3.54269	0.00103146	0.00288367
	CXCL12	-11.5403	6.24379e-27	7.32246e-25		GRHL3	4.05864	3.50097e-05	0.000141369
	CXCR4	-5.63366	5.58159e-05	0.000213772		GRK4	3.05063	2.26868e-06	1.21269e-05
	CXCR7	-2.60634	2.5528e-13	4.49267e-12		GRM1	2.99208	0.0168275	0.0331498
	CXorf36	-14.8285	1.7637e-11	2.43094e-10		GRPEL2	3.06716	2.59266e-09	2.52448e-08
	CXXC5	-2.94722	0.000821439	0.00235508		GSR	2.42964	1.44506e-05	6.34761e-05
	CYB561	-2.21087	0.00880922	0.0189023		GSTA3	3.09429	0.000155787	0.000536267
	CYBRD1	-19.9554	1.16512e-24	9.32369e-23		GSTO1	4.85467	0.000248896	0.000811985
	CYFIP2	-3.65489	1.88386e-13	3.35445e-12		GSTT1	2.02773	0.000457619	0.00139647
	CYGB	-4.11927	7.34257e-12	1.06264e-10		GTF2H4	2.07903	0.000667873	0.00195687
	CYP26B1	-5.46002	2.72914e-09	2.64251e-08		GTPBP1	2.3041	3.1381e-06	1.6183e-05
	CYP27A1	-2.48512	3.99209e-05	0.000158843		GTPBP2	2.20309	9.78308e-06	4.46458e-05
	CYP2R1	-3.08605	0.000494423	0.00149769		GTSE1	2.18088	0.0103323	0.0217485
	CYP2U1	-2.56428	6.71941e-05	0.000252029		GYG2	3.81459	0.00769711	0.0168103
	CYP46A1	-2.6369	3.75649e-10	4.23041e-09		HABP4	2.76845	1.02936e-06	5.9136e-06
	CYR61	-8.23978	1.26321e-09	1.29892e-08		HAGH	2.24402	7.68743e-13	1.27536e-11
	CYSLTR1	-14.1829	2.27011e-16	5.88239e-15		HBEGF	3.88318	2.44902e-05	0.000102292
	CYTH4	-5.06291	1.29775e-09	1.32841e-08		HEATR3	2.2495	5.39669e-09	4.95723e-08
	CYTIP	-3.27934	9.02357e-05	0.000328842		HECA	2.53615	2.80163e-07	1.82448e-06
	D1A	-32.1108	1.35256e-11	1.89303e-10		HELIOS	3.17051	0.00157617	0.00420224
	DAAM2	-2.4235	6.75473e-06	3.21748e-05		HELZ2	2.21104	0.0161606	0.0320432
	Dab1	-5.19736	8.88167e-05	0.000324431		heme	4.79004	0.000151615	0.000522965
	DAB2	-16.9484	1.6781e-25	1.52193e-23		HEPH	2.9914	2.12176e-07	1.4205e-06
	DACH1	-10.7829	3.51928e-11	4.64367e-10		HGS	2.30684	9.79955e-09	8.6064e-08
	Dach2	-12.8368	6.78209e-06	3.22788e-05		HHLA2	3.07968	0.00323417	0.00788066
	DACT1	-17.0794	3.134e-39	4.26349e-36		HIGD1A	3.88229	2.31179e-06	1.23283e-05
	DBN1	-11.1117	4.66607e-14	9.21296e-13		HK1	3.46934	1.28325e-07	8.98475e-07
	DCAF6	-2.16479	3.43495e-07	2.1918e-06		HMGCR	2.95106	3.91263e-06	1.97212e-05
	DCHS1	-7.30984	5.74765e-19	2.09627e-17		HN1L	2.33671	1.84554e-07	1.25345e-06
	DCLK1	-10.1974	1.33946e-09	1.36392e-08		HOMER2	3.13356	0.000210993	0.000705071
	DCLK2	-5.02503	1.07362e-15	2.55788e-14		HOPX	5.02928	0.00253768	0.00638597
	DCLK3	-6.53911	2.56437e-06	1.35164e-05		HPRT1	2.15677	1.36922e-08	1.17445e-07
	DCN	-23.6571	1.92623e-26	2.03135e-24		HSD17B2	4.49013	0.00458506	0.010734
	DCX	-35.0132	2.43885e-08	1.98434e-07		HSD3B2	4.29974	0.00213163	0.00547869
	DDAH1	-2.3093	6.96077e-05	0.000260292		HSDL1	2.09474	0.000311635	0.000992622
	DDHD1	-2.54757	9.72318e-09	8.55036e-08		hsp70	2.91532	1.93549e-06	1.04777e-05
	DDO	-6.0939	3.67126e-07	2.32838e-06		HSPA4L	2.20333	0.000114528	0.000406269
	DDOST	-2.36003	1.18863e-07	8.39133e-07		HSPB8	2.57919	8.54699e-06	3.96296e-05
	DEFB1	-31.9016	3.27519e-10	3.72228e-09		HYDIN	5.32493	0.00206659	0.00533406
	DEGS1	-2.37368	2.94227e-05	0.000120744		IBTK	2.01636	0.0059154	0.0133899
	DENND2A	-10.924	1.03032e-35	8.24502e-33		ID2	1.95253	9.93891e-05	0.000358644
	DENND5A	-3.07818	1.13433e-11	1.6041e-10		IDH1	2.12462	3.24178e-05	0.000132079
	DENND5B	-4.38976	1.47567e-09	1.48704e-08		IDNK	2.10702	1.89892e-05	8.08541e-05
	DEPDC6	-2.14721	1.42276e-09	1.43691e-08		IFT46	2.12081	6.33977e-08	4.77554e-07
	DERL3	-2.37176	2.14064e-06	1.14832e-05		IGSF11	2.1925	2.56264e-06	1.35125e-05
	DES	-20.2374	8.0581e-31	2.10812e-28		IGSF3	2.09417	0.00144787	0.00390115
	DFNA5	-3.06302	4.39736e-08	3.41448e-07		IL13RA1	3.07854	0.000858298	0.00244888
	DGKB	-9.72219	1.08885e-12	1.77185e-11		IL20RB	5.8612	0.00506039	0.0116839
	DGKD	-3.07273	9.84132e-16	2.36539e-14		IMPA2	3.26438	3.56284e-08	2.82155e-07
	DGKZ	-2.67731	2.33677e-22	1.40041e-20		INA	6.3505	1.7333e-08	1.45554e-07
	DHRS7	-2.43899	1.03163e-07	7.39818e-07		INF2	3.68183	1.04322e-10	1.2797e-09
	DINB1	-2.08205	0.000120534	0.000425355		INPP5A	1.95663	6.52129e-10	7.04092e-09
	DIP2C	-2.67675	3.16438e-08	2.52778e-07		INSIG1	2.39498	0.0132976	0.0270728
	DISP3	-2.83381	1.78305e-09	1.77965e-08		ip3ka	2.15316	0.00309529	0.00758298
	DKK2	-12.0778	1.37679e-11	1.92101e-10		IPMK	2.28107	0.00147062	0.00395539
	DKK3	-16.7779	6.18694e-17	1.72474e-15		IQCD	3.56702	0.00017178	0.000585249
	DLC1	-22.9086	8.02382e-41	1.55937e-37		IQCG	3.45406	0.00585609	0.0132733
	DLL4	-13.6099	2.93471e-16	7.46238e-15		IQCH	3.68198	0.00220687	0.00564434
	DMB2	-4.62191	1.68092e-05	7.26404e-05		IRF6	2.93162	0.00352734	0.0085157
	DNAJB5	-3.70387	6.43904e-05	0.000242717		IRS4	3.82114	3.38276e-07	2.16662e-06
	DNAJC10	-2.24045	7.65889e-06	3.59653e-05		ITGB1BP3	2.02064	5.17265e-07	3.16976e-06
	DNAJC6	-8.24766	3.20055e-06	1.64614e-05		ITGB6	3.43964	0.000162742	0.000557667
	DNASE1L3	-8.23881	4.84911e-13	8.28734e-12		JUP	5.81977	5.12935e-06	2.51187e-05
	DNM3	-7.13799	2.00945e-10	2.36476e-09		KANK1	3.86902	1.09616e-11	1.55497e-10
	DOCK10	-13.2802	1.95831e-14	4.01823e-13		KBP	3.97529	9.49861e-05	0.000344125
	DOCK11	-4.21802	3.97371e-12	5.97991e-11		KBTBD8	2.20374	5.06128e-09	4.68018e-08
	DOCK2	-6.05944	3.05349e-06	1.58066e-05		KCNH1	5.75323	0.000142872	0.000495067
	DOCK8	-3.32129	1.17313e-06	6.67952e-06		KCNQ5	2.44633	0.000978397	0.00275025
	DOK2	-5.80751	0.000133338	0.000465708		KCTD1	3.05573	6.47022e-07	3.88099e-06
	DOK4	-5.17785	9.08311e-09	8.0134e-08		KCTD10	2.12615	6.13643e-10	6.6571e-09
	DOK7	-4.17721	2.82726e-06	1.47817e-05		KDF1	3.25654	0.0020405	0.00528038
	DPP10	-14.6975	1.89966e-14	3.9156e-13		KDM1B	3.43705	6.89602e-06	3.27675e-05
	DPP4	-26.4003	2.00218e-24	1.54514e-22		KDM3A	2.11737	5.60655e-07	3.4065e-06
	DPT	-16.8793	1.05509e-17	3.26214e-16		KIAA0226L	2.21759	3.45174e-06	1.76068e-05
	DRP2	-8.71851	4.51455e-10	5.01355e-09		KIAA1191	2.29612	1.29972e-10	1.56611e-09
	DSE	-6.52558	1.99877e-18	6.90133e-17		KIAA1468	2.9857	1.21618e-06	6.90524e-06
	DSEL	-14.9242	2.27496e-21	1.19493e-19		KIF18B	2.53208	0.00677252	0.0150692
	DTNA	-3.99486	1.07002e-15	2.55377e-14		KIF20A	2.28622	0.00123556	0.00338405
	DUSP3	-4.3209	1.142e-22	7.12651e-21		KIF23	3.49414	0.000563535	0.00168343
	DYSF	-9.93367	8.38071e-33	3.35327e-30		KIF2C	2.46105	0.000114705	0.000406685
	EBF1	-29.8653	2.91673e-23	1.92617e-21		KIF4A	2.43522	0.00216172	0.0055487
	EBF2	-12.8875	3.25938e-15	7.36555e-14		KIF9	3.12302	0.000435645	0.00133631
	EBF3	-13.1759	7.34451e-17	2.02256e-15		KIFAP3	1.96744	1.75932e-05	7.5691e-05
	EDIL3	-10.1457	8.04194e-19	2.89425e-17		KLF4	2.51898	0.000669345	0.00196076
	EDN1	-9.48289	2.32511e-07	1.54071e-06		KLF5	4.12884	1.23348e-08	1.06541e-07
	Edn3	-11.1644	1.25376e-11	1.76018e-10		KLF6	2.49692	1.53357e-05	6.68033e-05
	EDNRA	-24.3519	4.87259e-25	4.11718e-23		KLHDC3	2.1738	2.44626e-07	1.6147e-06
	EDNRB	-25.1664	5.7755e-24	4.17925e-22		KLHL25	4.5016	5.23979e-06	2.56134e-05
	EDNRB2	-6.84849	1.43024e-05	6.29064e-05		KPNA2	2.37171	0.000200644	0.000673301
	EFCC1	-5.82555	1.04708e-10	1.28213e-09		KRTCAP3	3.14757	6.16126e-05	0.000233476
	EFEMP1	-4.1681	1.17152e-08	1.01706e-07		KSR1	2.72503	9.30933e-07	5.39141e-06
	EFR3B	-5.4978	5.77893e-10	6.30952e-09		LACTB2	2.42975	2.61987e-09	2.54395e-08
	EGFLAM	-102.755	1.22966e-37	1.28679e-34		LAD1	3.11285	0.00465522	0.0108832
	EIF4E3	-2.67545	3.42318e-09	3.27719e-08		LAMB3	4.59172	0.00018902	0.000638706
	ELAVL4	-14.6608	2.13744e-16	5.58114e-15		LAMB4	3.35143	7.40818e-07	4.38368e-06
	ELFN1	-11.9019	2.95093e-06	1.53869e-05		LAMP3	4.16579	0.00370957	0.00889407
	ELK3	-3.38177	5.03012e-09	4.65508e-08		LANCL1	3.26789	8.84415e-08	6.42369e-07
	ELMO1	-9.73832	7.46674e-14	1.41473e-12		LARP1	2.28707	4.2854e-09	4.01782e-08
	ELN	-26.914	3.27561e-25	2.8026e-23		LARP4B	2.50973	2.36462e-06	1.25805e-05
	EMCN	-34.5875	4.78896e-30	1.08582e-27		lasp-2	2.46461	7.06635e-07	4.202e-06
	EMID1	-29.9564	6.96317e-19	2.52605e-17		LBR	2.18851	4.67206e-07	2.90355e-06
	EMILIN2	-8.51268	3.71485e-17	1.07297e-15		LDB1	2.13532	0.000240737	0.000788742
	EMILIN3	-14.42	1.8146e-09	1.80636e-08		LDHA	1.9537	4.45083e-05	0.000174549
	EML1	-3.07178	3.5064e-24	2.66486e-22		LEMD3	2.22958	1.06922e-15	2.55377e-14
	ENG	-37.5022	9.70334e-31	2.44452e-28		LEPREL1	2.15255	0.000132664	0.00046371
	ENO2	-11.6414	1.29117e-09	1.32367e-08		LGALS1	2.14493	3.06691e-06	1.58519e-05
	ENOX1	-9.69717	3.92779e-16	9.89512e-15		LGALS3	2.57431	0.00479438	0.0111606
	ENPP1	-4.28671	2.39866e-09	2.34421e-08		LGALSL	4.1788	1.43575e-09	1.44895e-08
	Enpp2	-8.32967	4.64478e-12	6.90575e-11		LIMK2	1.99693	0.000442301	0.00135459
	ENPP3	-4.06597	7.92554e-05	0.000292748		LIN7B	2.53914	3.65855e-10	4.13065e-09
	ENPP4	-2.08598	0.00267037	0.00667757		LIX1	3.94271	0.000768718	0.00221607
	ENTPD1	-8.62818	8.3367e-14	1.57299e-12		LLGL1	2.37202	1.91804e-08	1.59007e-07
	ENTPD2	-4.81458	5.8797e-14	1.14105e-12		LMBR1	3.02674	8.78989e-07	5.11016e-06
	ENTPD8	-3.64792	0.00307481	0.00753552		LMBRD1	2.01581	5.4199e-06	2.63612e-05
	EP3	-4.39903	1.04868e-07	7.50066e-07		LMNB2	2.67774	1.43925e-05	6.32414e-05
	EPB41L2	-6.64828	9.91379e-14	1.84245e-12		LMO4	2.16336	6.67897e-06	3.18809e-05
	EPB41L3	-23.7548	3.946e-32	1.24841e-29		LMO7	4.46987	3.6008e-05	0.00014497
	EPB42	-3.94602	2.55041e-06	1.34584e-05		LMX1B	4.05973	0.00603558	0.0136324
	EPDR1	-3.38916	2.3922e-05	0.000100072		LONRF1	3.49767	3.24647e-06	1.66786e-05
	EPHA3	-28.5512	7.58047e-22	4.27903e-20		LONRF3	2.85133	7.94532e-08	5.83944e-07
	EPHA5	-10.749	4.38988e-10	4.88706e-09		LPAR3	4.28239	0.00365094	0.00877671
	EPHB1	-3.47421	4.21874e-15	9.36243e-14		LPAR5	3.23441	0.000532442	0.00159968
	EPHB6	-2.61504	2.04326e-07	1.37539e-06		LRBA	2.00898	0.000746278	0.00216008
	ER81	-5.37559	3.79249e-13	6.58075e-12		LRP8	2.59522	5.43629e-07	3.31638e-06
	ERCC6L2	-2.27784	0.00270624	0.00675394		LRR1	3.13982	0.00254513	0.00639882
	ERG	-37.8458	1.54922e-24	1.21124e-22		LRRC1	2.24413	1.42716e-06	7.95737e-06
	ERO1LB	-2.19782	2.81801e-08	2.26976e-07		LRRC48	3.19322	0.00908388	0.0193976
	ESAM	-30.9772	1.02037e-17	3.16919e-16		LRRC56	3.07593	0.00159751	0.00425377
	ETS1	-7.80718	2.98639e-16	7.57965e-15		LRRC6	3.98197	0.0149122	0.0299786
	ETV4	-2.11044	2.99992e-06	1.55826e-05		LRRC8D	2.07708	0.000105156	0.00037636
	EVA1B	-2.98532	2.4533e-06	1.29913e-05		LRRFIP2	2.27627	9.24699e-05	0.000336353
	EVI5	-2.42853	3.35271e-08	2.66726e-07		LRRN4	3.31671	4.37153e-06	2.17283e-05
	EVL	-2.46589	6.22352e-20	2.64577e-18		LSS	2.9009	0.000110965	0.000395486
	Ex-FABP	-27.1499	6.9873e-12	1.0123e-10		MAD2L1BP	4.17659	0.000369479	0.00115337
	EYA4	-9.16385	2.76512e-09	2.67164e-08		MAL	5.40632	0.00661911	0.0147641
	F13A1	-11.226	2.15123e-16	5.60637e-15		MAL2	4.16832	0.00463799	0.0108486
	FABP4	-4.98943	0.000950891	0.00268157		MAP2K2	1.97249	1.3014e-06	7.35225e-06
	FABP7	-2.92913	5.78781e-05	0.0002208		MAP2K3	2.77006	0.00130842	0.00356066
	FAH	-5.09222	8.31514e-08	6.07514e-07		MAP2K4	2.00874	9.00114e-09	7.94624e-08
	FAM105A	-2.54789	6.20658e-05	0.000235062		MAP2K6	1.99527	0.00326902	0.0079556
	FAM110B	-13.7404	2.12586e-12	3.30516e-11		MAP3K2	2.06937	1.82527e-05	7.8115e-05
	FAM114A1	-5.08149	1.36199e-16	3.66901e-15		MAP3K8	3.9999	1.00997e-07	7.25427e-07
	FAM124B	-9.38759	9.02134e-08	6.53494e-07		MAP7	3.26335	0.000199822	0.000670872
	FAM126A	-2.25681	0.000223358	0.00073959		MAP7D2	3.48611	0.00113889	0.00314779
	FAM13C	-5.76196	1.31275e-11	1.8392e-10		MAPK15	3.51451	1.34485e-06	7.56005e-06
	FAM150B	-8.52417	7.61443e-10	8.12509e-09		MAPK6	1.98781	2.50569e-06	1.3243e-05
	FAM167A	-4.07423	0.0216492	0.041214		MAPKAPK3	2.44745	3.0122e-12	4.61463e-11
	FAM167B	-8.0494	2.58596e-14	5.2195e-13		MAPKAPK5	2.9033	1.0093e-05	4.59367e-05
	FAM171A1	-2.0285	2.37644e-07	1.57319e-06		MAPKBP1	2.14298	1.37995e-08	1.18216e-07
	FAM171B	-4.23376	5.10311e-07	3.12997e-06		MARK1	2.30048	1.81248e-08	1.51245e-07
	FAM177A1	-2.93267	2.96847e-12	4.55791e-11		MARK3	2.90562	2.37952e-09	2.33221e-08
	FAM180B	-35.2707	2.36207e-14	4.78179e-13		MBOAT1	3.23326	7.22559e-05	0.000269159
	FAM189A1	-6.50747	8.2904e-11	1.03565e-09		MBOAT2	5.16883	0.000103918	0.000372616
	FAM198A	-23.1785	2.44939e-15	5.60026e-14		MDFIC	2.01195	2.53833e-09	2.4736e-08
	FAM198B	-79.2335	1.23946e-30	3.06576e-28		MDH1B	3.62297	0.000571391	0.00170278
	FAM20A	-4.6688	2.12033e-14	4.32344e-13		ME1	3.2745	6.42517e-05	0.000242262
	FAM212B	-4.47574	1.71752e-09	1.72309e-08		MEGF11	3.75226	0.00414658	0.00979851
	FAM217B	-2.68332	2.44239e-05	0.000102046		MEGF9	4.36463	2.88147e-08	2.3195e-07
	FAM26E	-21.815	1.97856e-16	5.1862e-15		MEIS1	3.19805	5.40109e-06	2.63033e-05
	FAM46A	-5.12177	4.35701e-17	1.23485e-15		MEMO1	3.01458	2.43487e-09	2.37789e-08
	FAM65A	-1.9743	3.64445e-07	2.31354e-06		METAP1	2.56941	2.24261e-10	2.621e-09
	FAM65B	-4.15444	2.69549e-06	1.41363e-05		METRNL	3.54221	7.517e-15	1.64143e-13
	FAM69A	-3.0883	4.78899e-07	2.96442e-06		MEX3D	2.11328	0.000872273	0.00248459
	FAM78A	-4.00066	0.000500389	0.00151331		MFSD2A	3.78904	0.000428193	0.00131463
	FAR-1	-45.8099	2.1225e-18	7.31001e-17		MGST1	2.29541	0.000658762	0.00193267
	FARP1	-4.32887	1.90687e-15	4.41927e-14		MICALL1	3.75901	3.67075e-07	2.32838e-06
	FAT1	-4.24562	1.2291e-08	1.0623e-07		MIF	2.99061	1.04628e-05	4.74137e-05
	FAT3	-7.11062	6.5702e-08	4.92458e-07		MLF2	2.27812	2.26504e-06	1.21218e-05
	FAT4	-27.8046	1.68521e-28	2.7958e-26		MLLT4	2.48229	0.000159027	0.000546316
	FBLN1	-8.11353	1.25582e-17	3.83913e-16		MN1	2.04011	2.65277e-09	2.57222e-08
	FBLN2	-16.3393	5.86277e-21	2.83833e-19		MOCOS	3.23154	3.39369e-06	1.73498e-05
	FBLN5	-24.1898	9.52502e-31	2.44452e-28		MOCS1	3.89612	1.5279e-06	8.46318e-06
	FBN1	-12.067	1.2203e-28	2.16349e-26		MOXD1	3.29769	8.70747e-10	9.20408e-09
	fbn2	-40.0209	3.41454e-32	1.10598e-29		MPZL2	4.48297	0.00123051	0.00337225
	FBN3	-27.6771	2.51715e-26	2.61399e-24		MSH2	2.08144	5.0969e-10	5.61444e-09
	FCRL2	-4.7931	9.70416e-09	8.53916e-08		MSLN	5.16658	0.00945505	0.0200979
	Fe	-3.32354	2.91917e-18	9.78137e-17		MSMO1	3.20866	0.000492525	0.00149261
	FERMT2	-15.6065	6.34043e-21	3.05869e-19		MST1R	2.93921	0.00281242	0.00698816
	FES	-5.64122	5.17154e-13	8.79421e-12		MST4	2.16054	2.57349e-06	1.35592e-05
	FEZ1	-16.3828	3.78935e-18	1.25732e-16		MSX2	3.01712	0.000213014	0.000710952
	FGD3	-3.122	3.24185e-11	4.29426e-10		MT4	3.59045	5.74792e-05	0.000219525
	FGD5	-15.26	1.45585e-19	5.84228e-18		MTHFD2	2.63026	1.53401e-06	8.48666e-06
	FGF1	-14.2659	1.1828e-12	1.9133e-11		MTMR3	2.20785	8.18565e-11	1.02351e-09
	FGF10	-15.2878	6.16614e-26	5.94923e-24		MTPAP	1.96082	3.96835e-08	3.11335e-07
	FGF16	-8.38841	2.42673e-06	1.28606e-05		MTUS2	2.21875	0.00197152	0.00512724
	FGF7	-26.8762	2.15886e-21	1.13834e-19		MXD1	3.64247	0.00429225	0.0101199
	FGFR1	-11.2982	9.12134e-25	7.34241e-23		MYC	2.00281	0.00852256	0.0183858
	FGFR4	-7.29601	3.7876e-09	3.57855e-08		NAA15	2.48952	4.74368e-06	2.3424e-05
	FGFRL1	-2.66296	1.73162e-15	4.02683e-14		NAA25	2.23172	3.24308e-07	2.08797e-06
	FGL2	-23.1873	1.92012e-13	3.41454e-12		NAA50	2.23607	9.90454e-14	1.84245e-12
	FHL1	-7.87035	1.84927e-09	1.83765e-08		NAB1	2.10712	2.33685e-06	1.24473e-05
	FHL3	-4.3268	1.49432e-07	1.03349e-06		NARS2	1.9526	6.44289e-06	3.08732e-05
	FHL5	-31.3763	9.50082e-20	3.92855e-18		NBEAL2	2.90076	0.000319702	0.00101594
	FHOD3	-3.40099	7.11394e-09	6.39643e-08		NCAPD3	1.97841	0.00647188	0.0144832
	FIBIN	-17.4669	7.34767e-34	3.44682e-31		NCAPH	2.28639	0.000391351	0.00121413
	FIGF	-25.1665	2.45701e-17	7.29808e-16		NCBP2	1.97689	4.15743e-06	2.08086e-05
	FIGN	-2.17941	0.0107744	0.022552		NCOA2	3.29611	4.72034e-09	4.3874e-08
	FILIP1	-7.04604	5.06327e-07	3.10834e-06		NCOA4	2.73114	8.732e-08	6.35581e-07
	FKBP10	-2.4565	1.14143e-07	8.11286e-07		NEK2	2.72585	0.000483016	0.00146673
	FKBP1B	-36.4749	1.19088e-14	2.51565e-13		NEU2	6.17226	6.04811e-05	0.000229508
	FKBP51	-3.16594	1.00792e-26	1.11477e-24		NF2	2.05638	5.06412e-09	4.68018e-08
	FKBP7	-5.75484	9.14849e-13	1.49767e-11		NFE2L2	2.51435	6.67552e-07	3.99182e-06
	FKBP9	-4.6388	4.29914e-17	1.22355e-15		NFKBIA	2.95075	0.000213703	0.000712554
	FKHR	-2.90077	1.43027e-06	7.97108e-06		NFKBIZ	2.29058	0.00216745	0.0055592
	FLI1	-29.7079	1.35286e-28	2.32966e-26		NFXL1	2.19728	2.37771e-08	1.93691e-07
	FLRT2	-2.2203	6.49539e-05	0.000244638		NGEF	5.41999	0.000166803	0.000570004
	FLT1	-36.3657	1.3902e-27	1.92982e-25		NHE1	2.13371	6.38175e-05	0.000240784
	FLT4	-18.6085	1.19038e-22	7.36087e-21		NHSL1	2.14361	3.53437e-07	2.24785e-06
	FMNL2	-5.47394	6.51354e-15	1.4292e-13		NIPAL1	3.97143	0.00110124	0.00305552
	FMOD	-23.5277	4.56506e-18	1.48928e-16		NME5	2.2613	8.74262e-07	5.08702e-06
	fn1	-13.9779	2.33459e-26	2.44306e-24		NMRAL1	5.45595	0.00796031	0.0173018
	FNDC1	-23.937	2.62257e-16	6.70629e-15		NOB1	2.5679	3.0369e-09	2.92385e-08
	FNDC3B	-2.27748	2.6454e-06	1.39165e-05		NOD1	3.1935	3.2599e-05	0.000132671
	FOLH1	-7.24265	1.19301e-14	2.51622e-13		NOL6	3.2604	4.65712e-06	2.303e-05
	FOS	-2.12076	2.00452e-07	1.35198e-06		NOLC1	1.95428	4.90477e-07	3.02605e-06
	FOXD1	-17.0489	8.44734e-14	1.5892e-12		NOP2	2.00201	4.01716e-07	2.52656e-06
	FOXF1	-22.2418	5.38557e-24	3.98181e-22		NPM3	3.90817	9.30507e-06	4.27512e-05
	FREM1	-9.80457	4.67674e-18	1.51843e-16		NQO1	3.52654	8.36387e-07	4.88545e-06
	FRMPD4	-22.8967	3.50264e-12	5.30032e-11		NRBP1	2.96965	2.09894e-07	1.4066e-06
	FRZB	-16.1252	2.36822e-14	4.78711e-13		NRBP2	2.87231	5.36721e-06	2.61704e-05
	FSCN1	-7.0379	8.4264e-15	1.82536e-13		NRG1	2.72239	7.21718e-08	5.35638e-07
	FSTL1	-17.4505	5.03822e-22	2.92906e-20		NT5C2	2.51622	4.07749e-10	4.55794e-09
	FUT10	-4.53365	2.09963e-08	1.72693e-07		NT5C3A	2.10468	4.10352e-07	2.57443e-06
	FUT11	-2.1737	6.72077e-06	3.20468e-05		NT5C3B	2.02305	3.01113e-06	1.5623e-05
	FYB	-6.76517	7.13288e-09	6.40923e-08		NUAK2	6.6923	0.000853254	0.00243648
	FYN	-4.35481	6.83387e-16	1.66609e-14		NUF2	2.21491	0.000171903	0.000585519
	FZD1	-2.3136	1.54043e-07	1.06268e-06		NUP93	1.95881	1.37301e-05	6.06051e-05
	FZD2	-10.679	1.48388e-21	7.97893e-20		NUSAP1	2.05274	0.00950368	0.0201787
	FZD7	-2.02323	1.71896e-07	1.17511e-06		NXN	2.49439	1.32794e-08	1.14265e-07
	GAB3	-11.1474	1.02731e-11	1.46493e-10		ODC1	2.31231	1.1508e-05	5.17365e-05
	GABARB	-20.4351	1.43478e-06	7.98965e-06		ODF2	2.18792	1.88216e-07	1.27769e-06
	gadd45	-6.19141	8.19243e-19	2.94063e-17		OPN5	4.94635	0.00186038	0.00486704
	GAL	-35.9575	9.71571e-22	5.4169e-20		ORAI2	1.95274	3.22551e-07	2.07962e-06
	GAL1	-12.6734	0.00120463	0.00330799		OSBPL2	1.98884	5.85841e-07	3.5437e-06
	GAL2	-10.7958	0.00335504	0.00814598		OSMR	2.15787	3.87975e-05	0.000154871
	GAL6	-7.76088	0.00844243	0.0182245		OXCT1	2.15758	6.45882e-11	8.1888e-10
	GAL7	-9.48741	0.00682982	0.0151744		PACRG	4.90919	0.00102785	0.00287535
	GALNT12	-2.28761	6.66047e-05	0.000250301		PACSIN3	2.67729	6.68573e-08	5.00015e-07
	GALNT13	-4.23153	4.16351e-05	0.000164796		PADI1	5.0186	0.0166265	0.0328282
	GALNT15	-25.6757	8.51133e-20	3.54092e-18		PAICS	2.26957	8.15399e-07	4.7731e-06
	GALNT16	-2.61971	1.6637e-06	9.15201e-06		PAK1	2.73707	5.10707e-09	4.71667e-08
	GALNT5	-8.42019	5.35159e-10	5.8807e-09		PALMD	2.46294	1.38241e-05	6.09607e-05
	GALNT7	-4.33068	1.94477e-07	1.3156e-06		PAQR3	2.05166	8.23271e-05	0.000303024
	GALR	-17.5569	2.40398e-06	1.27583e-05		PAQR7	2.3149	5.74807e-07	3.48626e-06
	GAP43	-9.80741	7.94124e-08	5.83944e-07		PARD3	2.52074	4.91625e-07	3.03039e-06
	GAS2	-3.56613	1.17174e-07	8.29795e-07		PARD6B	1.99137	0.0249416	0.0466334
	GATA2	-12.5139	5.0926e-23	3.2834e-21		PARD6G	2.70477	5.3767e-06	2.62073e-05
	GATA3	-3.71934	3.04055e-05	0.000124439		PARK2	2.26404	2.99856e-07	1.94527e-06
	GATA6	-12.9923	8.38586e-08	6.12024e-07		PASK	2.34374	0.000222713	0.000737714
	GCC2	-2.43861	0.000517331	0.00155979		PAWR	2.49048	0.000651034	0.00191496
	GCNT4	-8.45661	4.34606e-10	4.84622e-09		PBEF1	2.15489	8.62044e-07	5.02668e-06
	GDF10	-14.0285	8.16302e-13	1.34769e-11		PBK	2.57803	6.33497e-07	3.8049e-06
	GDNF	-5.54327	0.000582238	0.00173094		PCDH1	3.30022	1.05603e-07	7.54929e-07
	GEM	-27.0521	3.549e-21	1.77502e-19		PCDH10	6.53514	0.000357891	0.00112183
	GFI1	-3.16766	0.00100073	0.00280526		PCSK4	4.67487	0.0202496	0.0388705
	GFI1B	-6.01601	0.000272884	0.000883045		PCYOX1L	2.79459	1.21511e-06	6.902e-06
	GFPT1	-2.70329	8.07082e-06	3.76269e-05		PCYT1B	4.29715	0.00832389	0.0179857
	GFPT2	-5.1352	9.21146e-14	1.71897e-12		PDCD6	2.14054	6.04933e-06	2.9193e-05
	GFRA1	-17.7427	1.19646e-16	3.24235e-15		PDCD6IP	2.51737	4.17954e-07	2.61298e-06
	GFRA2	-17.3486	5.707e-14	1.11229e-12		PDLIM1	2.33066	1.9755e-05	8.36436e-05
	GFRA4	-19.996	7.26715e-17	2.00532e-15		PDLIM5	3.42224	4.25168e-17	1.21512e-15
	GGT5	-5.37741	1.25664e-13	2.2916e-12		PDZD11	2.6695	5.23023e-06	2.55759e-05
	GGT7	-3.35704	0.000268485	0.000870463		PDZK1IP1	2.15612	0.0138209	0.0280167
	GILT	-3.9354	5.93625e-09	5.41265e-08		PEBP1	3.03186	6.32228e-06	3.03166e-05
	GJA5	-37.52	2.00973e-14	4.11753e-13		PERM1	2.89795	3.86206e-10	4.33494e-09
	GJB1	-7.63836	4.26661e-06	2.12612e-05		PERP	5.00426	0.0103742	0.0218199
	GJC2	-16.5846	4.51561e-23	2.93925e-21		PEX11G	2.51342	3.76102e-08	2.96094e-07
	GLDC	-16.1027	3.78793e-09	3.57855e-08		PEX16	2.07235	4.88027e-06	2.40287e-05
	GLDN	-44.9793	2.1737e-14	4.42017e-13		PFN4	5.65533	0.00134365	0.0036456
	GLI2	-4.90904	2.01036e-24	1.54514e-22		PGBD5	3.9909	4.18493e-05	0.000165452
	GluR1/A	-6.5467	3.30159e-07	2.12163e-06		PGK1	2.37882	9.43619e-07	5.45327e-06
	GM2A	-2.67871	8.91051e-08	6.46499e-07		PGP	2.33925	3.37131e-06	1.72446e-05
	GNAI1	-2.57978	8.01162e-05	0.000295703		PGRMC1	2.20618	2.65511e-11	3.55514e-10
	GNAI2	-2.02336	0.000125085	0.000439362		PGS1	2.21582	0.00027981	0.000900954
	GNAO1	-5.15167	2.32967e-06	1.24188e-05		PHACTR4	2.57855	0.000113748	0.000403713
	GNG10	-3.13593	1.04682e-13	1.94018e-12		PHGDH	4.5696	0.000288299	0.000925879
	GNG2	-4.20277	1.7563e-06	9.60316e-06		PHLDA2	4.40655	0.000417664	0.00128725
	GNS	-2.47775	4.00243e-07	2.51845e-06		PHYHIPL	4.1376	0.000807478	0.00231896
	GOLIM4	-2.1979	7.71936e-05	0.000285926		PIGA	5.01087	1.31594e-05	5.84653e-05
	GOLM1	-2.10777	0.0161567	0.0320402		PIH1D3	4.65186	0.000545072	0.00163438
	gp130	-2.18649	8.73987e-08	6.35814e-07		PIK3C2B	2.13647	4.05946e-09	3.8218e-08
	GPAM	-2.40717	4.46303e-05	0.000174971		PIM1	3.6271	0.000129626	0.000454026
	GPC4	-2.03948	8.83829e-09	7.81633e-08		PIM3	3.76281	1.17316e-08	1.01725e-07
	GPR151	-5.55971	3.59123e-08	2.83876e-07		PIWIL1	2.66253	0.00555507	0.012667
	GPR162	-2.78198	6.09248e-06	2.93804e-05		PKM	2.47801	1.60741e-08	1.35737e-07
	GPR171	-2.6212	0.00381847	0.00912106		PKP1	6.23297	0.00726355	0.015997
	GPR37L1	-2.84838	4.56184e-06	2.26081e-05		PKP3	4.73132	0.017355	0.0340837
	GPR50	-26.3281	3.13271e-14	6.24888e-13		PLAC8	5.13846	0.0131232	0.0267701
	GPR63	-5.78126	1.35812e-05	6.00841e-05		PLBD1	4.61434	1.77913e-05	7.64232e-05
	GPR88	-6.48973	0.00369244	0.00885768		PLCD1	2.11787	6.83959e-05	0.000255972
	GPRIN3	-1.96033	1.14306e-05	5.14226e-05		PLCD4	6.48608	1.3034e-05	5.79268e-05
	GPT2	-2.3287	5.05917e-08	3.87746e-07		PLCXD2	2.28327	1.83591e-07	1.24754e-06
	GPX7	-6.89334	4.37068e-12	6.53393e-11		PLD1	2.59357	3.19428e-05	0.000130339
	GRAMD1B	-3.20628	8.74862e-05	0.000319764		PLEKHA6	3.3352	8.61118e-06	3.98864e-05
	GRAMD1C	-2.6991	2.02034e-08	1.66777e-07		PLEKHA7	1.9798	0.00135315	0.00366773
	GRAMD3	-2.91529	7.51821e-13	1.25034e-11		PLEKHF2	3.15615	1.22631e-06	6.95691e-06
	GRAP2	-4.82542	1.96663e-07	1.32953e-06		PLEKHM3	2.0669	1.54149e-09	1.54992e-08
	GRB10	-6.31389	2.89863e-14	5.80751e-13		PLEKHN1	4.15839	0.00125321	0.00342824
	GREB1L	-17.6581	6.35086e-27	7.38437e-25		PLIN3	4.58395	0.0194205	0.03748
	GREM1	-11.9056	6.03794e-10	6.57121e-09		PLK1	2.98745	0.00234819	0.00595208
	GREM2	-24.6176	1.71094e-08	1.4385e-07		PLK2	3.51577	2.10334e-09	2.07799e-08
	GRIK4	-17.1951	1.51086e-10	1.80138e-09		PLK3	3.93551	3.2505e-05	0.000132355
	GRIN3A	-14.8045	7.18356e-13	1.19908e-11		PLK4	3.97708	0.000194132	0.00065415
	GRK5	-4.28739	2.49773e-07	1.64548e-06		PLS3	3.57083	1.11212e-14	2.36396e-13
	GSC	-6.73278	0.00437139	0.0102851		PNPLA7	3.50826	0.000275826	0.000891189
	GSN	-6.32011	3.10764e-21	1.58338e-19		POR	2.08131	5.8435e-05	0.000222426
	GUCY1A2	-37.9166	3.78039e-13	6.56813e-12		PPAR	3.47003	8.7577e-07	5.09362e-06
	GUCY1A3	-50.2188	1.7677e-29	3.6436e-27		PPARD	3.53349	9.98825e-06	4.55362e-05
	GUCY1B3	-12.8266	1.26022e-19	5.10241e-18		PPAT	2.49144	0.000193243	0.00065152
	GULP1	-7.16763	3.05579e-13	5.31599e-12		PPP1CB	2.28486	1.81366e-11	2.49223e-10
	GXYLT2	-8.88557	1.6228e-14	3.38079e-13		PPP1R13B	2.4648	0.00102808	0.00287541
	GYPC	-18.3392	3.1246e-16	7.91565e-15		PPP1R14C	5.63267	1.65096e-06	9.08932e-06
	HAPLN1	-22.1964	7.01694e-15	1.5347e-13		PPP1R15B	2.3581	5.04817e-08	3.87121e-07
	HAS2	-14.9155	1.38099e-14	2.89476e-13		PPP1R36	4.15268	1.0557e-08	9.22399e-08
	HAVCR1	-4.86035	0.000388338	0.0012056		PPP2CA	2.91884	2.11592e-06	1.13685e-05
	HBE1	-10.6956	1.70907e-11	2.35803e-10		PPP2R2B	2.47512	0.0078183	0.0170422
	HBG2	-3.23428	2.38809e-09	2.33608e-08		PPP2R3A	2.86827	8.66786e-07	5.05001e-06
	HCK	-3.10558	0.00314834	0.00769632		PPP2R5E	2.84325	0.000249378	0.000813167
	HCLS1	-3.94628	8.33675e-07	4.87589e-06		PPP4R4	2.64456	0.025193	0.0470777
	HCN2	-6.18458	5.99967e-05	0.000227924		PPRC1	2.30781	4.02552e-06	2.02153e-05
	HDAC9	-15.4717	1.36611e-18	4.78984e-17		PRDX1	3.70026	2.08166e-06	1.11932e-05
	HDC	-15.1166	4.17725e-12	6.27233e-11		PRDX6	3.31696	1.07927e-10	1.31798e-09
	HECW2	-23.937	2.0012e-19	7.82309e-18		PRKCH	2.76905	0.000499824	0.00151203
	HEG1	-28.1456	4.77916e-26	4.71128e-24		PRKCI	2.12956	0.00011723	0.000414986
	HEYL	-35.6171	6.38386e-16	1.57045e-14		PRKX	3.67304	3.45607e-06	1.76223e-05
	HGF/SF	-25.1339	3.84085e-18	1.26823e-16		PROSER2	3.99444	6.15844e-06	2.96459e-05
	HHEX	-12.5756	2.23893e-15	5.14501e-14		Protein	4.17905	0.000209061	0.00069928
	HHIP	-15.9845	3.18977e-14	6.35338e-13		PRRG4	3.1247	5.81625e-09	5.31749e-08
	HHIPL1	-6.77663	4.47002e-09	4.17652e-08		PSCA	5.14366	0.0114094	0.023693
	HIC1	-21.8856	8.73024e-19	3.11722e-17		PSMA3	2.07888	3.48624e-07	2.21931e-06
	HIP1	-7.9705	1.61468e-20	7.44612e-19		PSTPIP2	2.13196	0.00311974	0.00763601
	HLX	-32.9966	1.70243e-19	6.75214e-18		PTBP1	2.33094	4.25356e-06	2.12117e-05
	HMHA1	-2.71375	7.8782e-06	3.68806e-05		PTBP3	2.79833	0.000265875	0.000862415
	HNF4beta	-13.8736	3.05389e-10	3.49119e-09		PTDSS2	4.69621	7.13174e-06	3.36876e-05
	HNMT	-24.0687	9.64224e-30	2.04958e-27		PTGR1	5.1248	0.000579771	0.00172435
	HOXD8	-20.4846	1.96273e-19	7.71703e-18		PTHrP	2.55507	9.68463e-10	1.0158e-08
	HPSE2	-7.41899	3.63466e-09	3.45051e-08		PTK2B	2.93071	0.000652026	0.00191704
	HPX	-3.31792	0.00313178	0.00765997		PTPLAD1	2.03609	9.60343e-06	4.39734e-05
	HRASLS	-4.07512	1.68425e-14	3.50345e-13		PTPN13	3.6074	4.60768e-08	3.55749e-07
	HRH1	-41.3082	1.84138e-11	2.52776e-10		PTPN3	2.17049	0.0106704	0.0223529
	HRH2	-5.60508	0.000502295	0.00151815		PTPRF	3.17253	0.000230403	0.000758988
	HS3ST1	-3.25972	6.33317e-10	6.85959e-09		PTPRK	2.43975	1.14058e-05	5.13282e-05
	HS6ST2	-2.18615	1.08637e-05	4.9067e-05		PURH	2.06358	2.18473e-05	9.20159e-05
	HSP90B1	-1.96807	4.10463e-07	2.57443e-06		PVRL1	3.31184	6.38243e-05	0.000240784
	HSPA12A	-12.8056	3.40506e-10	3.86665e-09		PWP1	2.34488	6.08718e-07	3.66741e-06
	HSPB3	-8.38478	1.10028e-07	7.84501e-07		PWWP2B	2.95453	2.25336e-10	2.6313e-09
	HTR1B	-14.2581	1.27562e-12	2.04641e-11		RAB10	3.1342	1.8543e-08	1.54287e-07
	HTR2A	-28.5339	9.96546e-15	2.13833e-13		RAB11A	2.03638	4.87985e-07	3.01341e-06
	HTR7	-19.5443	7.75081e-11	9.7451e-10		RAB11FIP1	2.57734	0.000369212	0.0011528
	HTRA1	-22.2224	2.34014e-23	1.56055e-21		RAB11FIP3	2.81653	1.42288e-06	7.93966e-06
	HTRA3	-17.876	2.1155e-31	5.87331e-29		RAB18	2.00932	5.25915e-13	8.93201e-12
	HUNK	-2.39131	1.21762e-06	6.9105e-06		RAB36	4.62616	0.00976812	0.0206732
	ICOS	-2.69258	0.0161473	0.0320263		RAB39A	4.28162	0.000325005	0.0010311
	IFFO1	-2.49501	7.65544e-12	1.10557e-10		RAB40C	2.4385	2.75768e-07	1.79966e-06
	IFNAR1	-3.84918	9.92209e-11	1.22154e-09		RAB7B	2.38639	0.00406531	0.00963158
	IGDCC4	-2.8096	3.61491e-07	2.29586e-06		RABGEF1	2.60111	2.57307e-08	2.08778e-07
	IGF2	-24.4468	1.37674e-27	1.92982e-25		RAD51	2.0786	0.00143164	0.00386046
	IGFBP4	-15.0982	7.30788e-19	2.64405e-17		RANBP10	2.31548	1.53074e-05	6.67227e-05
	IGFBP5	-20.8299	2.9732e-20	1.3089e-18		RANGAP1	2.33969	2.16044e-08	1.76839e-07
	IGFBP7	-8.70726	1.85309e-13	3.30399e-12		RAP2C	2.39219	8.05924e-06	3.75859e-05
	IGJ	-5.0227	5.00666e-07	3.07914e-06		RASSF6	2.11294	0.00365894	0.00879439
	IGSF10	-9.73239	2.66976e-18	9.01226e-17		RB1	2.79001	3.37184e-06	1.72446e-05
	IGSF21	-11.0544	4.34964e-19	1.61233e-17		RC3H1	1.96133	3.93437e-06	1.98234e-05
	IGSF9B	-6.41323	0.00042219	0.00130002		RFK	2.26402	7.04815e-10	7.5439e-09
	IKZF1	-5.62265	9.03892e-08	6.5442e-07		RFWD2	2.0462	7.94193e-07	4.66516e-06
	IL11Ra	-18.0997	1.89012e-25	1.6806e-23		RFX2	2.50919	0.0104318	0.0219264
	IL13RA2	-7.1145	9.88889e-11	1.21855e-09		RGS12	2.40909	0.00150656	0.00404166
	IL15	-8.86631	1.91621e-08	1.58952e-07		RHBG	3.60722	4.58182e-05	0.000179112
	IL16	-7.14626	1.33157e-08	1.14505e-07		RHOBTB1	2.17197	0.00225179	0.00574628
	IL17REL	-6.10685	5.37218e-08	4.08971e-07		RHOC	2.6938	6.03132e-07	3.63858e-06
	IL1R2	-4.82973	0.0086583	0.0186314		RHOV	2.27615	0.00370118	0.00887708
	IL1RL1	-29.8439	4.8158e-17	1.36204e-15		RHPN1	5.92584	3.6588e-10	4.13065e-09
	IL2RA	-2.98456	0.0163553	0.0323679		RIF1	2.35383	2.47255e-05	0.000103148
	IL2RG	-2.86008	7.05024e-06	3.33605e-05		RIOK3	3.47285	0.000221721	0.000735142
	IL34	-4.34218	5.63471e-09	5.16192e-08		RLIM	1.98756	1.16559e-07	8.26297e-07
	IL6	-6.63229	0.00128365	0.00350095		RND3	3.88547	0.000301904	0.00096456
	IL9R	-14.3205	5.0212e-06	2.46512e-05		RNF10	2.68627	6.4197e-08	4.82773e-07
	ILDR2	-16.7249	5.69715e-25	4.75485e-23		RNF138	2.08433	4.25912e-08	3.32231e-07
	INHBA	-24.3251	8.64126e-11	1.07652e-09		RNF144B	3.18274	3.81777e-06	1.93074e-05
	INPP5D	-4.05819	1.46841e-11	2.04047e-10		RNF222	5.52519	0.000593505	0.00176038
	INTS6	-2.26028	1.23165e-07	8.66357e-07		RNF43	3.17543	0.0166852	0.0329155
	IPCEF1	-3.48061	0.00723815	0.0159539		RNLS	2.81943	8.36342e-05	0.00030742
	IQCJ-SCHIP1	-6.33833	3.09654e-11	4.10979e-10		RNPEPL1	2.20675	1.32418e-05	5.87735e-05
	IRF10	-2.44868	0.00558431	0.012723		ROPN1L	5.02219	0.00212071	0.00545475
	IRG1	-7.03306	0.000928506	0.00262716		RPF1	1.95269	3.13131e-08	2.50726e-07
	irx2	-22.2355	2.6632e-08	2.15399e-07		RPIA	2.16141	0.000401352	0.00124175
	ISM1	-18.889	2.10703e-16	5.51233e-15		RPL22L1	3.23161	1.98369e-07	1.3386e-06
	ISM2	-2.28481	5.12788e-05	0.000197956		RPS6KA1	2.24595	0.000847997	0.00242305
	ITGA4	-10.4316	3.03543e-08	2.43623e-07		RPS6KL1	2.55542	3.60338e-08	2.84506e-07
	ITGA8	-51.4321	1.12242e-28	2.03593e-26		RQCD1	2.00102	2.77421e-07	1.80922e-06
	ITGA9	-23.094	1.02919e-21	5.71476e-20		RRM2	2.34199	0.000209105	0.00069928
	ITGB1	-2.87348	9.37305e-10	9.85402e-09		S100A10	3.59498	1.57431e-05	6.83592e-05
	ITGB2	-4.01686	1.49598e-05	6.54175e-05		S100A11	4.08709	3.8841e-05	0.000154954
	ITGB3	-20.2464	1.0423e-19	4.29682e-18		S100A12	3.88623	0.0154237	0.0308383
	ITGBL1	-42.2467	2.51321e-16	6.45088e-15		S100A16	4.57664	0.00297173	0.00731719
	ITIH5	-20.1689	4.37241e-19	1.61637e-17		SAMD15	4.53411	0.000245721	0.00080385
	ITM2C	-3.48964	4.0869e-06	2.04857e-05		SAMD8	2.54751	4.73899e-05	0.000184303
	ITSN1	-2.98622	3.43475e-07	2.1918e-06		SAP30	2.74675	3.74951e-10	4.22604e-09
	JADE1	-1.97244	1.34811e-06	7.57213e-06		SAPCD2	3.96523	0.000508232	0.00153508
	JAM2	-11.9923	4.09535e-18	1.34573e-16		SARS	2.25622	1.95529e-08	1.61799e-07
	JAM3	-3.54986	8.66474e-11	1.07846e-09		SATB1	2.541	7.65083e-07	4.51157e-06
	JPH2	-8.16584	1.81013e-26	1.92485e-24		SCD	4.88514	0.000157572	0.000541589
	JPH3	-9.2628	1.06906e-17	3.29784e-16		SCNN1A	3.12376	0.000680587	0.00198941
	JSC	-25.9979	1.22456e-28	2.16349e-26		SCNN1B	3.56766	0.00163649	0.00434651
	KAL1	-4.73622	4.31497e-05	0.000169912		SCRIB	2.99814	1.64255e-09	1.65031e-08
	KANK3	-13.859	3.8114e-22	2.25436e-20		SCUBE1	3.59856	0.00247129	0.00623391
	KANK4	-20.9139	3.87635e-35	2.62856e-32		SDC1	5.09869	2.99139e-09	2.88412e-08
	KAZALD1	-23.4248	4.18269e-21	2.06164e-19		SELENBP1	3.70214	6.34548e-05	0.000239722
	KCNA2	-19.1268	1.97418e-11	2.69105e-10		SEMA4B	2.75363	3.40353e-05	0.000137802
	KCNB1	-18.1654	3.7589e-15	8.42439e-14		SERINC2	2.67514	3.43953e-05	0.000139053
	KCNB2	-11.4029	1.13332e-06	6.46987e-06		SERPINB1	4.75231	0.00173479	0.004579
	KCNE3	-4.33179	1.29771e-06	7.33751e-06		SERPINB10	2.93268	1.39664e-08	1.19421e-07
	KCNE4	-7.55762	1.2428e-06	7.04169e-06		SERPINB12	4.5774	0.00119474	0.00328614
	KCNG1	-5.48067	2.68629e-06	1.41043e-05		SERPINB2	3.62185	0.00244893	0.00618667
	KCNH2	-30.9256	1.99754e-34	1.04517e-31		SERTAD2	2.92829	2.95201e-05	0.000121107
	KCNJ5	-12.2782	6.54451e-10	7.06039e-09		SETD5	2.42733	1.04303e-07	7.46418e-07
	KCNJ8	-25.4996	2.80542e-27	3.56682e-25		SFN	6.45936	0.00289066	0.00715121
	KCNK3	-46.9966	5.47711e-12	8.00329e-11		SFT2D2	2.0192	5.75275e-05	0.000219647
	KCNK5	-2.45445	9.59444e-05	0.000347135		SGPL1	2.0363	0.000761593	0.00219786
	kcnma1	-12.9828	5.78791e-25	4.80114e-23		SGPP2	4.074	0.00680635	0.0151272
	KCNQ3	-30.0691	1.20981e-12	1.94772e-11		SH2D4A	2.32506	0.00728048	0.0160317
	KCNQ4	-4.78154	1.57811e-07	1.08647e-06		SH3D19	2.87792	9.48647e-05	0.000343869
	KCNS2	-5.70963	3.28182e-05	0.000133311		SH3GL1	2.2917	7.89876e-06	3.69641e-05
	KCTD12	-11.5539	3.56103e-20	1.55769e-18		SH3RF2	6.03935	0.0015705	0.00419005
	KCTD14	-4.72081	0.000422902	0.00130162		SHCBP1	1.9777	0.00146355	0.00393869
	KDR	-38.4767	2.79121e-26	2.87664e-24		SHF	2.10085	4.09232e-06	2.05053e-05
	KEL	-3.20825	0.000156783	0.000539285		SHOC2	2.23817	6.75305e-09	6.09208e-08
	KIAA1107	-4.16173	2.26621e-06	1.21233e-05		SIAH2	2.33147	8.35937e-05	0.000307354
	KIAA1324	-2.42554	5.01218e-05	0.00019393		SLAIN2	2.18752	5.0415e-12	7.42745e-11
	KIAA1324L	-9.62004	6.68102e-10	7.19055e-09		SLC16A14	3.23615	0.00942206	0.020034
	KIAA1462	-17.293	1.40698e-28	2.39256e-26		SLC20A1	2.22032	0.000150233	0.000518722
	KIAA1755	-7.96307	1.19699e-11	1.68745e-10		SLC23A1	4.39991	0.0263917	0.0489812
	KIAA1958	-2.74687	6.65955e-05	0.000250301		SLC24A3	3.64313	1.2751e-05	5.67804e-05
	KIAA2022	-2.15168	0.000134095	0.00046775		SLC25A39	2.28394	3.76337e-06	1.90677e-05
	KIF21B	-3.18874	2.1968e-07	1.46353e-06		SLC25A43	2.51905	9.13421e-11	1.13274e-09
	KIF26B	-12.7333	6.61083e-22	3.79459e-20		SLC27A6	2.25623	0.000549773	0.00164702
	kif5c	-11.4996	3.94746e-17	1.13294e-15		SLC29A3	2.11347	0.000480621	0.00145978
	KIRREL	-4.76134	7.54683e-13	1.25357e-11		SLC2A1	2.59947	1.5586e-05	6.7742e-05
	KITLG	-3.48666	1.8711e-05	7.97697e-05		SLC35F2	3.02107	9.8487e-05	0.000355672
	KK34	-13.5345	1.4169e-07	9.82442e-07		SLC38A4	4.96282	2.33428e-05	9.77694e-05
	KLF15	-5.94968	1.79051e-22	1.08258e-20		SLC45A2	5.36165	0.00690562	0.0153228
	KLF2	-4.11786	9.29538e-09	8.19535e-08		SLC45A4	2.9657	9.81709e-08	7.07371e-07
	KLF7	-6.9603	6.41085e-08	4.82374e-07		SLC46A2	3.81973	0.00100053	0.00280526
	KLHDC7A	-3.82504	6.33988e-05	0.000239577		SLC52A3	2.84885	0.00683695	0.0151853
	KLHDC8A	-11.223	8.85328e-11	1.10088e-09		SLC6A14	3.49569	0.0188195	0.0364753
	KLHL14	-4.22243	4.0346e-06	2.02534e-05		SLC6A15	2.96194	0.00882808	0.0189368
	KLHL24	-2.32924	2.5637e-07	1.6873e-06		SLC6A9	2.79111	9.08517e-06	4.18256e-05
	KLHL29	-4.15062	1.37389e-08	1.17772e-07		SLC7A11	4.44106	5.963e-07	3.60376e-06
	KLHL4	-32.4621	4.1026e-14	8.14771e-13		SLC7A3	2.52626	7.89104e-05	0.000291632
	KLHL5	-2.67143	7.89307e-14	1.49135e-12		SLC9A3R1	2.07971	0.00125944	0.00344252
	KLHL6	-11.8612	6.84382e-14	1.3058e-12		Slc9a3r2	1.98949	0.00400228	0.00950542
	LAMA2	-14.947	5.62335e-13	9.50312e-12		SLMO1	3.92195	0.00193638	0.00504259
	LAMA4	-32.4074	7.35508e-32	2.22352e-29		SLMO2	2.60974	5.96033e-06	2.88248e-05
	LAMB2	-8.65351	7.9915e-15	1.73946e-13		SLURP1	6.33743	0.019534	0.037651
	LAMC3	-32.7143	4.2429e-17	1.21512e-15		SMARCA5	2.33062	6.44812e-05	0.000242925
	laminin	-25.0776	8.851e-08	6.42524e-07		SNAI2	2.29641	6.80171e-07	4.06013e-06
	LAMP5	-4.32653	1.48302e-06	8.23164e-06		SNX5	2.34393	7.02446e-05	0.000262385
	LAPTM4B	-3.73998	5.71256e-11	7.31078e-10		SNX7	2.09091	5.31538e-09	4.89576e-08
	LAPTM5	-5.4002	1.70053e-07	1.16368e-06		SOCS4	2.96431	1.58767e-08	1.34488e-07
	LATS2	-2.64569	1.69954e-07	1.16359e-06		SOS2	2.69317	2.6572e-06	1.39677e-05
	LCAT	-6.9995	3.17264e-15	7.18146e-14		SOSTDC1	2.24058	0.00156233	0.00417152
	LCP1	-4.39108	1.38028e-05	6.08863e-05		SOWAHC	4.0998	5.85072e-08	4.42676e-07
	LDB2	-25.9548	6.14803e-24	4.42528e-22		SPAG16	4.03669	0.00280809	0.00698122
	LECT1	-19.2081	3.05611e-19	1.16132e-17		SPAG6	3.9665	0.00512064	0.011805
	LECT2	-10.4433	0.00298127	0.00733802		SPAST	2.29567	1.48156e-06	8.22997e-06
	Lef-1	-3.41767	3.23538e-05	0.000131858		SPATA18	2.86567	1.49328e-05	6.5362e-05
	LFNG	-2.58759	3.32342e-07	2.13263e-06		SPECC1	2.69855	1.00009e-05	4.55635e-05
	LGI2	-5.50472	9.94925e-07	5.73273e-06		SPINK2	5.86111	0.000739195	0.00214186
	LGR5	-2.88837	0.00192887	0.00502593		SPINT1	2.61634	0.00329384	0.0080074
	LHFPL2	-3.37072	2.54654e-07	1.67682e-06		SPIRE1	2.00861	1.3455e-06	7.56056e-06
	LHFPL5	-6.86212	3.22915e-08	2.57348e-07		SPTLC2	2.74851	9.49852e-11	1.17471e-09
	LHX6	-15.5267	4.04861e-15	9.01428e-14		SPTLC3	3.23327	0.0012662	0.00345684
	LIF	-7.84703	8.60962e-09	7.65024e-08		SQLE	2.54918	0.00267192	0.0066793
	LIFR	-8.8156	1.04653e-10	1.28213e-09		SREBF2	2.23857	2.08096e-07	1.3973e-06
	LIMD2	-14.2565	1.76914e-14	3.66323e-13		SREBP-1	2.25384	4.76228e-07	2.95019e-06
	LIMK1	-5.4011	5.25419e-05	0.000202201		SRGAP1	2.5258	2.56257e-06	1.35125e-05
	LIMS2	-6.03253	4.52975e-12	6.74209e-11		SRP68	2.2161	3.82878e-07	2.41814e-06
	LIN7A	-4.89999	2.81731e-06	1.47353e-05		SS2	7.83444	0.00246515	0.00621956
	LINGO1	-13.1473	1.642e-16	4.36284e-15		ST3GAL1	2.45651	1.07459e-07	7.67792e-07
	LINGO3	-7.11266	2.15589e-08	1.76572e-07		ST3GAL6	3.23919	1.06399e-09	1.10916e-08
	LMAN1	-3.16549	6.99455e-10	7.49243e-09		ST8SIA1	3.52109	0.00263459	0.00659811
	LMCD1	-2.28891	2.57367e-08	2.08778e-07		ST8SIA5	4.69339	0.000347968	0.00109679
	LMNA	-5.45586	2.02172e-08	1.66789e-07		STAM	2.30458	4.29973e-08	3.35206e-07
	LMO2	-2.08002	7.45907e-08	5.51485e-07		STAM2	2.44774	2.14694e-07	1.43594e-06
	LMOD1	-27.3299	3.21157e-32	1.06562e-29		STK17A	2.98055	6.23956e-06	2.99834e-05
	LOX	-22.6393	4.09313e-28	6.16242e-26		STK32C	3.09336	0.0098191	0.0207711
	LOXL1	-11.8327	8.95002e-18	2.80918e-16		STK35	2.43425	0.00581478	0.013184
	LPAR1	-4.61171	1.87819e-16	4.95173e-15		STK40	2.60195	6.82435e-05	0.000255612
	LPAR4	-5.68074	1.05078e-14	2.25116e-13		STON2	3.36247	6.2297e-06	2.99466e-05
	LPCAT1	-4.67154	3.69559e-09	3.50592e-08		STOX2	2.61214	4.86507e-07	3.00565e-06
	Lpin1	-2.68533	1.72855e-06	9.47048e-06		STRA6	2.27555	0.00105942	0.00295516
	LPIN2	-2.09656	2.2069e-06	1.18246e-05		STYXL1	3.71051	0.00199799	0.00519108
	LPL	-6.0246	9.49427e-08	6.85563e-07		SULT1C	2.37744	0.00459213	0.0107486
	LPR	-6.13839	2.25759e-19	8.74993e-18		SVOPL	4.50458	0.0124164	0.0255193
	LRFN5	-14.7276	1.29388e-09	1.32545e-08		SYNGR1	2.69479	1.0529e-14	2.25214e-13
	LRP3	-2.29754	6.36762e-09	5.77116e-08		SYPL1	3.52127	3.78143e-05	0.000151524
	LRP5	-2.1601	9.91223e-10	1.03749e-08		SYTL4	2.23537	8.98269e-06	4.13818e-05
	LRP6	-2.22627	0.00268199	0.00670324		T	2.94583	0.0137418	0.0278646
	LRRC15	-2.61726	2.94552e-06	1.53764e-05		TACSTD2	4.18179	1.80806e-06	9.86635e-06
	LRRC16A	-4.13551	1.14076e-10	1.38314e-09		TAF15	2.37218	5.63712e-06	2.73395e-05
	LRRC26	-5.52192	0.00083277	0.00238505		TALDO1	3.30728	4.7892e-05	0.000186149
	LRRC32	-43.8069	1.50035e-27	2.02633e-25		TBC1D14	2.72656	1.14545e-07	8.13293e-07
	LRRC3B	-9.22192	1.09404e-09	1.13613e-08		TBC1D22B	2.60935	8.37407e-07	4.88865e-06
	LRRC75A	-12.5421	6.92357e-12	1.00516e-10		TCP1	1.95054	2.57144e-10	2.97667e-09
	LRRC75B	-4.4561	0.000318211	0.00101191		tcp-1	1.96211	8.00752e-07	4.70152e-06
	LSAMP	-31.0358	2.22623e-28	3.60543e-26		TEAD3	2.97372	3.58618e-07	2.27867e-06
	LSP1	-7.33828	1.15877e-15	2.74154e-14		TFAP2A	2.45779	0.00108303	0.003013
	LTBP1	-7.50185	2.29618e-12	3.55778e-11		TFAP2C	3.24043	0.0112956	0.0234963
	LTBP2	-4.04251	1.39225e-07	9.66335e-07		TFDP2	2.23494	2.58911e-05	0.000107582
	LUM	-29.1696	3.57031e-29	7.24932e-27		TGFA	2.72935	0.00374354	0.00896604
	LURAP1	-5.53096	1.0177e-18	3.59604e-17		TGIF1	2.69862	1.22769e-05	5.49032e-05
	LVRN	-14.5429	1.23262e-15	2.91121e-14		TGM4	7.61129	2.76157e-05	0.000114085
	LY86	-8.40442	9.18795e-10	9.67437e-09		THOC7	2.64849	1.06202e-06	6.08836e-06
	LYG2	-8.28867	2.21724e-09	2.181e-08		THUMPD1	2.30931	1.48337e-10	1.77016e-09
	LYN	-3.183	2.36812e-08	1.93257e-07		TIAM1	4.6703	0.000486192	0.00147572
	LYVE1	-15.5914	9.21265e-12	1.32203e-10		TICRR	2.22081	1.98053e-05	8.38303e-05
	MAB21L3	-4.59903	4.44828e-08	3.44615e-07		TIPARP	2.27279	0.0148619	0.0298997
	MAF	-9.17241	3.80902e-15	8.52268e-14		TJP3	2.58333	0.00877355	0.0188406
	MAGI2	-5.37062	4.1689e-13	7.19717e-12		TK1	2.50625	0.000532434	0.00159968
	MAMDC2	-5.34418	1.01763e-13	1.88866e-12		TKT	4.51395	0.000201943	0.000677324
	MAN1A1	-3.44009	4.5251e-08	3.50104e-07		TM4SF1	3.89949	0.00473073	0.0110314
	MAN1C1	-3.74598	2.67326e-12	4.12324e-11		TMEM117	2.51131	0.0046712	0.0109169
	MANSC1	-2.29752	1.86641e-06	1.01441e-05		TMEM123	2.91725	1.14103e-09	1.1812e-08
	MAOB	-4.73148	7.08717e-06	3.3512e-05		TMEM154	5.55589	0.000945087	0.00266618
	MAP1A	-2.68684	0.000215612	0.00071751		TMEM164	2.54056	1.03077e-05	4.67887e-05
	MAP1B	-5.77803	2.11366e-13	3.73432e-12		TMEM165	1.95306	3.07576e-05	0.000125767
	MAP7D1	-2.33964	0.000124008	0.00043592		TMEM171	3.2023	1.38256e-07	9.61083e-07
	MAP9	-2.30326	0.00595864	0.0134765		TMEM19	2.35913	3.51319e-10	3.97947e-09
	MAPK11	-3.77217	1.0841e-11	1.53947e-10		TMEM200C	4.77834	0.00261427	0.00655447
	MAPK12	-4.43659	6.86596e-08	5.12367e-07		TMEM259	2.07525	8.8611e-11	1.10088e-09
	MAPK8IP1	-4.74273	3.49292e-17	1.01101e-15		TMEM55A	2.4723	3.17242e-08	2.53272e-07
	MAPK8IP3	-2.22443	3.03461e-08	2.43623e-07		TMEM63B	2.99307	5.33669e-11	6.86204e-10
	MARCKSL1	-2.02248	0.0011386	0.00314763		TNFAIP3	5.80276	3.68544e-06	1.87147e-05
	MARCO	-9.45488	2.97054e-09	2.86605e-08		TNFRSF11A	2.05599	3.4979e-05	0.000141287
	MASP1	-7.08509	3.56323e-08	2.82155e-07		TNFRSF21	2.25813	0.000737428	0.00213719
	MAST3	-3.77988	1.03549e-11	1.47506e-10		TNIP2	2.50756	0.00233332	0.0059221
	MATN2	-12.1734	9.60872e-15	2.06831e-13		TNK2	2.19097	3.06938e-05	0.000125544
	MATN4	-2.46801	3.37019e-05	0.000136575		TOM1	3.85857	9.36417e-07	5.41995e-06
	MC5R	-31.1144	3.565e-11	4.69945e-10		TOP2A	2.9761	0.000302689	0.000966616
	MCF2	-6.79308	7.05666e-09	6.34913e-08		TP53I11	3.13587	0.000118241	0.000418023
	MCF2L	-3.26271	0.000425918	0.00130883		TP53I3	2.09224	0.000488614	0.0014824
	MCTP1	-3.20619	0.000106796	0.000381729		TP63	3.85821	0.00831074	0.0179659
	MDGA2	-3.73674	5.32875e-05	0.000204781		TP73	2.87056	0.0123913	0.0254831
	ME3	-12.7206	1.78948e-20	8.16917e-19		TPK1	2.31372	3.96035e-07	2.49429e-06
	MEF2C	-29.6688	3.89899e-19	1.45662e-17		TPMT	2.51154	1.61728e-05	7.00909e-05
	MEGF10	-11.4095	9.56963e-15	2.06643e-13		TRABD	2.21112	0.000172411	0.000586955
	Mel1a	-9.60968	4.49841e-05	0.000176206		TRAF3	2.14701	0.0127128	0.0260694
	MEOX2	-26.6379	2.1741e-33	9.24263e-31		TRAF6	2.06881	6.688e-05	0.000251032
	METRN	-14.3069	6.48501e-08	4.86877e-07		TRAFD1	2.53996	1.34297e-07	9.36428e-07
	MFAP5	-16.9719	9.32089e-26	8.80565e-24		TRAIP	2.96504	5.22262e-05	0.000201322
	MFSD11	-2.14379	2.84709e-05	0.000117333		TRIM29	5.78762	0.00648749	0.0145086
	MFSD2B	-5.64922	4.25941e-07	2.65803e-06		TRIM35	3.35954	1.1281e-06	6.44276e-06
	MFSD7	-2.17459	5.33981e-08	4.06735e-07		TRPM1	2.90557	0.015269	0.0305561
	MGP	-11.2322	2.50098e-11	3.35867e-10		TSC22D1	2.42558	4.6614e-08	3.58878e-07
	MICU3	-9.31424	8.57431e-13	1.40876e-11		TSNAXIP1	4.55398	0.000627349	0.00185129
	MISP	-3.55426	4.64253e-08	3.58033e-07		TSPAN8	4.36122	0.00218034	0.00558553
	MKX	-23.1568	2.36801e-11	3.19588e-10		TTC12	2.63414	9.77244e-06	4.46232e-05
	MLIP	-6.11506	7.44851e-06	3.50621e-05		TTC26	2.39685	5.19207e-06	2.54167e-05
	MLLT3	-3.03801	1.22874e-07	8.65631e-07		TTC39B	2.36757	6.83028e-05	0.000255764
	MLLT6	-2.26496	1.6364e-08	1.38013e-07		TTC7A	2.26797	2.4234e-06	1.2848e-05
	MME	-24.309	1.91704e-42	6.51985e-39		TTLL5	2.83318	7.27284e-08	5.38594e-07
	MMP17	-9.63138	1.46424e-23	1.0163e-21		TTPA	3.29231	1.09432e-07	7.8066e-07
	MMP2	-26.7288	4.92572e-30	1.09852e-27		TUBB4B	2.3884	4.86812e-08	3.73525e-07
	MMP23B	-9.04106	3.12826e-12	4.7763e-11		TUFT1	4.03229	0.000174544	0.00059303
	MMP27	-12.4351	1.21733e-09	1.25554e-08		TXLNG	2.19857	7.11456e-06	3.36298e-05
	MMP7	-12.5745	0.00333532	0.00810101		TXN	4.67141	2.12306e-05	8.96402e-05
	MMP9	-9.10405	4.22968e-08	3.30124e-07		TXNDC17	2.26707	2.03536e-06	1.0979e-05
	MMRN1	-16.9553	3.99895e-12	6.01124e-11		UBAC1	2.61916	3.81676e-08	3.00134e-07
	MMRN2	-33.5502	2.64895e-23	1.75787e-21		UBE2J1	2.50748	0.000107459	0.000383795
	MND1	-2.78462	3.5982e-05	0.000144951		UBE2J2	2.47864	4.38212e-11	5.72115e-10
	MOB3B	-5.74705	0.000127553	0.000447531		UBE2L3	2.66434	7.62698e-10	8.12509e-09
	MPDZ	-5.76659	8.95576e-10	9.45183e-09		UBE2O	2.19392	8.11158e-08	5.94878e-07
	MPP1	-1.998	4.69486e-07	2.91328e-06		UBE2R2	2.204	0.000426955	0.00131172
	MPP3	-4.58092	5.59254e-06	2.71524e-05		UBE2V1	1.95561	2.37256e-06	1.26129e-05
	MPP6	-2.59899	0.000910606	0.0025835		UBE2V2	2.04832	1.75565e-08	1.46978e-07
	MPPED1	-6.36118	1.23518e-25	1.15886e-23		UBE2W	2.2273	3.41061e-10	3.86972e-09
	MRAS	-8.6257	1.21061e-16	3.27419e-15		UBTD1	3.24903	1.72417e-06	9.45153e-06
	MRC2	-11.1273	1.1138e-21	6.13447e-20		UBXN10	3.4143	0.00110674	0.0030683
	MS4A15	-11.5793	1.2081e-13	2.209e-12		UNC119	3.59808	0.00273328	0.00681017
	MSMB	-4.49615	0.000553972	0.00165777		UNC45A	2.5907	1.67551e-06	9.21327e-06
	MSRB3	-20.1404	5.47145e-25	4.59467e-23		UNC5A	3.32277	2.48761e-07	1.6396e-06
	MTCL1	-16.765	3.07244e-32	1.04494e-29		UPK1B	5.02256	0.0122876	0.0252964
	MTHFR	-2.22542	8.97676e-06	4.13685e-05		USP10	1.96322	2.02345e-09	2.00342e-08
	MTSS1L	-24.9143	3.13683e-25	2.70085e-23		USP2	5.4252	6.95051e-05	0.00025998
	MTURN	-3.08758	6.44586e-06	3.08766e-05		USP32	2.80574	1.85682e-05	7.92353e-05
	MUC13	-2.11463	0.00181969	0.00477621		USP4	2.27098	3.81702e-11	5.0074e-10
	MUC16	-2.23872	0.0126152	0.0258928		USP43	2.36774	0.000719629	0.00209152
	MUSTN1	-26.6482	2.46803e-15	5.63339e-14		USP54	2.06695	1.37923e-06	7.72141e-06
	MXRA5	-3.34435	6.81985e-07	4.06918e-06		USP6NL	2.2773	0.000677268	0.00198312
	MXRA7	-18.8336	1.31636e-22	8.10307e-21		UTP15	2.24388	5.65732e-17	1.59342e-15
	MYBPC3	-20.1267	4.00304e-08	3.13612e-07		VANGL2	2.95348	1.92175e-05	8.16219e-05
	MYCT1	-53.4689	2.71192e-18	9.13192e-17		VAV3	2.19261	0.00489239	0.0113461
	MYH11	-28.4695	3.68102e-21	1.83431e-19		VDAC1	2.67631	8.11927e-10	8.6158e-09
	MYL4	-5.88099	6.92006e-05	0.000258912		VDAC2	2.61571	8.6817e-12	1.2498e-10
	MYL9	-16.884	3.27839e-36	2.80576e-33		VMP1	2.04725	4.58409e-08	3.54298e-07
	MYLK	-13.3451	5.24705e-23	3.36702e-21		VOPP1	3.0524	6.25293e-08	4.71274e-07
	MYO16	-8.93692	6.93196e-07	4.13063e-06		VPS26B	2.78275	1.01298e-05	4.60666e-05
	MYO1B	-4.97847	1.76536e-10	2.09746e-09		VPS4B	2.13623	1.76481e-06	9.64194e-06
	MYO1F	-6.64795	4.98131e-06	2.4473e-05		VSIG1	2.96714	0.0128879	0.026353
	MYO3B	-4.98892	0.000409896	0.00126675		VSNL1	3.60041	2.06836e-06	1.11393e-05
	MYO7A	-11.1513	4.53163e-10	5.02431e-09		VTA1	2.14463	6.07352e-10	6.60465e-09
	MYO9A	-2.46958	2.53486e-10	2.93984e-09		VTI1A	2.28417	1.08096e-11	1.53662e-10
	MYOC	-13.026	9.32604e-15	2.01703e-13		VWC2L	3.5233	0.0146786	0.0295747
	MYOCD	-28.7582	1.45093e-27	1.99378e-25		WASL	2.02941	3.40625e-08	2.70669e-07
	MYOZ3	-16.6186	5.31824e-11	6.85126e-10		WDFY2	2.23768	1.35944e-09	1.38324e-08
	MYRF	-3.16431	3.51994e-09	3.35801e-08		WDR18	2.0594	1.52917e-06	8.46677e-06
	N4BP2L1	-2.44898	1.73976e-06	9.52037e-06		WDR31	4.312	1.27509e-05	5.67804e-05
	NAALAD2	-29.84	3.02855e-24	2.31463e-22		WDR47	3.271	5.01589e-07	3.08232e-06
	NAGA	-2.25115	0.000279786	0.000900954		WDR66	5.39868	0.00153748	0.00411463
	NALCN	-39.8667	7.57472e-18	2.40202e-16		WDTC1	2.23386	3.55823e-09	3.38741e-08
	NANOS1	-4.51497	4.74897e-07	2.94328e-06		WEE1	2.41655	2.99478e-06	1.5569e-05
	NANS	-2.22117	0.000955025	0.00269044		Wnt10a	4.91699	0.00344042	0.00832803
	NARF	-2.12118	3.60611e-06	1.83324e-05		Wnt3a	4.22302	0.00606537	0.0136929
	NAV1	-2.01521	9.8875e-08	7.12068e-07		WNT4	3.91559	0.00788072	0.0171562
	NAV3	-3.63179	1.06347e-05	4.81287e-05		Wnt6	2.55332	0.0151773	0.0304082
	NBEA	-7.2304	1.435e-17	4.36728e-16		WTIP	1.96806	2.59426e-09	2.52448e-08
	NCALD	-19.1171	4.77471e-11	6.20393e-10		WWOX	3.33579	6.08686e-05	0.000230914
	NCAM1	-15.1084	1.66232e-17	5.0166e-16		XPA	2.75339	2.24498e-08	1.83538e-07
	NCAM2	-3.92296	0.000570439	0.00170032		YARS	2.04638	2.79636e-07	1.82192e-06
	NCKAP5	-5.89588	2.17899e-09	2.14648e-08		YWHAB	2.37765	5.4324e-08	4.13093e-07
	NCOA7	-3.49372	3.0904e-06	1.59552e-05		YWHAG	4.64329	3.70851e-08	2.92297e-07
	NCX1	-22.0081	2.55722e-25	2.25899e-23		ZBTB37	2.0755	5.04116e-06	2.47402e-05
	NDNF	-5.12407	2.91379e-05	0.00011972		ZBTB7C	5.1724	4.53244e-05	0.000177284
	NDP	-9.29672	3.49867e-09	3.34006e-08		ZC3H12A	3.24275	1.40706e-05	6.19272e-05
	NDRG4	-16.6467	7.35366e-27	8.40665e-25		ZDHHC13	2.55549	7.3455e-07	4.34849e-06
	NDST3	-17.4927	2.45705e-06	1.30061e-05		ZDHHC21	2.60966	4.66795e-05	0.000181852
	NECAB1	-2.45914	2.28668e-05	9.59827e-05		ZDHHC5	2.10299	4.49111e-08	3.47735e-07
	NEDD9	-3.20456	3.43834e-09	3.28899e-08		ZDHHC6	2.20603	4.31036e-20	1.86746e-18
	NEFL	-13.9461	1.38828e-11	1.93473e-10		ZDHHC7	2.11331	3.77807e-06	1.91351e-05
	NEGR1	-7.45999	1.28662e-11	1.80445e-10		ZFYVE19	2.06763	5.81931e-07	3.52475e-06
	NELL2	-55.7115	7.53588e-27	8.54317e-25		ZMYND19	2.57469	5.32129e-08	4.06006e-07
	NES	-19.0884	1.38947e-11	1.93473e-10		ZNF185	3.91043	0.00271026	0.0067615
	NEXN	-10.9025	8.09221e-09	7.22351e-08		ZNF217	2.56186	9.39515e-05	0.000341104
	NFASC	-3.27268	6.2183e-09	5.65467e-08		ZNF750	5.11858	0.000288215	0.000925827
	NFATC1	-2.53677	2.48516e-06	1.31447e-05		ZNRF2	3.34609	0.000141008	0.000488981
	NFIB	-2.74761	1.28528e-06	7.27326e-06
	NGB	-6.57788	0.00717311	0.0158311
	NGF	-5.85159	0.000392544	0.00121727
	NGFR	-27.7357	1.62489e-23	1.11081e-21
	NID1	-34.694	1.74854e-27	2.33207e-25
	NID2	-27.8343	5.37825e-34	2.70984e-31
	NINJ1	-2.27167	4.69934e-05	0.00018297
	NKAIN4	-26.5347	3.91256e-20	1.70598e-18
	NKD1	-23.6543	2.20265e-20	9.95508e-19
	NKTR	-2.22262	0.000509742	0.00153896
	NLGN1	-19.3556	2.44202e-08	1.98573e-07
	NLGN3	-9.23037	3.07134e-06	1.58688e-05
	NLGN4	-22.3153	1.83042e-08	1.52394e-07
	NLRC5	-3.32626	3.79733e-05	0.000151983
	NODAL	-4.14641	0.00928164	0.0197695
	NOL4L	-2.06264	7.46e-05	0.000277132
	NOS1	-37.4287	2.97423e-18	9.94138e-17
	NOV	-13.316	2.05569e-15	4.74799e-14
	NOVA1	-24.8602	6.68229e-29	1.26258e-26
	Nox2	-15.8789	3.52903e-06	1.7954e-05
	NOX4	-32.13	4.8426e-13	8.28663e-12
	NPAS3	-7.84991	1.02223e-11	1.45923e-10
	NPC2	-2.72053	1.55861e-06	8.61571e-06
	NPDC1	-3.08872	9.16218e-10	9.65471e-09
	NPL	-11.3496	4.97383e-15	1.10023e-13
	NPR2	-4.5716	1.47971e-24	1.16358e-22
	NPR3	-18.187	2.9538e-20	1.30466e-18
	NPTX1	-2.84783	4.61446e-05	0.000180181
	NPY	-26.4071	9.63275e-16	2.31989e-14
	NQO2	-4.0627	1.23906e-13	2.26257e-12
	NR2F1	-23.5186	1.25052e-17	3.83156e-16
	NR2F2	-4.79175	2.67046e-16	6.81592e-15
	NR4A3	-5.22108	3.06402e-07	1.98301e-06
	NR5A2	-37.5125	2.80213e-18	9.41237e-17
	NRCAM	-2.58466	0.0159776	0.0317405
	NREP	-2.40333	5.34608e-11	6.86762e-10
	NRK	-2.34126	3.04027e-06	1.57501e-05
	NRN1	-13.8474	2.30052e-06	1.22798e-05
	NRP1	-5.25731	1.957e-16	5.13959e-15
	NRP2	-7.36223	1.70181e-14	3.53458e-13
	NRSN1	-5.60556	6.02521e-17	1.68656e-15
	NRXN1	-19.212	2.88067e-19	1.10391e-17
	NSUN3	-3.69584	4.66033e-07	2.89758e-06
	NT5DC2	-3.64572	7.79081e-11	9.77732e-10
	NT5E	-4.93989	8.37662e-13	1.37794e-11
	NTM	-3.56808	0.0053333	0.0122207
	NTN1	-4.07963	0.000388321	0.0012056
	NTN3	-11.0267	6.76233e-12	9.8285e-11
	NTN4	-26.685	8.75028e-14	1.63965e-12
	NTNG1	-10.9124	3.2731e-17	9.57575e-16
	NTNG2	-9.9065	1.28084e-07	8.97246e-07
	NTRK2	-14.3295	4.98639e-12	7.37336e-11
	NTRK3	-3.81626	3.59779e-14	7.1556e-13
	NTS	-11.7727	1.59163e-08	1.34672e-07
	NTSR1	-9.73819	0.00092516	0.00261993
	NUDT6	-3.11555	1.13117e-13	2.07672e-12
	NWD2	-4.27952	1.48307e-06	8.23164e-06
	OAF	-5.70589	2.38041e-10	2.77491e-09
	OCC-1	-4.62255	6.72507e-09	6.07086e-08
	OLFM1	-28.8677	5.16857e-26	5.02237e-24
	OLFM3	-4.31012	2.30379e-07	1.52733e-06
	OLFML1	-33.3859	2.17498e-20	9.86279e-19
	OLFML2B	-15.5403	4.10543e-21	2.03092e-19
	ORMDL1	-2.28374	4.92246e-07	3.03284e-06
	OSF-2	-23.1793	1.45231e-18	5.07899e-17
	OSR1	-14.3925	2.06221e-14	4.2187e-13
	OSR2	-8.19332	6.59261e-15	1.44422e-13
	OXTR	-6.56226	3.28041e-05	0.000133311
	P2RX4	-3.36205	1.46966e-05	6.44735e-05
	P2X1	-43.6614	1.14699e-11	1.62031e-10
	P3H3	-6.79366	7.20823e-25	5.8719e-23
	P4HA3	-17.1894	1.27557e-19	5.14922e-18
	PAG1	-17.8396	2.32176e-16	5.99339e-15
	PALD1	-9.19328	4.58227e-18	1.49132e-16
	PAMR1	-7.71585	5.56836e-18	1.80362e-16
	PANX1	-2.55848	0.000278878	0.000898591
	PAPLN	-4.87509	8.31078e-08	6.07514e-07
	PAPPA	-5.2778	4.92074e-10	5.43359e-09
	PARD3B	-2.09653	5.65017e-05	0.000216156
	PARP8	-2.82779	5.80047e-06	2.81017e-05
	PARVA	-2.23573	0.000290498	0.000932138
	PARVB	-2.99353	0.000180411	0.000611134
	PARVG	-11.4312	1.01907e-10	1.25234e-09
	PAX3	-10.1782	0.000110583	0.000394227
	PBX3	-2.32183	1.19995e-12	1.93644e-11
	PCBP3	-2.92925	0.00112074	0.00310203
	PCDH18	-15.8605	7.23069e-22	4.11575e-20
	Pcdh19	-16.5678	3.15747e-30	7.28037e-28
	PCDHGC3	-9.83878	8.98906e-19	3.19288e-17
	PCGF3	-2.03246	9.02893e-05	0.000328949
	PCOLCE2	-12.8181	1.7138e-17	5.15808e-16
	PCP4	-10.5489	1.1673e-05	5.24089e-05
	PCSK2	-33.1914	1.12653e-26	1.22603e-24
	PDE1A	-14.052	6.6838e-16	1.63243e-14
	PDE1C	-16.5053	6.19893e-14	1.19457e-12
	PDE3A	-3.46248	1.51411e-06	8.39362e-06
	PDE3B	-6.01046	3.77024e-08	2.96647e-07
	PDE4C	-5.1964	3.84515e-07	2.42622e-06
	PDE4D	-2.64603	1.71757e-05	7.40597e-05
	PDE5A	-17.858	2.75304e-21	1.42405e-19
	PDE7B	-9.05888	3.91601e-12	5.89961e-11
	PDE9A	-5.86743	5.47095e-07	3.331e-06
	PDGF-A	-2.64784	4.07469e-09	3.83348e-08
	PDGFB	-17.529	4.43481e-21	2.17018e-19
	PDGFD	-24.405	9.89966e-33	3.84786e-30
	PDGFRA	-22.2784	2.66947e-19	1.02586e-17
	PDGFRB	-38.286	1.27024e-30	3.08578e-28
	PDGFRL	-9.21414	6.2854e-17	1.74503e-15
	PDIA4	-2.19832	1.63224e-06	8.98988e-06
	PDIA5	-3.03759	1.52222e-07	1.05065e-06
	PDLIM3	-17.8563	2.59969e-18	8.84155e-17
	PDLIM7	-2.98661	1.33044e-12	2.12683e-11
	PDPN	-29.3098	3.28803e-18	1.09365e-16
	PDS5B	-2.18223	0.00320341	0.00781549
	PDZD2	-2.43393	4.80794e-06	2.3724e-05
	PDZRN3	-12.9382	1.05438e-33	4.62705e-31
	PDZRN4	-7.12955	4.10343e-07	2.57443e-06
	PEAR1	-22.6575	8.44979e-29	1.57467e-26
	PECAM1	-10.4767	4.34218e-17	1.23321e-15
	PENK	-6.59855	0.00024633	0.000805351
	PFKFB2	-3.78507	2.71076e-08	2.18856e-07
	PGF	-13.6743	8.11908e-10	8.6158e-09
	PGM2L1	-2.93871	2.97273e-06	1.54887e-05
	PGM5	-23.7605	3.72362e-46	1.68854e-42
	PHACTR2	-3.34996	4.77948e-13	8.19924e-12
	PHEX	-16.1664	2.44425e-11	3.28897e-10
	PHLDB1	-5.63825	1.44875e-15	3.39807e-14
	PHLDB2	-5.47287	6.3852e-14	1.22344e-12
	PI15	-18.9669	6.02774e-10	6.56537e-09
	PI16	-8.81959	1.33471e-10	1.60684e-09
	PID1	-13.0351	1.84701e-14	3.81865e-13
	PIEZO2	-6.37456	4.97034e-07	3.05819e-06
	PIGR	-6.651	4.6376e-05	0.000180877
	PIP5K1B	-3.48018	1.41966e-07	9.83855e-07
	PITPNM2	-2.09322	4.47408e-07	2.78688e-06
	PKD1	-5.36023	1.29173e-12	2.0698e-11
	PKD2	-4.72687	2.90717e-12	4.47389e-11
	PKDCC	-17.9136	1.27284e-17	3.88243e-16
	PKIB	-3.0561	3.12436e-08	2.50317e-07
	PKN3	-5.9409	2.97184e-12	4.55794e-11
	PLA1A	-21.2259	6.07547e-16	1.50001e-14
	PLA2R1	-2.63384	4.61197e-08	3.55878e-07
	PLAG1	-2.87042	3.39947e-07	2.1763e-06
	PLAT	-3.43014	1.19653e-08	1.03679e-07
	PLBD2	-2.04886	1.86368e-06	1.01333e-05
	PLCG2	-10.1171	2.12135e-08	1.73953e-07
	PLCL1	-5.38714	1.03718e-06	5.95348e-06
	PLCL2	-3.9899	1.60033e-05	6.93784e-05
	PLEK	-3.81904	6.88139e-08	5.12898e-07
	PLEKHB1	-2.77115	1.85238e-10	2.18938e-09
	PLEKHF1	-4.89568	3.00949e-10	3.44622e-09
	PLEKHG1	-4.51306	2.06488e-11	2.80625e-10
	PLEKHH2	-24.9869	1.57579e-23	1.08268e-21
	PLEKHO1	-15.1516	1.23673e-18	4.34741e-17
	PLEKHS1	-3.37149	0.00205101	0.00529751
	PLOD1	-3.03007	1.23494e-11	1.73555e-10
	PLOD2	-4.99992	7.82774e-16	1.89819e-14
	PLP1	-41.479	1.05751e-13	1.95733e-12
	PLTP	-2.83033	5.4614e-12	7.98892e-11
	PLXDC1	-20.3001	1.12611e-23	7.85618e-22
	PLXNA4	-36.699	1.1766e-22	7.30888e-21
	PLXND1	-12.5809	1.10242e-26	1.20946e-24
	PNOC	-17.2857	3.41099e-08	2.70888e-07
	PODN	-17.8512	4.72507e-24	3.53186e-22
	PODXL	-28.8083	7.65737e-28	1.09654e-25
	PODXL2	-6.53525	4.58458e-06	2.27125e-05
	POPDC2	-9.25062	6.68413e-14	1.27712e-12
	PPAP2A	-6.34511	3.14409e-17	9.21816e-16
	PPAP2B	-9.16232	1.32652e-21	7.21838e-20
	PPAPDC1A	-4.65167	9.05486e-06	4.17002e-05
	PPARGC1A	-3.74052	0.000558931	0.00167114
	PPFIA2	-9.04734	4.37215e-08	3.39684e-07
	PPIC	-10.5489	9.12312e-14	1.70482e-12
	PPP1R1B	-7.18464	8.26585e-13	1.36301e-11
	PPP1R1C	-7.0487	9.49756e-05	0.000344125
	PPP1R3B	-9.6206	1.60488e-13	2.87052e-12
	PPP1R3C	-9.73912	2.13214e-12	3.31114e-11
	PPP1R9A	-5.7267	2.51831e-10	2.92313e-09
	PPP2R2C	-4.52831	2.62031e-05	0.000108745
	PRCP	-3.98735	1.67444e-11	2.31545e-10
	PRDM11	-2.2923	2.19315e-07	1.46181e-06
	PRDM16	-13.676	9.40423e-14	1.75254e-12
	PRDM5	-5.06	1.53843e-09	1.54799e-08
	PRDX4	-2.37454	9.18162e-07	5.31971e-06
	PRELP	-29.048	1.44419e-34	7.85869e-32
	PREP2	-2.14575	0.000751174	0.00217148
	PREX1	-14.9105	2.80432e-13	4.90991e-12
	PREX2	-39.7618	1.21434e-19	4.93131e-18
	PRICKLE1	-2.82154	2.2243e-10	2.60184e-09
	PRKAA2	-26.2393	7.43326e-12	1.07462e-10
	PRKAR2B	-6.89965	1.74409e-08	1.4628e-07
	PRKCB	-10.5665	2.57319e-10	2.97667e-09
	PRKCDBP	-2.30436	9.01239e-27	1.01326e-24
	PRKCQ	-13.4835	1.62493e-16	4.32594e-15
	PRKD3	-9.26354	8.49026e-17	2.32866e-15
	PRKG1	-34.9726	8.66283e-34	3.9283e-31
	PROCR	-9.30793	1.85951e-10	2.194e-09
	PROKR2	-4.31706	0.00180173	0.00473822
	PROM1	-7.74372	3.31267e-15	7.47356e-14
	PROS1	-5.00351	5.20895e-20	2.24804e-18
	Protein	-29.0247	1.16954e-14	2.47826e-13
	PROX1	-3.71256	0.00041535	0.00128186
	PRPS2	-8.26906	6.79201e-05	0.000254612
	PRR15L	-3.94187	0.00260131	0.00652558
	PRR16	-24.4154	8.95137e-11	1.11108e-09
	PRR5L	-6.35291	4.19918e-06	2.09867e-05
	PRRX1	-21.2062	1.21974e-24	9.70367e-23
	PRRX2	-30.2661	1.70535e-20	7.81129e-19
	PRSS23	-17.4377	2.95195e-20	1.30466e-18
	PRSS35	-12.2208	2.72258e-21	1.41366e-19
	PRUNE2	-5.96745	5.2272e-05	0.00020139
	PSD	-2.73516	0.00169748	0.00448835
	PSTPIP1	-5.95166	2.58093e-06	1.35931e-05
	PTCHD1	-26.0144	5.94748e-23	3.79857e-21
	PTGDS	-33.1342	1.67355e-25	1.52193e-23
	PTGER2	-3.20504	0.00152557	0.0040854
	PTGES	-15.3138	3.02408e-13	5.26756e-12
	PTGFR	-20.1473	1.206e-12	1.94389e-11
	PTH1R	-11.1107	1.82586e-07	1.24195e-06
	PTN	-19.7734	2.56328e-15	5.84102e-14
	PTPN12	-2.58385	1.71178e-14	3.54985e-13
	PTPN7	-3.01766	1.04812e-05	4.74812e-05
	PTPN9	-2.02504	1.73533e-06	9.49996e-06
	PTPRB	-50.8806	5.75905e-24	4.17925e-22
	PTPRC	-2.7698	0.00162005	0.00430873
	PTPRD	-10.5013	6.44813e-10	6.96746e-09
	PTPRE	-9.36985	1.36637e-10	1.63916e-09
	PTPRG	-4.53634	4.45252e-11	5.80192e-10
	PTPRJ	-2.85732	7.8079e-07	4.59423e-06
	PTPRM	-10.9173	3.83756e-21	1.90534e-19
	PTPRR	-16.151	4.06518e-10	4.54792e-09
	PTPRT	-24.5738	2.0036e-11	2.72842e-10
	PTPRZ1	-4.32511	2.28988e-09	2.24921e-08
	PTTG1IP	-2.8691	1.50715e-13	2.70848e-12
	PTX3	-15.6902	1.74024e-07	1.18787e-06
	PVRL3	-4.44268	9.96801e-08	7.16727e-07
	PXDN	-16.7458	9.15409e-22	5.12478e-20
	PXN	-2.04588	1.58849e-05	6.89311e-05
	QPCT	-9.83783	1.12001e-14	2.377e-13
	RAB11FIP2	-4.97425	7.72628e-13	1.28025e-11
	RAB20	-2.47736	8.55406e-11	1.06761e-09
	RAB23	-3.01514	3.51802e-07	2.2385e-06
	RAB26	-5.19254	3.50926e-10	3.97833e-09
	RAB29	-3.42504	3.5506e-09	3.38252e-08
	RAB30	-4.26145	2.18683e-11	2.96056e-10
	RAB3B	-4.25052	1.97962e-07	1.3371e-06
	RAB3IL1	-2.63042	5.73047e-10	6.26163e-09
	RAB43	-2.41847	7.42078e-05	0.00027575
	RAC2	-6.49445	3.69628e-06	1.87615e-05
	RAD21L1	-2.99979	9.3585e-05	0.000339864
	RADIL	-4.20847	4.90984e-05	0.000190349
	RAI14	-3.46554	3.40794e-06	1.74096e-05
	RAMP1	-4.1852	8.8425e-09	7.81633e-08
	RAMP2	-17.81	7.54586e-21	3.60189e-19
	RAMP3	-20.1069	6.29524e-11	7.98885e-10
	RANBP17	-3.88547	0.000442437	0.0013547
	RANBP3L	-14.9169	1.14834e-15	2.72161e-14
	RARRES1	-3.59916	1.91327e-05	8.1338e-05
	RASA3	-5.09463	1.86938e-12	2.9366e-11
	RASD1	-3.3407	5.79466e-06	2.80836e-05
	RASD2	-32.8013	9.53709e-17	2.61052e-15
	RASGRF2	-11.5823	7.1834e-18	2.28859e-16
	RASGRP3	-11.9921	5.67223e-20	2.42657e-18
	RASL11A	-4.05354	0.00149416	0.00401315
	RASL11B	-3.57962	1.4101e-12	2.24889e-11
	RASL12	-16.7942	3.99443e-15	8.92286e-14
	RASSF2	-7.47881	1.07168e-10	1.3099e-09
	RASSF8	-7.76648	4.24442e-18	1.39135e-16
	RBFOX1	-21.4796	3.64817e-08	2.87709e-07
	RBM24	-8.00836	2.92872e-12	4.50195e-11
	RBMS3	-3.3086	6.64092e-06	3.17104e-05
	RBPMS2	-15.9093	4.19175e-31	1.11813e-28
	RCAN2	-7.51826	1.37113e-13	2.47385e-12
	RCN1	-8.03245	8.27638e-21	3.93678e-19
	RCSD1	-4.84303	7.35752e-11	9.27633e-10
	RECK	-17.2808	5.00543e-21	2.44064e-19
	REEP1	-14.5554	6.90326e-23	4.368e-21
	REEP5	-2.79307	1.0205e-07	7.32223e-07
	RELN	-8.91998	2.29961e-15	5.27552e-14
	REM1	-9.69693	2.60171e-09	2.52812e-08
	REPS2	-2.18292	1.02323e-17	3.17083e-16
	RERG	-2.85722	3.00525e-06	1.56043e-05
	RERGL	-10.966	1.21592e-11	1.71059e-10
	RET	-11.7989	5.07881e-13	8.64732e-12
	RFESD	-7.42643	1.1985e-12	1.93639e-11
	RFTN1	-8.10358	1.32533e-13	2.40718e-12
	RFTN2	-23.587	6.47088e-17	1.79287e-15
	RGCC	-13.0394	4.16464e-08	3.25421e-07
	RGL1	-3.19991	4.30963e-13	7.42129e-12
	RGS1	-3.68231	0.000553694	0.00165731
	RGS10	-2.23378	0.000717385	0.00208666
	RGS14	-3.80411	6.0759e-14	1.17577e-12
	RGS18	-15.5207	7.78985e-18	2.46449e-16
	RGS19	-11.1791	4.41364e-11	5.75678e-10
	RGS2	-2.96628	3.34126e-07	2.14307e-06
	RGS22	-3.1442	1.01651e-05	4.61875e-05
	RGS3	-3.38594	1.4218e-06	7.93689e-06
	RGS4	-28.3594	3.24791e-26	3.29735e-24
	RGS5	-41.132	6.41832e-29	1.22979e-26
	RGS8	-5.42437	2.05848e-07	1.38491e-06
	RGS9BP	-2.7594	1.82652e-05	7.8115e-05
	RHOG	-4.0057	0.00156597	0.0041796
	RHOJ	-10.1319	7.46029e-09	6.68135e-08
	RIMS1	-5.40977	0.000835704	0.00239168
	RIMS3	-6.25828	0.00342952	0.0083046
	RIN3	-14.6203	1.20242e-10	1.45401e-09
	RNF122	-4.26782	6.39284e-08	4.81285e-07
	RNF144A	-10.8145	2.82285e-13	4.936e-12
	RNF150	-2.55582	1.74009e-08	1.46034e-07
	RNF2	-4.69585	1.36088e-09	1.38366e-08
	ROCK1	-2.07749	0.000214573	0.000714578
	ROCK2	-2.24648	0.00409171	0.00968737
	ROR1	-10.6752	1.49083e-21	7.98474e-20
	ROR2	-18.5778	1.54741e-20	7.16017e-19
	ROS1	-17.8555	6.29417e-16	1.55119e-14
	RP2	-2.19714	0.000102299	0.000367585
	RPGR	-2.04883	3.12259e-05	0.000127567
	RPH3A	-11.2416	1.1338e-06	6.4699e-06
	RRAD	-8.29754	2.90036e-07	1.88426e-06
	RRBP1	-3.76812	5.57341e-10	6.10473e-09
	RRM2B	-1.97025	0.00120072	0.00330056
	RSFR	-14.369	5.72122e-10	6.25655e-09
	RSPO1	-15.4384	2.86638e-07	1.86397e-06
	RSPO2	-12.9503	3.33931e-08	2.65816e-07
	RTN4R	-12.838	1.57732e-07	1.08647e-06
	RUNDC3B	-8.75694	3.13029e-10	3.56953e-09
	RUNX1T1	-21.3422	2.34408e-20	1.05592e-18
	RUNX2	-2.89546	7.78524e-08	5.7404e-07
	RUNX3	-2.42158	0.00444241	0.0104378
	RYR2	-17.3168	5.43541e-12	7.95946e-11
	S100A13	-5.92337	1.75573e-06	9.60316e-06
	S100A4	-11.5743	5.58492e-14	1.09006e-12
	S1PR3	-37.1705	1.6631e-17	5.0166e-16
	SACS	-33.262	3.25555e-19	1.23366e-17
	SAMD11	-4.40622	1.67464e-08	1.41064e-07
	SAMSN1	-6.04241	0.000123764	0.000435286
	SARDH	-2.65406	3.1362e-08	2.50969e-07
	SARM1	-6.07395	2.70426e-09	2.62028e-08
	SASH3	-3.95423	0.000538092	0.00161558
	SATB2	-9.42374	1.27096e-05	5.66334e-05
	SBF2	-2.2217	2.32421e-05	9.74376e-05
	SBK1	-5.68199	4.28808e-13	7.39355e-12
	SCARA3	-17.2886	6.56717e-16	1.61263e-14
	SCARA5	-10.3024	3.39594e-15	7.63609e-14
	SCARB1	-4.10893	2.80314e-08	2.25912e-07
	SCARF2	-22.7992	2.37527e-16	6.10836e-15
	SCG2	-2.34212	8.57526e-05	0.000314018
	SCG3	-7.16391	7.93038e-11	9.94331e-10
	SCL	-8.19388	9.05184e-12	1.30033e-10
	SCN4A	-10.1485	9.84036e-07	5.67479e-06
	SCN4B	-2.11738	0.000250431	0.00081621
	SDC3	-33.2971	3.09115e-28	4.83106e-26
	SDF2L1	-2.45383	1.72629e-07	1.17894e-06
	SDK2	-7.70831	1.82978e-10	2.16832e-09
	SEC14L1	-2.11138	4.14851e-05	0.000164298
	SEC24D	-5.23655	2.86941e-16	7.31001e-15
	SEC61A2	-2.60203	8.64189e-06	4.00151e-05
	Segment	-11.5917	3.31285e-11	4.37979e-10
	SEL1L3	-3.01483	2.30088e-06	1.22798e-05
	SELM	-5.52221	7.27429e-16	1.77029e-14
	SEMA3A	-6.11778	3.96247e-20	1.72222e-18
	SEMA3B	-3.70291	1.52857e-13	2.74336e-12
	SEMA3C	-4.1016	1.40103e-10	1.67778e-09
	SEMA3E	-6.3763	1.91787e-10	2.26089e-09
	Sema3F	-3.45683	1.83056e-25	1.63835e-23
	SEMA5B	-4.48863	1.01588e-08	8.89316e-08
	SEMA6A	-8.13131	1.60036e-12	2.54041e-11
	SEMA6B	-15.3138	7.28798e-14	1.38472e-12
	SERPINE2	-4.87889	6.03678e-11	7.68954e-10
	SERPINF1	-10.3101	9.72931e-21	4.56405e-19
	SERPINF2	-7.27174	5.33144e-05	0.000204826
	SERPING1	-2.93445	3.77027e-07	2.3845e-06
	SERPINH1	-5.18482	9.52642e-18	2.97925e-16
	SESTD1	-2.22742	2.65688e-19	1.02391e-17
	SFRP2	-13.6389	1.56081e-16	4.17156e-15
	SFXN3	-2.0992	1.56891e-05	6.8168e-05
	SGCB	-3.18768	4.69796e-10	5.20024e-09
	SGCD	-5.03974	6.93167e-14	1.32071e-12
	SGCE	-12.0576	4.66529e-14	9.21296e-13
	SGCG	-15.1312	1.76999e-09	1.76921e-08
	SGSH	-2.82716	2.42428e-07	1.60174e-06
	SH2B3	-2.36845	4.14957e-06	2.07769e-05
	SH2D3C	-8.39854	2.58999e-17	7.64299e-16
	SH3BGRL	-3.34269	2.26262e-16	5.87418e-15
	SH3BP5	-2.50205	5.84925e-07	3.54131e-06
	SH3PXD2B	-2.01926	7.933e-08	5.8367e-07
	SH3RF3	-17.2868	5.73894e-38	7.09751e-35
	SH3TC1	-37.529	3.10689e-22	1.85378e-20
	SH3TC2	-2.7763	0.000162953	0.000558251
	SHC2	-6.6864	6.93063e-12	1.00516e-10
	SHOX	-36.7777	2.19242e-10	2.56675e-09
	SHROOM4	-5.86992	2.59493e-12	4.01152e-11
	SIAT7E	-8.30389	2.88532e-06	1.50795e-05
	SIM2	-14.0777	5.12188e-08	3.9211e-07
	SIX1	-3.63297	0.000170445	0.000581283
	SLA	-4.42924	0.00036706	0.00114714
	SLC12A2	-4.02794	1.51687e-05	6.62669e-05
	SLC12A8	-2.67335	2.98148e-06	1.55224e-05
	SLC13A2	-4.95042	3.2336e-05	0.000131825
	SLC14A1	-19.0636	1.80888e-09	1.8041e-08
	SLC16A10	-2.79165	1.95387e-11	2.6714e-10
	SLC16A2	-2.01568	3.00636e-09	2.8965e-08
	SLC16A7	-3.70398	9.86062e-06	4.49845e-05
	SLC17A9	-6.68369	2.08538e-07	1.39889e-06
	SLC18A2	-7.52477	6.25556e-11	7.94591e-10
	SLC22A15	-3.29168	8.01554e-06	3.74462e-05
	SLC22A16	-6.07657	3.59832e-08	2.84271e-07
	SLC25A30	-4.74958	4.64699e-08	3.58173e-07
	SLC28A3	-2.86301	0.00710315	0.0157201
	SLC29A4	-2.97937	5.85849e-06	2.83727e-05
	SLC2A12	-5.35063	8.78553e-13	1.43998e-11
	SLC2A3	-6.38117	1.68139e-23	1.13799e-21
	SLC2A9	-2.39667	0.00745549	0.0163535
	SLC34A2	-3.9239	5.43364e-05	0.000208399
	SLC35F1	-5.91086	2.02244e-12	3.16608e-11
	SLC37A1	-3.11738	1.00488e-06	5.7852e-06
	SLC37A2	-9.32212	1.4351e-08	1.22478e-07
	SLC38A3	-12.0676	4.25797e-12	6.38649e-11
	SLC39A13	-2.58591	3.05848e-10	3.4935e-09
	SLC40A1	-2.97696	6.48906e-08	4.86912e-07
	SLC41A3	-10.9466	1.47441e-12	2.3487e-11
	SLC44A5	-4.66338	1.23781e-08	1.06847e-07
	SLC4A11	-4.61209	1.17507e-13	2.15441e-12
	SLC5A8	-2.99616	0.00175979	0.00463597
	SLC5A9	-6.86098	1.83204e-05	7.82513e-05
	SLC6A2	-3.80119	0.00175569	0.00462697
	SLC7A2	-21.822	3.90817e-19	1.45662e-17
	SLC7A4	-3.63126	1.43842e-05	6.32256e-05
	SLC9A4	-7.519	0.000784082	0.00225606
	SLC9A7	-2.51116	6.01204e-06	2.9044e-05
	SLC9A9	-16.8396	9.68116e-18	3.0207e-16
	SLCO2A1	-2.35883	8.76255e-05	0.000320187
	SLCO2B1	-4.34303	1.12907e-11	1.59832e-10
	SLCO4A1	-3.87496	3.59327e-05	0.000144838
	SLIT2	-20.2265	6.0139e-27	7.12917e-25
	SLIT3	-3.94312	3.46402e-06	1.76496e-05
	SLITRK3	-4.85355	1.25211e-09	1.28848e-08
	SLP76	-7.2522	5.57479e-06	2.70759e-05
	SMAD6	-2.90906	1.35143e-08	1.16139e-07
	Smad7a	-6.01943	5.96147e-13	1.00123e-11
	SMARCA1	-2.29229	5.97315e-07	3.60829e-06
	SMARCD3	-4.86756	5.72175e-17	1.60824e-15
	SMOC1	-4.10383	5.0679e-08	3.88197e-07
	SMOC2	-17.9458	2.57971e-17	7.62921e-16
	SMOX	-4.14485	3.12211e-23	2.05185e-21
	SMYD3	-2.22603	0.00112245	0.00310615
	SNAI1	-4.36643	4.61418e-06	2.28259e-05
	SNAP91	-5.08982	0.00031884	0.00101367
	SNCAIP	-10.4002	2.20149e-11	2.97705e-10
	SNTA1	-13.9538	3.28288e-21	1.66023e-19
	SNTB1	-2.98613	1.21999e-07	8.59934e-07
	SNX10	-2.69101	7.63537e-05	0.000283261
	SNX18	-2.01483	0.00212565	0.00546642
	SOCS1B	-6.04396	0.000181862	0.000615742
	SOCS3	-3.92136	0.000135017	0.000470484
	SOD3	-9.02752	2.61363e-12	4.03585e-11
	SOGA1	-3.86386	3.88493e-17	1.11735e-15
	SORBS2	-2.08876	0.000761589	0.00219786
	SORCS1	-3.65227	1.91907e-06	1.03971e-05
	SOX10	-47.2496	4.66219e-40	7.92805e-37
	SOX13	-1.95978	5.47249e-07	3.331e-06
	SOX18	-34.9032	4.56427e-25	3.88077e-23
	SOX8	-7.76963	5.61835e-10	6.149e-09
	Sox9	-2.96396	7.18166e-08	5.33293e-07
	SPARC	-13.1444	4.32271e-21	2.12296e-19
	SPDEF	-4.55531	0.00294589	0.00726408
	SPECC1L	-2.14663	0.00557529	0.0127067
	SPEG	-19.6715	7.29917e-40	1.10331e-36
	SPI1	-5.63931	1.32126e-05	5.86631e-05
	SPOCK3	-19.0526	1.59469e-17	4.83168e-16
	SPON2	-17.6393	4.05698e-22	2.38923e-20
	SPRY2	-7.06002	1.31113e-21	7.1633e-20
	SPRY3	-27.4019	9.68857e-21	4.56067e-19
	SPTSSB	-4.91321	0.00132586	0.00360234
	SRGN	-12.3475	8.82575e-09	7.81398e-08
	SRPR	-2.08043	1.02227e-08	8.94342e-08
	SS2R	-5.55909	0.00161504	0.00429624
	SSBP2	-2.03477	6.60451e-07	3.95283e-06
	SSH1	-2.14673	4.67439e-09	4.35152e-08
	SSPN	-26.2499	1.05353e-29	2.20495e-27
	ST6GAL1	-2.46956	1.73428e-05	7.4733e-05
	ST6GAL2	-9.98716	8.36259e-16	2.02428e-14
	ST6GALNAC1	-7.00013	4.3432e-07	2.70907e-06
	ST6GALNAC3	-6.32974	4.79582e-07	2.96556e-06
	ST8SIA2	-4.44636	9.95015e-05	0.00035886
	STAB1	-12.1914	1.80052e-17	5.40711e-16
	STAC	-16.9187	6.62014e-09	5.98806e-08
	STARD13	-5.99369	1.246e-15	2.93771e-14
	STARD3	-4.24302	4.15378e-15	9.23333e-14
	STARD8	-15.871	8.89693e-19	3.16843e-17
	STC1	-5.42136	1.25122e-07	8.78309e-07
	STEAP2	-2.5364	0.00511842	0.0118019
	STK10	-2.65029	1.82028e-07	1.23877e-06
	STK39	-2.35125	0.00075452	0.00217976
	STMN2	-7.23249	1.96732e-07	1.32953e-06
	STON1	-13.6115	8.34344e-21	3.95485e-19
	STS	-6.70183	9.95272e-12	1.42373e-10
	STXBP5L	-4.96246	2.15549e-06	1.15583e-05
	Sulf1	-9.21539	6.02107e-18	1.94101e-16
	SULF2	-5.35916	2.11354e-17	6.2916e-16
	SUSD1	-2.36122	0.00642718	0.0143926
	SUSD3	-5.25399	1.7294e-06	9.47134e-06
	SV2C	-6.10669	0.000240785	0.000788742
	SVEP1	-18.2526	1.42562e-25	1.31042e-23
	SVIP	-3.75515	2.25346e-09	2.21504e-08
	SYBU	-17.1171	6.7828e-30	1.46465e-27
	SYDE2	-2.43491	8.77664e-09	7.77834e-08
	SYK	-3.70003	1.76418e-05	7.58532e-05
	SYNM	-10.6289	1.31572e-12	2.10578e-11
	SYNPO	-20.2659	2.27611e-16	5.88674e-15
	SYNPO2	-25.2842	8.40835e-20	3.50881e-18
	SYNPR	-21.5352	3.16309e-21	1.60562e-19
	SYT1	-13.5528	2.12295e-14	4.32344e-13
	SYT6	-17.7802	5.19967e-09	4.79568e-08
	SYT9	-25.3145	1.3764e-09	1.39527e-08
	TACC1	-15.1877	4.38206e-28	6.47973e-26
	TAGAP	-6.44402	2.09055e-07	1.40167e-06
	TAGLN	-20.4329	1.1071e-35	8.36724e-33
	TAGLN3	-15.4867	2.07315e-13	3.67228e-12
	TBC1D1	-5.39269	7.11289e-21	3.41921e-19
	TBC1D8	-2.20476	4.69627e-07	2.91328e-06
	TBC1D8B	-3.52281	1.64212e-07	1.12768e-06
	TBX15	-14.1746	3.45289e-08	2.74056e-07
	TBX18	-20.636	1.00688e-17	3.13445e-16
	Tbx22	-23.268	2.8709e-13	5.01357e-12
	TBX3	-4.2408	5.76969e-17	1.61837e-15
	TBXA2R	-19.3111	1.01014e-12	1.64574e-11
	TCF12	-2.07097	7.81967e-10	8.31084e-09
	TCF15	-9.59302	1.00254e-06	5.77413e-06
	TCF4	-5.12984	1.7191e-15	4.00456e-14
	TCN2	-5.0242	1.82497e-18	6.31727e-17
	TDRD12	-10.4673	1.02234e-06	5.87822e-06
	TEAD4	-2.82854	1.3854e-09	1.40335e-08
	TECRL	-21.0207	1.05613e-14	2.2555e-13
	TEK	-29.4614	1.33279e-21	7.22363e-20
	TESC	-8.01855	3.828e-06	1.93448e-05
	TF	-4.04755	1.03833e-07	7.43442e-07
	TGFB2	-3.86467	9.72389e-11	1.2004e-09
	TGFB3	-3.23798	7.47153e-09	6.68702e-08
	TGFBI	-24.0513	8.85509e-22	4.97788e-20
	TGFBR2	-4.04872	1.37167e-12	2.19017e-11
	TGM2	-9.1945	1.59002e-18	5.54631e-17
	TGM3	-6.01985	0.000217192	0.000722417
	THBS1	-14.8136	1.89217e-08	1.5715e-07
	THBS2	-31.4775	3.80847e-26	3.83781e-24
	THBS4	-6.28431	3.90903e-07	2.46425e-06
	THSD7A	-27.7592	5.59654e-18	1.80844e-16
	THSD7B	-2.87391	5.32862e-11	6.85814e-10
	THY1	-23.7112	6.68071e-23	4.24693e-21
	TIMP2	-6.845	4.40483e-16	1.10356e-14
	TINAGL1	-7.29498	5.83371e-14	1.13374e-12
	TLCD2	-7.42074	1.67547e-05	7.2451e-05
	TLE1	-5.06099	1.07595e-14	2.29424e-13
	TLN1	-2.77376	1.17685e-14	2.48988e-13
	TLN2	-8.64999	7.49117e-13	1.24737e-11
	TLR4	-7.40159	4.12739e-05	0.000163604
	TLR5	-3.2305	2.04544e-05	8.64973e-05
	TLR7	-10.507	5.27498e-06	2.57576e-05
	TMC3	-6.42194	2.63951e-05	0.000109409
	TMC5	-3.42399	0.00243313	0.00614905
	TMCC2	-3.59063	1.32586e-14	2.78779e-13
	TMEFF2	-13.1432	7.81501e-19	2.82004e-17
	TMEM100	-5.2159	1.08112e-17	3.32749e-16
	TMEM108	-3.14313	0.00651083	0.014556
	TMEM116	-3.06605	8.63135e-07	5.03088e-06
	TMEM119	-19.3221	6.27838e-18	2.01441e-16
	TMEM132B	-5.85051	2.29265e-07	1.52142e-06
	TMEM132C	-20.4485	4.53753e-09	4.23088e-08
	TMEM132D	-6.92471	9.51242e-09	8.37586e-08
	TMEM144	-2.15496	2.40511e-07	1.58985e-06
	TMEM170B	-5.32717	1.01317e-05	4.60666e-05
	TMEM178B	-7.80948	1.08452e-07	7.74073e-07
	TMEM181	-2.34146	1.62955e-05	7.06002e-05
	TMEM2	-3.86181	4.90338e-12	7.27433e-11
	TMEM200B	-13.896	5.77413e-16	1.43342e-14
	TMEM204	-31.091	8.52404e-24	5.97737e-22
	TMEM246	-3.77083	1.97433e-08	1.63275e-07
	TMEM255B	-10.2956	8.21546e-09	7.31913e-08
	TMEM26	-39.388	2.77072e-21	1.42776e-19
	TMEM45A	-19.6307	7.03305e-20	2.96216e-18
	TMEM47	-16.8807	3.13295e-15	7.10344e-14
	TMEM63C	-3.14807	1.31069e-09	1.33663e-08
	TMEM64	-4.25198	1.35937e-13	2.45588e-12
	TMEM71	-12.5311	4.04716e-05	0.000160693
	TMPRSS2	-5.45251	3.52498e-06	1.79401e-05
	TMPRSS7	-6.96979	7.88198e-07	4.63582e-06
	TMSB4X	-3.69792	8.46628e-09	7.53765e-08
	TMTC1	-19.027	5.68605e-24	4.15877e-22
	TMTC2	-2.95292	2.52449e-11	3.3869e-10
	TMTC4	-2.64017	9.08918e-05	0.000331055
	TNC	-86.9949	2.52772e-54	3.43871e-50
	TNFAIP2	-11.7258	1.86484e-09	1.85177e-08
	TNFAIP8L3	-10.4219	2.08969e-11	2.83714e-10
	TNFIP6	-10.7282	1.24093e-07	8.72431e-07
	TNFRSF11B	-4.12486	1.12224e-09	1.16453e-08
	TNFRSF19	-2.6486	0.000213894	0.000712726
	TNFRSF1B	-8.24853	5.70082e-13	9.62208e-12
	TNIK	-3.035	1.03871e-20	4.8559e-19
	TNMD	-29.7255	4.27893e-11	5.59718e-10
	TPD52L1	-10.6069	3.21408e-08	2.56298e-07
	TPH1	-6.76046	0.000603339	0.00178703
	TPN	-2.31658	8.1293e-09	7.25186e-08
	TPP1	-2.10093	1.89932e-06	1.03024e-05
	TPST1	-2.62494	1.93458e-07	1.30936e-06
	TRABD2B	-2.5872	0.000599957	0.00177856
	TRAF3IP3	-5.14483	3.89966e-10	4.36993e-09
	TRAK2	-2.53929	5.33914e-08	4.06735e-07
	TRANK1	-3.52916	0.00056014	0.00167439
	TREM-A1	-5.91596	6.56019e-05	0.000246805
	TREM-B1	-12.2867	2.30659e-06	1.23054e-05
	TREML2	-7.02129	1.99292e-06	1.07671e-05
	TRIL	-32.1916	1.31096e-19	5.27642e-18
	TRIM2	-3.32312	0.00050957	0.00153878
	TRIM27.1	-5.8752	1.50574e-07	1.04033e-06
	TRIM36	-2.8198	0.00189428	0.00494621
	TRIM45	-3.13692	1.58067e-07	1.08768e-06
	TRIM7.1	-3.96682	0.000385216	0.00119728
	TRIM71	-3.21456	0.016283	0.0322484
	TRIO	-2.16235	2.91644e-06	1.52304e-05
	TRPA1	-7.79254	4.50188e-10	5.00356e-09
	TRPC1	-3.5893	1.86575e-16	4.92847e-15
	TRPC4	-22.1014	3.92997e-19	1.46075e-17
	TRPC6	-2.68666	0.00878725	0.0188611
	TRPV2	-19.3028	4.12217e-28	6.16242e-26
	TSHZ2	-5.21911	8.68233e-14	1.62916e-12
	TSPAN1	-4.37961	0.00115458	0.00318599
	TSPAN13	-3.94178	2.44045e-07	1.61164e-06
	TSPAN18	-8.88566	8.12921e-12	1.17274e-10
	TSPAN2	-7.01806	3.24784e-07	2.09005e-06
	TSPAN3	-2.55014	2.18793e-05	9.20791e-05
	TSPAN32	-8.13165	0.000173067	0.000588894
	TSPAN4	-11.1545	1.59407e-16	4.25212e-15
	TSPO2	-7.10515	7.17008e-08	5.32724e-07
	TTBK1	-4.60652	8.62295e-11	1.07522e-09
	TTC28	-2.32558	5.12297e-05	0.000197823
	TTC9	-4.28505	0.000112277	0.000399742
	TTLL7	-2.94527	4.13704e-06	2.07217e-05
	TTYH2	-2.14976	4.15923e-05	0.000164674
	TUBAL3	-10.0001	2.71763e-17	8.00229e-16
	TULP4	-2.88791	3.24884e-06	1.66845e-05
	TUSC3	-3.23071	0.000995315	0.00279181
	TWF1	-4.81712	1.09518e-08	9.54445e-08
	TWIST1	-22.3154	1.48151e-10	1.76949e-09
	TXNDC16	-2.05134	8.02735e-07	4.7091e-06
	TXNRD3	-5.02854	1.73116e-21	9.23557e-20
	UAP1L1	-4.11765	2.60461e-15	5.92527e-14
	UBXN2B	-5.3104	2.74471e-09	2.6557e-08
	UCH-L1	-5.43182	1.46685e-07	1.01552e-06
	UHRF2	-2.93475	2.93104e-10	3.36489e-09
	UNC13C	-13.1056	4.61028e-10	5.10734e-09
	UNC5C	-16.9771	7.77767e-11	9.76985e-10
	UST	-6.07049	3.74889e-09	3.54905e-08
	UTRN	-2.53461	0.000520647	0.00156944
	VCAM1	-18.1524	4.98488e-16	1.24202e-14
	VCAN	-38.245	4.50698e-27	5.52369e-25
	VEGFC	-2.90729	8.10866e-07	4.7527e-06
	VGLL3	-18.2508	6.24777e-11	7.94342e-10
	vimentin	-15.3442	1.07387e-19	4.40026e-18
	VIP	-46.2671	8.71687e-19	3.11722e-17
	VIPR1	-3.17984	7.03152e-06	3.32835e-05
	VPAC2	-22.4213	6.12579e-35	3.78797e-32
	VPS13C	-5.16586	3.52226e-10	3.98643e-09
	VWA1	-9.90598	1.62012e-15	3.78696e-14
	VWF	-44.9182	1.22837e-26	1.32625e-24
	WASF1	-3.83572	3.07711e-08	2.46676e-07
	WASF3	-18.0505	4.52336e-18	1.47922e-16
	WBSCR17	-22.837	1.45443e-28	2.44272e-26
	WBSCR27	-5.15213	2.0394e-10	2.39793e-09
	WDR86	-2.08411	4.25333e-05	0.000167717
	WFDC1	-6.71127	9.95069e-16	2.38746e-14
	WIF1	-22.9879	1.25336e-15	2.94995e-14
	WIPF1	-6.65802	9.19246e-11	1.13893e-09
	WISP1	-43.823	1.97575e-13	3.50889e-12
	WISP2	-29.0021	9.66714e-15	2.0776e-13
	WNK4	-2.30617	2.37741e-08	1.93691e-07
	WNT11	-24.9844	1.12224e-19	4.57094e-18
	WNT5B	-7.03447	5.55966e-14	1.08669e-12
	WNT9a	-25.9536	5.05961e-17	1.42803e-15
	Worthington	-5.37988	5.73942e-05	0.000219323
	WSCD1	-7.88619	2.60273e-11	3.48843e-10
	WWC2	-3.10562	2.99236e-07	1.94218e-06
	XBP1	-4.59868	1.08091e-09	1.12508e-08
	XYLT1	-5.24475	1.51674e-09	1.52729e-08
	ZBTB10	-2.23977	1.03087e-08	9.01283e-08
	ZBTB20	-8.83202	6.6664e-18	2.13388e-16
	ZBTB46	-4.4599	7.15226e-13	1.19532e-11
	ZBTB47	-19.0486	5.75187e-29	1.11783e-26
	ZC3H12C	-3.72382	5.46479e-08	4.15324e-07
	ZCCHC24	-22.1657	7.27445e-25	5.89057e-23
	ZDHHC2	-15.5531	4.14209e-13	7.15997e-12
	ZDHHC8	-2.15047	1.10716e-05	4.99399e-05
	ZEB1	-16.7852	6.70706e-19	2.43965e-17
	ZEB2	-30.6931	5.98912e-27	7.12917e-25
	ZFHX3	-2.64076	3.3366e-12	5.06597e-11
	ZFHX4	-5.22555	9.72732e-13	1.59051e-11
	ZFPM1	-5.05573	4.58629e-08	3.54298e-07
	ZFPM2	-23.2297	1.5341e-15	3.59206e-14
	ZNF292	-2.36261	0.00229132	0.0058313
	ZNF366	-29.2064	5.89696e-20	2.51481e-18
	ZNF385D	-4.33326	2.17388e-09	2.143e-08
	ZNF423	-3.60383	7.37247e-11	9.28659e-10
	ZNF469	-12.9879	1.30436e-36	1.26746e-33
	ZNF518B	-3.81031	1.58585e-05	6.8838e-05
	ZNF521	-17.935	1.25063e-28	2.18123e-26
	ZNF536	-4.50987	6.10069e-06	2.94096e-05
	ZNF606	-5.18036	0.00322314	0.00785518
	ZOV3	-6.43652	5.00307e-12	7.38999e-11
	ZP1	-8.02656	0.000340156	0.00107516
	ZSWIM5	-6.85317	3.83878e-18	1.26823e-16
