# Supplementary material for: RNA-Seq analysis on chicken taste sensory organs: An ideal system to study organogenesis
Source: Sci Rep. 2017 Aug 22;7:9131. doi: 10.1038/s41598-017-09299-7 (PMC5567234; doi:10.1038/s41598-017-09299-7)
Supplement: Supplementary file 6 — Supplemental Dataset 3 [file 41598_2017_9299_MOESM6_ESM.xls]

## Sheet: Table S6
Supplemental Table S6, The differently expressed genes between the epithelium and mesenchyme of the posterior tongue.
Highly expressed in the mesenchyme	Gene Name	Fold Change(Epi/Mes)	p_value	q_value	Highly expressed in the epithelium	Gene Name	Fold Change(Epi/Mes)	p_value	q_value
	A2ML1	-2.42587	4.28703e-05	0.000134597		AASS	2.8208	2.84665e-08	1.54965e-07
	ABCA1	-4.25221	8.64893e-10	5.9817e-09		ABCA3	2.27936	4.59949e-10	3.32827e-09
	ABCA2	-5.99554	4.30604e-25	2.18579e-23		ABCB9	2.22407	0.000287405	0.000770416
	ABCB1LB	-4.09667	0.000184655	0.000513921		ABCD3	4.36747	8.20518e-20	2.23694e-18
	ABCC8	-6.65892	1.80523e-10	1.37825e-09		ABHD2	2.82818	3.72737e-30	2.9142e-28
	ABCC9	-8.01082	1.13605e-08	6.62159e-08		ABHD5	2.15778	9.16847e-13	9.95434e-12
	ABCD2	-5.04921	1.23762e-15	2.04327e-14		ABI1	2.79918	6.84808e-13	7.56794e-12
	ABCG1	-3.26148	0.000780287	0.00191849		ABLIM1	3.78363	6.85947e-08	3.53604e-07
	ABCG2	-6.10387	1.92608e-09	1.27196e-08		ABLIM3	3.35325	1.36892e-07	6.71578e-07
	ABCG4	-3.32433	0.00344958	0.00744418		ABTB2	12.4519	3.97124e-10	2.90143e-09
	ABHD3	-137.796	3.88411e-21	1.19817e-19		ACAP2	3.71923	3.03245e-26	1.70469e-24
	ABI3BP	-3.89586	2.28447e-07	1.07536e-06		ACAP3	4.13032	1.06498e-10	8.45376e-10
	ABL	-3.43949	1.42094e-18	3.33859e-17		ACAT2	3.11053	0.000537338	0.00136354
	ABLIM2	-9.20858	2.76774e-06	1.08477e-05		ACBD5	2.02482	2.62162e-17	5.37115e-16
	ABR	-3.09858	7.24389e-11	5.9365e-10		ACOX1	6.32037	2.43495e-12	2.47202e-11
	ACACB	-29.7624	8.16788e-30	6.27773e-28		ACOX2	2.6092	7.07365e-06	2.57162e-05
	ACAD8	-2.28412	2.40631e-08	1.32747e-07		ACPP	7.32322	1.76332e-06	7.11606e-06
	ACE	-10.7976	1.3678e-15	2.2473e-14		ACSF2	2.26101	3.5302e-07	1.61049e-06
	ACER3	-2.49294	9.74919e-06	3.47375e-05		ACSL1	2.64716	2.77488e-11	2.40443e-10
	ACKR2	-5.72104	5.75351e-07	2.53879e-06		ACSL3	3.11977	7.7256e-11	6.28583e-10
	ACO2	-2.08611	2.75017e-09	1.76062e-08		ACTR3	2.61307	1.70339e-21	5.55705e-20
	ACSS1	-5.59409	1.13991e-07	5.67413e-07		ADAM10	2.52329	3.23085e-13	3.75022e-12
	ACSS2	-2.76246	3.2567e-07	1.49373e-06		ADAM17	3.59319	2.30238e-24	1.05816e-22
	ACSS3	-10.3424	3.75961e-30	2.92262e-28		ADAM23	3.02733	6.96037e-11	5.71447e-10
	ACTA1	-28.3951	1.10947e-10	8.76493e-10		ADARB1	2.24859	2.26407e-12	2.31582e-11
	ACTC1	-22.7326	4.03815e-06	1.5375e-05		ADCY7	5.24035	1.26038e-10	9.88826e-10
	ACTG1	-4.0279	5.53331e-34	5.65978e-32		ADGRF5	5.8063	4.36913e-19	1.1007e-17
	ACTG2	-14.8796	4.61728e-14	6.15818e-13		ADGRL3	2.17025	6.61166e-18	1.45073e-16
	ACTN1	-1.97721	0.000425561	0.0011042		ADH6	7.62515	6.20474e-05	0.000189004
	ACTN2	-22.1895	3.14627e-05	0.000101522		ADK	2.78525	1.47137e-06	6.03087e-06
	ACVR2B	-2.67274	0.00429413	0.00907101		AEBP2	2.61498	7.47646e-08	3.83232e-07
	ADAM12	-19.2618	1.59222e-27	1.03639e-25		AFF1	2.97306	3.64824e-21	1.13054e-19
	ADAM19	-11.1021	2.04657e-21	6.59752e-20		AFTPH	3.10202	2.38865e-21	7.61012e-20
	ADAM22	-3.88504	9.0909e-07	3.86115e-06		AGO3	2.11926	8.08129e-07	3.4637e-06
	ADAM33	-10.21	4.13008e-18	9.19567e-17		AGPAT2	4.1673	3.64763e-05	0.000116076
	ADAM9	-2.69689	1.96136e-24	9.04487e-23		AGPAT9	3.88422	2.92992e-08	1.5918e-07
	ADAMTS10	-4.55803	2.99442e-06	1.16856e-05		AGPS	4.84062	3.0759e-07	1.41798e-06
	ADAMTS13	-3.36873	3.22751e-06	1.25101e-05		AGTRAP	2.83225	9.38924e-08	4.73254e-07
	ADAMTS15	-9.29028	5.66951e-15	8.62729e-14		ahrr	2.13116	0.00622458	0.012686
	ADAMTS19	-6.81275	6.6856e-11	5.50884e-10		AIG1	4.1284	6.73157e-49	1.6066e-46
	ADAMTS2	-6.42917	4.18846e-12	4.147e-11		AIM1	15.2311	1.62434e-05	5.56614e-05
	ADAMTS20	-21.6347	3.22593e-13	3.74769e-12		AIM1L	5.34185	0.00676074	0.0136337
	ADAMTS3	-3.37992	1.15086e-05	4.0529e-05		AK1	2.26188	0.000653351	0.00163446
	ADAMTS5	-8.61694	1.06317e-16	2.0172e-15		AKAP6	6.10758	3.54589e-06	1.36228e-05
	ADAMTS6	-7.19579	1.21609e-06	5.05531e-06		AKR1B1L	3.65568	6.5129e-05	0.000197683
	ADAMTS8	-19.7011	3.84724e-21	1.1895e-19		ALAS1	4.52624	1.09028e-10	8.62834e-10
	ADAMTS9	-2.46327	6.1719e-12	5.98023e-11		ALDH3A2	1.98897	3.52946e-07	1.61049e-06
	ADAMTSL2	-2.70726	9.01583e-08	4.55953e-07		ALDH4A1	1.96193	2.99318e-05	9.70429e-05
	ADCK3	-3.81603	1.00056e-07	5.01349e-07		ALDH6	2.57696	1.01151e-14	1.47488e-13
	ADCY2	-5.44212	4.28264e-06	1.62287e-05		ALOX5	2.92864	1.43917e-11	1.30785e-10
	ADCY3	-15.56	3.33687e-18	7.51569e-17		ALPK1	4.00713	7.6824e-06	2.78178e-05
	ADCY5	-10.5578	1.7584e-21	5.70914e-20		ALPL	3.88715	7.83392e-05	0.000234328
	ADCY9	-2.96377	2.1932e-29	1.64841e-27		ALS2CL	2.77808	3.0115e-11	2.58966e-10
	ADCYAP1R1	-11.7202	3.74909e-15	5.82222e-14		AMICA1	3.11882	0.000357667	0.000942782
	ADGRA1	-10.9512	1.2902e-14	1.85538e-13		AMMECR1	2.94726	1.15018e-09	7.80947e-09
	ADGRA2	-11.9686	2.7207e-18	6.16873e-17		AMOTL2	2.42391	0.000220694	0.000605429
	ADGRB1	-3.24911	9.69195e-06	3.45517e-05		ANKDD1B	4.91716	2.32112e-19	6.06075e-18
	ADGRB2	-6.51601	2.31627e-06	9.1707e-06		ANKK1	6.21901	0.000539746	0.00136901
	ADGRG2	-4.17471	1.38116e-06	5.69199e-06		ANKRD13C	2.71997	6.37439e-19	1.56529e-17
	ADGRG3	-4.73503	0.00127261	0.003002		ANKRD22	7.13974	4.05792e-13	4.65463e-12
	ADGRL4	-7.3769	3.58986e-10	2.63696e-09		ANKRD44	4.31381	3.66768e-12	3.64998e-11
	ADGRV1	-19.1554	1.49118e-12	1.57623e-11		ANKRD9	6.05356	5.39046e-08	2.83244e-07
	ADHFE1	-2.67252	0.000214505	0.000590117		ANLN	3.47291	0.00104173	0.00250515
	ADIPOQ	-13.236	2.63621e-40	3.98478e-38		ANXA4	4.20923	5.67121e-06	2.09228e-05
	ADPRHL1	-20.3251	0.000144603	0.000409317		ANXA7	4.83345	1.74489e-09	1.15736e-08
	ADRA1B	-6.05745	5.64079e-05	0.000173222		AP1AR	2.14411	3.00049e-12	3.01245e-11
	ADRA1D	-12.5027	9.84221e-13	1.06518e-11		APITD1	4.00511	3.05605e-08	1.65569e-07
	ADRA2A	-5.0554	2.89377e-05	9.40889e-05		AQP3	2.62313	0.0159705	0.0293558
	ADRBK2	-4.31533	2.16935e-23	8.99749e-22		ARAP2	8.23139	2.40865e-09	1.55886e-08
	ADSSL1	-5.55898	5.86283e-14	7.65431e-13		AREG	18.1346	1.42079e-09	9.50733e-09
	AFAP1L1	-15.9712	1.48241e-44	2.9657e-42		ARF1	2.38348	5.24806e-13	5.91504e-12
	AFF2	-2.2503	0.00945557	0.0184025		ARF6	4.41317	1.23595e-07	6.11859e-07
	AFF3	-4.28077	9.13577e-05	0.000269887		ARFGEF1	2.7656	7.70357e-10	5.38814e-09
	AGL	-2.00728	0.000879163	0.00214369		ARFIP1	2.62425	2.75144e-24	1.24354e-22
	AGPAT3	-4.09717	2.76379e-08	1.50877e-07		ARHGAP12	5.38191	6.04704e-16	1.03633e-14
	AGPAT4	-11.9058	1.64077e-09	1.09149e-08		ARHGAP40	3.96357	2.07501e-20	5.90554e-19
	AGPAT5	-2.38227	2.93628e-15	4.62329e-14		ARHGAP5	2.98132	2.26712e-07	1.06793e-06
	AGRN	-2.17434	1.48056e-09	9.88785e-09		ARHGEF37	3.34343	1.80737e-19	4.72836e-18
	AGTPBP1	-9.86693	1.98586e-18	4.57117e-17		ARHGEF4	2.15294	0.00488074	0.0101728
	AGTR2	-9.43912	4.71715e-17	9.42322e-16		ARHGEF5	3.96385	3.58255e-14	4.84945e-13
	AHNAK2	-2.50165	0.000965373	0.00233535		ARHGEF9	4.00404	2.09908e-27	1.35336e-25
	AIF1L	-7.06215	4.90145e-10	3.52428e-09		ARID3A	5.75118	2.76128e-06	1.08286e-05
	AJAP1	-3.59609	0.0218218	0.0389381		ARID3C	4.69661	0.00466511	0.00977273
	AKAP12	-7.71241	1.87429e-11	1.67639e-10		ARID4A	2.27536	1.4767e-10	1.14501e-09
	AKAP2	-5.27773	9.49869e-09	5.60122e-08		ARID4B	2.41969	1.53323e-06	6.25947e-06
	AKAP7	-2.26617	2.55823e-13	3.01318e-12		ARID5B	2.49836	3.20082e-05	0.000103112
	AKR1D1	-8.03759	2.12823e-15	3.40618e-14		ARL11	2.82133	0.000399537	0.00104284
	AKT3	-8.40045	1.44567e-13	1.7702e-12		ARL4A	2.34753	1.33738e-14	1.9212e-13
	ALDH1A2	-19.0261	2.34743e-46	5.06897e-44		ARL5B	2.9638	9.8284e-06	3.50106e-05
	ALDH6A1	-1.99554	1.94796e-05	6.58712e-05		ARL9	2.77362	5.7363e-12	5.60496e-11
	ALPK3	-12.8906	2.09579e-07	9.94457e-07		ARNT2	2.53803	1.39584e-06	5.74554e-06
	AMDHD1	-4.97428	5.79853e-07	2.55656e-06		ARPC1A	2.97056	1.69125e-11	1.52269e-10
	AMER3	-8.7177	3.11702e-06	1.21085e-05		ARPC5L	2.76087	0.000260347	0.000703428
	AMPD3	-3.75051	6.81361e-05	0.000205937		ARRDC1	4.93906	1.14186e-09	7.75916e-09
	ANG	-6.09544	5.97272e-07	2.6253e-06		ARRDC4	5.88026	1.12524e-29	8.55183e-28
	angiopoietin-2	-7.40072	1.47069e-08	8.42057e-08		ASAP2	3.57925	3.59465e-07	1.6377e-06
	ANGPT4	-7.97876	3.55523e-09	2.235e-08		ASB2	2.37638	0.0034208	0.00739028
	ANGPTL2	-3.70645	2.28842e-05	7.62097e-05		ASB9	5.32113	0.000774068	0.00190458
	ANGPTL5	-4.14752	0.00186553	0.0042596		ASCC3	3.11736	7.32292e-08	3.75645e-07
	ANKRD1	-3.0228	0.00113612	0.00271012		ASNS	2.05203	0.000267557	0.000721048
	ANKRD10	-3.15106	1.69046e-18	3.93785e-17		ASPM	4.22018	7.18442e-09	4.29802e-08
	ANKRD13B	-7.35516	3.99393e-16	7.05628e-15		ATF3	7.16077	8.82254e-18	1.90814e-16
	ANKRD50	-2.7671	3.18528e-20	8.99015e-19		ATL1	2.68737	1.57706e-08	8.9842e-08
	ANKRD55	-5.70041	0.00712536	0.0142822		ATP11A	6.45789	3.29134e-11	2.81606e-10
	ANKS1B	-2.59735	3.61606e-05	0.000115233		ATP13A2	2.12864	0.000171716	0.000480467
	ANO3	-3.71563	0.00283987	0.00624937		ATP13A4	15.2032	5.1203e-13	5.78062e-12
	ANO5	-3.08936	6.81323e-06	2.48291e-05		ATP2C1	2.17022	3.22492e-12	3.2235e-11
	ANTXR1	-4.53406	2.05112e-06	8.18284e-06		ATP8B1	9.95054	1.07419e-27	7.19866e-26
	ANTXR2	-15.1933	1.49513e-37	1.91885e-35		ATP9A	3.28906	1.50002e-11	1.35951e-10
	ANTXRL	-2.65431	1.45444e-13	1.77774e-12		ATR	2.75569	3.34765e-06	1.29195e-05
	AP3B2	-11.5782	1.16338e-13	1.44535e-12		ATRIP	2.02834	1.42315e-05	4.9326e-05
	APBB1IP	-6.51955	5.23439e-11	4.3606e-10		AZI2	2.24024	2.79991e-14	3.867e-13
	APBB2	-2.83025	4.53951e-08	2.41138e-07		B3GALNT2	2.24828	1.66265e-11	1.49793e-10
	APC2	-5.29914	0.000129335	0.000370493		B3GNT2	4.89959	8.03771e-13	8.81104e-12
	APCDD1	-5.57214	6.68134e-08	3.44945e-07		B3GNT5	38.0618	7.01126e-20	1.91528e-18
	APLNR	-6.46445	1.49804e-08	8.56276e-08		B4GALT4	4.08299	2.92858e-16	5.24906e-15
	APOA1	-18.1729	1.10515e-22	4.19958e-21		B4GALT5	4.55357	8.09329e-19	1.94525e-17
	APOLD1	-3.30291	9.5267e-07	4.02989e-06		BACH1	3.21276	7.72422e-08	3.9489e-07
	AQP1	-4.11122	8.90563e-06	3.1941e-05		BAHD1	2.12285	3.48983e-06	1.34264e-05
	AQP4	-5.34268	0.00113508	0.00270833		BAIAP2	4.78254	6.04368e-08	3.14771e-07
	AR	-2.35184	1.35511e-33	1.32625e-31		BAIAP2L1	3.27932	1.68003e-25	8.89304e-24
	ARAP3	-6.11148	5.20095e-10	3.72977e-09		Band	3.25707	4.03663e-08	2.15773e-07
	ARHGAP15	-5.11251	8.36472e-06	3.01281e-05		BARX2B	3.85285	5.18573e-06	1.93014e-05
	ARHGAP18	-3.68653	2.61289e-12	2.63889e-11		BASP1	2.41073	5.80344e-15	8.80156e-14
	ARHGAP22	-2.89854	0.00334284	0.00723909		BAZ1A	4.00836	2.10022e-16	3.8454e-15
	ARHGAP28	-3.10404	0.00240657	0.00536881		BAZ2B	2.44123	1.11134e-06	4.6476e-06
	ARHGAP31	-7.58106	4.66262e-13	5.30354e-12		BCAS3	3.6062	6.03328e-11	4.9925e-10
	ARHGAP6	-2.41849	7.51566e-08	3.85096e-07		BCAT1	2.62869	1.12481e-09	7.65861e-09
	ARHGDIB	-7.01619	1.13339e-16	2.14445e-15		BCL11A	2.37534	0.00118733	0.00281746
	ARHGDIG	-11.0362	2.55627e-15	4.06256e-14		BCL2L1	3.86129	5.47442e-10	3.91969e-09
	ARHGEF17	-10.3361	9.90227e-20	2.65701e-18		BCL2L15	4.35474	1.49206e-06	6.101e-06
	ARHGEF26	-10.473	9.88427e-36	1.13954e-33		BEND7	5.12138	1.60579e-10	1.2405e-09
	ARMC9	-3.09376	3.94812e-16	6.99351e-15		BHLHE40	2.33486	0.0018591	0.00424706
	ARPC1B	-5.05316	1.05067e-09	7.20168e-09		BIRC2	7.08762	4.12125e-14	5.52849e-13
	ARPP21	-18.586	9.3207e-60	3.33681e-57		BIRC5	2.06177	0.0224564	0.0399134
	ARSB	-2.68741	5.77683e-05	0.00017704		Blimp-1	12.3187	8.61282e-07	3.6707e-06
	ARSH	-3.01348	8.94754e-05	0.000264786		BLMH	2.21469	2.66022e-07	1.24022e-06
	ARSI	-2.64602	0.0251033	0.0440652		BLNK	5.97733	9.36548e-15	1.37738e-13
	ART4	-7.04746	6.33557e-07	2.77671e-06		BLOC1S2	2.36876	2.49865e-08	1.37562e-07
	ARVCF	-3.42122	1.38537e-07	6.79157e-07		BLVRA	4.12178	3.92788e-07	1.77879e-06
	ASB1	-2.2074	5.22095e-06	1.94113e-05		BMP2	3.38709	3.63477e-19	9.22527e-18
	ASB5	-3.18659	0.000115393	0.000334428		BMP6	2.96029	8.50029e-10	5.88233e-09
	ASIC2	-20.1832	3.45672e-10	2.54328e-09		BNIP2	3.56335	8.41924e-20	2.29071e-18
	ASPHD2	-9.06144	6.92126e-21	2.06033e-19		BRAF	2.06227	0.00012845	0.000368268
	ASPR	-9.11124	1.15777e-08	6.73663e-08		BRCA1	3.81433	2.75117e-06	1.07952e-05
	ASXL3	-4.90598	3.43652e-06	1.32325e-05		BRD7	2.20916	1.27768e-17	2.71587e-16
	ATN1	-2.5438	2.20963e-21	7.08957e-20		BRWD3	4.02217	5.96626e-11	4.94005e-10
	ATP10A	-4.41858	5.6721e-06	2.09228e-05		BSPRY	3.25956	0.000676835	0.00168762
	ATP10D	-4.34322	1.45981e-07	7.11803e-07		BTBD1	3.01286	1.39176e-15	2.28389e-14
	ATP1B4	-10.5313	2.09876e-08	1.16727e-07		BTBD10	3.12062	6.2946e-19	1.5513e-17
	ATP2A3	-6.0304	6.53792e-15	9.79536e-14		BTBD11	5.18021	1.69794e-07	8.18233e-07
	ATP2B2	-9.80698	6.2878e-15	9.48328e-14		BTBD7	2.11526	2.70449e-10	2.02376e-09
	ATP2B4	-3.4444	1.9629e-15	3.16389e-14		BTG1	2.01582	3.12553e-09	1.98227e-08
	ATP7B	-4.05484	0.00102587	0.00247052		BTG2	2.27872	5.88751e-05	0.000180148
	ATP8A2	-10.7348	1.26088e-11	1.15431e-10		BTRC	1.96819	8.03816e-06	2.90364e-05
	ATP8B2	-4.04668	5.11978e-34	5.27648e-32		BUB1	2.17776	0.0162184	0.0297592
	ATRN	-2.51053	8.1869e-11	6.61664e-10		BUD31	2.38105	1.04042e-11	9.65471e-11
	ATRNL1	-2.80181	4.7958e-05	0.000149204		C10orf11	4.11697	5.89852e-20	1.62436e-18
	ATXN1	-2.40712	3.80708e-10	2.78899e-09		C10ORF57	2.74297	1.99549e-11	1.77894e-10
	AVPR2	-2.56903	0.0100321	0.0194024		C10ORF58	5.0629	8.92878e-14	1.13309e-12
	AXIN2	-3.76774	1.56139e-19	4.11651e-18		C11H16ORF70	2.73376	5.45864e-20	1.50627e-18
	B2M	-3.17267	4.68938e-08	2.48323e-07		C14H17ORF103	2.39699	7.80612e-08	3.98451e-07
	B3GLCT	-4.18121	9.03263e-14	1.1452e-12		C15orf39	5.00235	1.21236e-06	5.0437e-06
	B3GNT7	-3.01476	0.00388986	0.00829967		C15orf48	10.6179	2.70588e-07	1.26021e-06
	B4GALT6	-2.8788	0.00136553	0.00320565		C15orf62	10.3552	7.07015e-06	2.57103e-05
	BAG2	-9.19662	8.21721e-27	4.92453e-25		C16orf72	4.27751	5.33518e-22	1.88402e-20
	BAHCC1	-2.28976	1.47328e-25	7.82912e-24		C18orf8	2.34931	5.79258e-22	2.0154e-20
	BARX1	-3.32786	1.29918e-06	5.37044e-06		C1D	2.02985	3.6519e-09	2.29365e-08
	BBS2	-2.3468	1.65803e-12	1.72842e-11		C1H21ORF91	2.87525	4.06357e-09	2.53814e-08
	BBS9	-2.47968	0.000258475	0.00069976		C1H7ORF60	6.44464	1.38265e-27	9.08675e-26
	BCAS1	-2.09478	0.000275998	0.000741886		C1orf116	4.52569	1.47069e-15	2.40184e-14
	BCHE	-3.67774	6.05723e-09	3.66071e-08		C1orf198	2.27789	1.82902e-07	8.77674e-07
	BCKDHB	-2.18147	4.58373e-06	1.72448e-05		C20H20ORF108	3.06992	8.20742e-10	5.69081e-09
	BCORL1	-2.35782	4.50069e-14	6.01447e-13		C20H20ORF11	2.54187	4.03172e-14	5.41436e-13
	BEAN1	-4.47846	3.37061e-07	1.54338e-06		C21H1ORF144	2.15617	1.43679e-08	8.24384e-08
	BEND3	-2.12876	2.99359e-08	1.6238e-07		C26H6ORF89	1.9806	1.25068e-07	6.18253e-07
	BEND4	-4.47479	0.000271323	0.000730762		C2CD2	2.40588	4.08259e-20	1.14279e-18
	BFIV21	-4.04092	3.68991e-09	2.31432e-08		C2orf54	5.33135	0.0161276	0.0296125
	BICD1	-5.17729	5.98969e-06	2.19929e-05		C3H6ORF154	2.50756	0.000203914	0.000563487
	BLB1	-3.80548	0.000711868	0.00176623		C4H4ORF41	2.1058	7.58887e-12	7.23976e-11
	BMF	-3.6724	3.64295e-07	1.65804e-06		C4orf19	2.53508	0.000840756	0.00205676
	BMP4	-4.7225	6.14073e-11	5.07524e-10		C5H15ORF29	2.46405	1.08207e-11	1.00004e-10
	BMP5	-5.72576	0.000467036	0.00120151		C5orf28	2.4624	5.47858e-08	2.8743e-07
	BMPER	-20.6611	1.23142e-17	2.62573e-16		C6H10ORF46	2.02796	1.36108e-17	2.88863e-16
	BOC	-4.19026	3.31144e-29	2.46168e-27		C6orf132	10.1096	2.06244e-05	6.92605e-05
	BRT-1	-56.7201	7.3248e-118	2.49116e-114		C6ORF192	2.94916	7.00394e-06	2.54832e-05
	BSG	-2.5888	2.0161e-11	1.79496e-10		C6orf52	3.06075	8.12844e-09	4.8309e-08
	BTK	-4.41175	3.03236e-07	1.3998e-06		C9orf72	5.06172	4.01573e-20	1.12639e-18
	BVES	-316.759	3.30256e-21	1.03046e-19		C9orf84	19.8976	5.64511e-10	4.02918e-09
	C10orf54	-3.27042	9.43759e-11	7.56173e-10		C9orf85	2.68362	1.63378e-10	1.25998e-09
	C10orf71	-19.1591	9.06744e-05	0.000268101		CA9	2.2716	8.26345e-05	0.000245879
	C11orf87	-10.0293	4.02209e-06	1.53182e-05		CAB39	3.04224	2.97414e-30	2.3661e-28
	C16ORF45	-71.765	1.40769e-48	3.24579e-46		CACNB4	6.3622	1.95848e-06	7.83621e-06
	C17orf58	-5.18791	0.000241633	0.000658622		CALCOCO2	2.48192	4.86343e-56	1.53865e-53
	C17orf62	-2.99189	7.82698e-11	6.36071e-10		CALML3	4.69116	0.0121439	0.0230413
	C18H17orf70	-3.04557	6.76819e-24	2.94168e-22		CAMK1G	8.42529	6.13633e-10	4.35011e-09
	C1orf174	-2.14612	1.48177e-11	1.34477e-10		CAMK2D	2.15637	1.36772e-15	2.2473e-14
	C1ORF95	-61.59	1.34686e-11	1.22598e-10		CAMKK1	3.09059	9.298e-07	3.94173e-06
	C1QA	-7.63215	6.79217e-11	5.5865e-10		CAMSAP2	3.33929	1.11339e-06	4.65474e-06
	C1QB	-7.38464	1.44198e-06	5.9229e-06		CAMTA1	3.84896	1.15021e-11	1.05631e-10
	C1QL1	-13.0165	7.26593e-17	1.40606e-15		CAND1	2.12312	4.52817e-12	4.47034e-11
	C1QTNF1	-10.1727	2.36671e-15	3.77452e-14		CAPN14	16.461	3.66906e-05	0.000116703
	C1QTNF2	-5.34946	5.22618e-17	1.03339e-15		CAPN15	7.18489	4.8045e-13	5.44671e-12
	C1QTNF5	-5.88317	9.31723e-07	3.94865e-06		CAPN5	2.7503	2.94317e-09	1.87624e-08
	C1QTNF7	-5.06183	1.60393e-10	1.24047e-09		CAPN7	3.37625	7.1626e-13	7.8835e-12
	C1QTNF8	-14.4015	1.33096e-08	7.68524e-08		CAPN9	5.76312	0.000392157	0.00102515
	C20orf194	-8.26925	4.47494e-19	1.12527e-17		CARD10	9.42554	5.29166e-09	3.23395e-08
	C20orf96	-5.58166	8.8289e-05	0.000261446		CARS	3.30612	3.60375e-10	2.64431e-09
	C2CD4C	-3.98323	6.22861e-07	2.73247e-06		CASC5	3.57633	1.76419e-06	7.11745e-06
	C2orf40	-6.10007	6.0263e-08	3.13986e-07		CASK	2.20347	2.98476e-18	6.74497e-17
	C3AR1	-3.79183	2.65564e-06	1.04414e-05		CASKIN2	2.29951	9.6371e-08	4.84669e-07
	C3orf58	-2.30612	0.000431911	0.00111975		CASP10	6.2789	3.43094e-10	2.52842e-09
	C3ORF64	-2.48823	0.000215309	0.00059209		CASP8	2.65885	6.42773e-19	1.57271e-17
	C4orf48	-10.041	3.81924e-06	1.46069e-05		CAST	3.96029	1.55354e-13	1.88868e-12
	C5orf34	-2.89953	2.29296e-08	1.27049e-07		CASZ1	2.56742	7.34594e-07	3.17453e-06
	C7	-7.63556	3.99277e-08	2.13597e-07		cat-1	4.53239	1.41409e-09	9.46714e-09
	C8orf4	-4.69524	1.10165e-18	2.62466e-17		CCBL2	2.1569	1.1396e-08	6.63946e-08
	CA13	-10.1074	5.44041e-22	1.91244e-20		CCDC13	5.03638	6.18649e-09	3.72889e-08
	CA2	-3.32153	7.46168e-06	2.70546e-05		CCDC132	4.27493	1.53764e-16	2.84599e-15
	CA4	-8.66815	1.42277e-08	8.1737e-08		CCDC6	2.18316	2.81515e-07	1.30886e-06
	CA8	-11.1869	1.88798e-09	1.25044e-08		CCL20	4.2733	0.0200834	0.0361012
	CAB39L	-2.7844	8.77319e-13	9.55568e-12		CCNA2	2.66302	0.000186684	0.000518932
	CABLES2	-3.27767	0.000191184	0.000530682		CCNB2	2.15631	0.00120772	0.00286084
	CACHD1	-6.08383	1.32771e-34	1.44497e-32		CCNDBP1	1.99056	2.21137e-11	1.95094e-10
	CACNA1C	-60.8806	2.49043e-80	1.78315e-77		CCNG2	9.25286	4.76372e-14	6.32251e-13
	CACNA1D	-16.8475	8.36048e-12	7.89285e-11		CCNI	2.00986	3.13394e-08	1.69587e-07
	CACNA1E	-139.57	5.56575e-53	1.61099e-50		CCNJ	5.30765	5.70852e-21	1.72192e-19
	CACNA1G	-4.00038	1.35768e-05	4.72376e-05		CCSAP	2.44379	0.00268804	0.00595282
	CACNA1H	-7.50717	1.60671e-11	1.44945e-10		CCSER1	2.01514	6.78317e-07	2.95196e-06
	CACNA1S	-24.0105	1.05459e-05	3.7439e-05		CD109	4.86445	8.04341e-06	2.90477e-05
	CACNA2D1	-12.5418	4.84319e-14	6.41546e-13		CD2AP	2.82167	3.68915e-41	5.97467e-39
	CACNB2	-25.3932	9.19406e-38	1.1912e-35		CD44	3.57657	1.44553e-38	2.00663e-36
	cad19	-5.71895	0.000248199	0.000674275		CD47	3.4153	3.64171e-15	5.6684e-14
	CADM1	-3.0858	6.566e-05	0.000199117		CD80	4.40898	3.82529e-05	0.000121247
	CADM3	-20.9845	3.98705e-26	2.22294e-24		CD9	3.13208	1.22597e-07	6.07139e-07
	CADPS	-11.811	2.72478e-12	2.74577e-11		CDA	5.48767	2.07265e-07	9.84164e-07
	CALCR	-4.9513	0.000140207	0.000398282		CDC14A	2.02679	6.00124e-05	0.000183339
	CALCRL	-4.4097	1.25958e-05	4.40498e-05		CDC34	2.50087	4.06619e-07	1.83837e-06
	CALD1	-32.1654	2.9358e-68	1.37719e-65		CDC42BPB	3.03724	1.10649e-10	8.74649e-10
	CAMK1D	-2.70362	0.000610926	0.00153595		CDC42EP1	2.06601	0.000245687	0.000668728
	CAMK2A	-30.0634	3.53245e-09	2.2217e-08		CDC42EP3	2.91806	0.000131452	0.000375845
	CAMK2G	-2.49572	1.9215e-18	4.4366e-17		CDC42EP4	2.61265	6.36784e-05	0.000193582
	CAMK4	-3.09284	0.000534794	0.00135759		CDC73	2.0921	1.1169e-11	1.02803e-10
	CAMKK2	-7.76141	1.58558e-33	1.54073e-31		CDCP1	5.49771	4.2769e-11	3.59598e-10
	CAND2	-6.62484	2.12096e-41	3.51872e-39		CDH1	3.87725	4.19169e-12	4.14718e-11
	CAP2	-80.0957	1.1573e-138	5.24798e-135		CDH3	1.99823	3.57801e-07	1.63121e-06
	CAPN3	-18.4847	4.69463e-05	0.000146414		CDK1	3.3781	5.79942e-07	2.55656e-06
	CAPN6	-13.5802	5.03676e-13	5.70051e-12		CDK17	2.24378	1.77444e-10	1.35997e-09
	CARD11	-7.53646	1.06128e-10	8.43323e-10		CDK3	15.7404	2.62508e-09	1.68769e-08
	CASKIN1	-9.55384	9.6878e-08	4.8686e-07		CDKN1A	12.9961	4.65657e-05	0.00014536
	CASQ2	-14.3986	0.00112203	0.0026812		CDS1	7.29791	2.60551e-05	8.54312e-05
	CASS4	-5.98076	0.000696189	0.00173049		CDYL2	2.15933	1.12973e-05	3.98775e-05
	CAV1	-5.352	8.94689e-17	1.71186e-15		CELSR1	4.11934	7.74368e-06	2.80322e-05
	CBFA2T2	-4.88453	9.70923e-16	1.62866e-14		CENPE	3.57586	1.79531e-05	6.11044e-05
	CBFA2T3	-3.30038	1.82681e-12	1.89565e-11		CENPF	3.46731	2.8365e-05	9.23373e-05
	CBX7	-5.81112	8.07122e-25	3.97829e-23		CENPH	2.39817	0.00148481	0.00345757
	CCBE1	-5.96928	2.47333e-09	1.59692e-08		CENPJ	8.11934	7.4315e-10	5.21124e-09
	CCDC102A	-3.26922	4.60584e-14	6.14896e-13		CENPQ	2.70543	1.17882e-08	6.8533e-08
	CCDC127	-2.22725	2.08651e-06	8.3167e-06		CEP170B	2.74092	8.1436e-10	5.65521e-09
	CCDC141	-31.9923	4.5785e-09	2.83504e-08		CEP350	3.9205	7.01377e-08	3.60875e-07
	CCDC3	-4.76881	6.07206e-06	2.22653e-05		CEPT1	2.10512	4.6898e-07	2.0973e-06
	CCDC50	-2.68745	1.54747e-12	1.62562e-11		CERS3	9.70813	1.75668e-06	7.09347e-06
	CCDC60	-54.4672	8.18544e-10	5.68136e-09		CERS6	4.42341	4.45259e-11	3.73677e-10
	CCDC69	-85.2314	5.60818e-33	5.33523e-31		CGN	4.05301	6.45183e-08	3.34365e-07
	CCDC80	-4.68874	4.89552e-08	2.58334e-07		CGNL1	4.18561	9.40598e-07	3.98367e-06
	CCDC85A	-5.75612	7.25445e-11	5.94157e-10		CGT	6.50991	2.7192e-11	2.36069e-10
	CCDC88A	-3.45944	2.62792e-05	8.60828e-05		CHAC1	8.07406	1.60175e-06	6.52399e-06
	CCKBR	-7.38631	9.23296e-05	0.000272344		CHAMP1	2.18953	6.60534e-12	6.38657e-11
	CCL4	-3.02625	0.0130777	0.0246241		CHD7	4.71292	1.18827e-10	9.36568e-10
	CCLI10	-7.48027	0.000163012	0.000457476		CHD-Z	1.98115	0.00284905	0.00626689
	CCM2L	-8.27273	3.32107e-07	1.52121e-06		CHKA	2.01716	0.00402889	0.00856659
	CCNY	-2.03493	3.13348e-05	0.000101206		CHMP1A	1.95462	0.000176389	0.000492327
	CCR5	-10.2287	8.37974e-10	5.80438e-09		CHMP1B	3.45881	4.33022e-23	1.72247e-21
	CD1.2	-6.16758	2.17993e-05	7.29527e-05		CHMP2B	5.05932	8.36325e-33	7.79271e-31
	CD151	-3.43181	1.33411e-07	6.56153e-07		CHMP4B	2.80683	4.78022e-17	9.52125e-16
	CD2	-4.77167	0.00327991	0.00711755		CHMP4C	9.93408	3.89601e-09	2.44021e-08
	CD200	-7.51264	5.36491e-13	6.03176e-12		CHMP5	2.64595	5.89685e-33	5.57088e-31
	CD28	-8.39486	7.1903e-06	2.61193e-05		CHN2	2.33012	1.79609e-10	1.37347e-09
	CD300L-S1	-9.53986	0.000450145	0.00116245		CHSY1	1.95943	6.00311e-09	3.63284e-08
	CD34	-6.91535	4.16387e-13	4.75611e-12		CHTF18	2.73222	7.09306e-07	3.07796e-06
	CD36	-10.0867	5.73927e-12	5.60496e-11		CIDEA	12.902	3.49233e-10	2.56809e-09
	CD3D	-2.60233	0.00110404	0.00264053		CIT	2.71582	2.04282e-07	9.71016e-07
	CD4	-4.18106	0.000534308	0.00135661		CITED4	3.12088	6.60252e-05	0.000200091
	CD93	-5.09231	9.7787e-07	4.12878e-06		CKAP2	2.56936	1.63498e-06	6.64545e-06
	CD99L2	-3.36985	1.59457e-11	1.43945e-10		CKI	2.67412	2.55458e-08	1.40301e-07
	CDC42BPA	-2.34993	0.000106311	0.000310289		CLCA2	5.87296	0.000692066	0.00172213
	cdermo-1	-3.77159	0.000210149	0.000579305		CLDN1	6.36588	2.45982e-09	1.59047e-08
	CDH11	-5.04953	4.53006e-06	1.70712e-05		cldn3	6.30071	7.63463e-06	2.76595e-05
	CDH13	-13.8073	2.69329e-20	7.64918e-19		CLDN4	6.17831	2.46423e-11	2.15862e-10
	CDH4	-7.92676	1.34083e-10	1.04711e-09		CLEC16A	3.42411	1.24531e-14	1.79462e-13
	CDH5	-4.94397	1.54975e-06	6.32167e-06		CLIC3	3.00441	7.83778e-09	4.66835e-08
	CDH6	-30.3771	7.69006e-24	3.32113e-22		CLINT1	2.92516	1.61391e-27	1.04551e-25
	CDK14	-9.0386	1.5012e-17	3.17116e-16		CLIP1	2.30477	9.66223e-05	0.000284144
	CDKL5	-4.75956	1.47888e-05	5.10757e-05		CLK3	2.56153	4.16854e-15	6.44418e-14
	CDO1	-7.51394	6.61502e-15	9.89998e-14		CLN6	2.3234	2.51043e-05	8.25123e-05
	CDON	-5.34739	4.06774e-30	3.14418e-28		CLN8	3.85558	3.01379e-25	1.55892e-23
	CDR2L	-11.0525	3.56316e-14	4.82801e-13		CLTB	2.17235	2.13766e-07	1.01186e-06
	CECR2	-6.11277	2.60762e-24	1.18642e-22		CMAS	4.03806	1.93374e-39	2.76912e-37
	CELF2	-5.09011	7.31065e-07	3.16229e-06		c-myb	3.57722	0.00672022	0.0135621
	CELF5	-10.693	1.89353e-07	9.06069e-07		CNDP2	1.97259	4.59046e-06	1.72626e-05
	CEMIP	-4.25368	4.12593e-06	1.56742e-05		CNKSR3	2.85357	4.0705e-15	6.29978e-14
	CEP170	-6.33758	1.95736e-07	9.33331e-07		CNN2	3.39465	8.81787e-08	4.46772e-07
	CEP85L	-4.24347	6.08318e-10	4.31919e-09		CNOT1	2.32762	2.76846e-09	1.77067e-08
	CEP97	-2.03683	3.65712e-05	0.00011635		COBL	3.73687	7.87453e-12	7.47558e-11
	CERCAM	-12.5166	1.92754e-33	1.85973e-31		COBLL1	5.3301	6.55083e-14	8.47125e-13
	CERS1	-4.41267	8.53858e-08	4.3359e-07		COL17A1	6.52381	0.00059256	0.00149088
	CFD	-6.29509	1.23201e-06	5.11297e-06		COL7A1	3.10977	0.00283044	0.00623063
	CFL2	-20.9945	7.06208e-107	1.37246e-103		CPEB2	11.4368	3.89314e-10	2.84744e-09
	CGRRF1	-2.40813	4.77079e-05	0.000148493		CPNE2	2.90145	7.23587e-11	5.9335e-10
	ChALK5	-2.17963	5.8771e-05	0.00017987		CPNE8	6.15038	9.82277e-11	7.83045e-10
	chAnk1	-15.6611	1.24165e-31	1.06908e-29		CPOX	3.55061	1.14689e-32	1.04714e-30
	chAnk2	-3.89374	1.02178e-07	5.11041e-07		CR1L	3.18767	2.82548e-08	1.53874e-07
	CHD6	-2.20986	1.98475e-09	1.30437e-08		CRABP2	5.0539	1.82148e-08	1.02691e-07
	CHN1	-6.95779	6.74789e-15	1.00877e-13		CRACR2A	11.9284	5.31091e-07	2.35571e-06
	CHODL	-37.1779	2.72089e-09	1.74352e-08		CRISP1	8.13998	5.33743e-05	0.000164724
	CHP1	-2.87919	7.44332e-23	2.90974e-21		CRK	2.50638	2.84089e-16	5.10534e-15
	CHRD	-7.65869	1.94072e-17	4.03078e-16		CROT	3.71315	1.54668e-21	5.09467e-20
	CHRDL1	-15.0516	8.24674e-24	3.55027e-22		CRYL1	2.29146	3.06837e-14	4.18677e-13
	CHRDL2	-38.5701	6.17414e-27	3.73302e-25		CSNK1A1	2.72557	3.18222e-10	2.35789e-09
	CHRM3	-6.18675	3.6068e-11	3.06094e-10		c-src	1.9619	0.00169171	0.00388947
	CHRM4	-2.54394	0.00128098	0.00302018		CSRP2BP	2.09489	0.000660067	0.00164974
	CHRNA3	-21.9555	4.02777e-16	7.10685e-15		CSTA	4.5765	0.00232212	0.00519573
	CHRNA7	-8.34938	1.7334e-10	1.33152e-09		CTH	2.12872	1.06672e-06	4.47337e-06
	CHRNB2	-6.51404	4.43647e-07	1.99516e-06		CTNNA1	2.22516	4.28424e-10	3.11839e-09
	CHRNB4	-14.9226	1.11843e-06	4.67295e-06		CTNNB1	2.33555	5.39672e-14	7.11405e-13
	CHRNG	-9.68025	0.00655967	0.0132735		CTNNBIP1	3.35999	6.87333e-08	3.54185e-07
	CHST10	-3.30388	9.73394e-08	4.88997e-07		CTNND1	3.64651	4.90581e-08	2.58777e-07
	CHST12	-4.27989	4.40615e-10	3.20028e-09		CTTNBP2NL	4.47123	9.56775e-20	2.57232e-18
	CHST14	-3.18343	1.89007e-11	1.68939e-10		CUEDC2	3.60781	2.61796e-11	2.28007e-10
	CHST2	-6.76808	2.94627e-11	2.53517e-10		CUL2	2.54973	7.80851e-08	3.98451e-07
	CHST3	-5.03875	3.02153e-07	1.39623e-06		CUL3	2.46523	9.60937e-11	7.68523e-10
	chunk-1	-5.58199	0.00943234	0.0183599		CUL4A	2.09843	4.50131e-05	0.000140772
	CILP	-4.9134	6.42924e-07	2.81323e-06		CWH43	4.74587	1.4089e-06	5.79403e-06
	CITED2	-8.85889	1.61391e-21	5.30331e-20		CYB5A	3.72856	2.94875e-08	1.60075e-07
	CKAP4	-2.25487	1.547e-06	6.31235e-06		CYB5B	2.26447	2.76641e-11	2.39861e-10
	cKir2.3	-6.8615	0.000276305	0.000742563		CYB5R2	2.83018	5.61881e-13	6.29122e-12
	CKMT1A	-3.24562	0.000254809	0.000690385		CYFIP1	3.02947	4.94064e-19	1.23552e-17
	CKMT2	-21.647	3.91167e-05	0.00012387		CYP1A4	22.4838	5.9297e-17	1.16236e-15
	CLCN1	-16.0603	1.39676e-05	4.84979e-05		CYP2D6	2.66505	1.74256e-08	9.85278e-08
	CLCN6	-3.0981	2.29717e-12	2.34264e-11		CYP2H1	11.7488	0.00030932	0.000824935
	CLDN19	-13.914	1.34049e-07	6.58815e-07		cyp3A37	7.772	0.00106173	0.00254921
	cldn5	-6.67489	2.40817e-08	1.32796e-07		CYP4V2	6.49691	6.74196e-19	1.6349e-17
	CLEC3A	-9.3057	3.67258e-05	0.000116788		CYP51A1	4.54434	3.39705e-11	2.89921e-10
	CLEC3B	-5.3817	1.38913e-07	6.80671e-07		CYTH3	2.09421	1.60506e-10	1.2405e-09
	CLMP	-14.8113	3.26819e-21	1.02208e-19		DAAM1	4.40191	4.56378e-10	3.30595e-09
	CLTA	-2.32807	5.10218e-10	3.66086e-09		DAPK1	3.48955	1.52053e-17	3.20205e-16
	CMTM6	-3.36506	9.19092e-06	3.29035e-05		DCAF12	2.92151	1.12597e-19	3.00348e-18
	CMTM7	-6.90003	2.83097e-11	2.4499e-10		DCBLD1	6.20072	2.41992e-05	8.00208e-05
	CMYA5	-28.3522	4.74168e-11	3.96715e-10		dCK	2.18973	2.86056e-07	1.32861e-06
	CNKSR2	-73.7543	9.9738e-24	4.25341e-22		DCLRE1A	1.99082	2.42431e-05	8.01464e-05
	CNR1	-63.8019	2.05034e-32	1.84721e-30		DCUN1D3	2.30551	8.6626e-07	3.68832e-06
	CNTN1	-5.78433	3.17758e-10	2.35574e-09		DDI2	2.1179	5.35966e-09	3.2711e-08
	CNTN2	-12.9206	1.60132e-14	2.28109e-13		DECR2	2.3427	3.41032e-06	1.31465e-05
	CNTNAP1	-4.88903	1.75998e-07	8.45735e-07		DENND1B	2.08603	1.73505e-05	5.92015e-05
	CO6	-167.66	1.16941e-73	7.2312e-71		DENND2D	3.12111	0.000453808	0.0011708
	COIL	-2.01587	2.66308e-10	1.99497e-09		DENND3	10.9705	2.95651e-14	4.05917e-13
	COL11A1	-2.72869	0.0011597	0.00275862		DENND4C	2.45644	0.000124684	0.000358529
	COL13A1	-4.6771	5.72833e-06	2.11187e-05		DGAT2	2.2103	0.0247434	0.0435065
	COL15A1	-8.92726	3.04299e-13	3.54425e-12		DGCR2	2.49184	3.13763e-11	2.69302e-10
	COL16A1	-6.5257	2.89021e-11	2.4959e-10		DGKK	3.49477	0.00920481	0.0179636
	COL19A1	-30.4019	2.76106e-22	1.00701e-20		DHCR24	5.66686	1.06845e-08	6.26249e-08
	COL20A1	-15.1891	2.03104e-44	3.94718e-42		DHCR7	3.39518	2.62449e-05	8.6012e-05
	COL24A1	-5.19556	1.82689e-05	6.21324e-05		DHTKD1	2.54039	3.01582e-07	1.39406e-06
	COL25A1	-5.24882	0.00275813	0.0060882		DHX57	2.59594	1.41099e-12	1.50079e-11
	COL28A1	-14.8229	1.4874e-15	2.42621e-14		DIAPH1	2.55938	9.32773e-08	4.70502e-07
	COL4A1	-10.0519	8.27565e-12	7.82716e-11		DIAPH3	3.82027	4.65502e-09	2.87719e-08
	COL4A2	-10.553	1.91911e-12	1.98537e-11		DICER1	2.15766	0.00286192	0.00628874
	COL4A5	-17.6386	3.97253e-71	2.16169e-68		DIO2	7.23508	7.21434e-15	1.07732e-13
	COL4A6	-15.4298	4.31461e-59	1.4674e-56		DLG1	2.5521	2.66677e-30	2.13404e-28
	COL5A1	-7.10517	1.19045e-14	1.72286e-13		DLG2	4.85032	4.9512e-07	2.20695e-06
	COL5A2	-6.58856	1.20167e-16	2.26735e-15		DLX3	8.71585	1.71967e-05	5.86915e-05
	COL6A1	-8.1701	3.09001e-12	3.10003e-11		DLX5	10.4452	4.66702e-08	2.47525e-07
	COL6A3	-7.59367	1.68701e-10	1.29955e-09		DMRT2	2.8812	0.0232025	0.0410572
	COL8A1	-5.16243	9.65972e-05	0.000284131		DNA2	2.99717	1.49329e-07	7.26825e-07
	COLEC11	-20.6725	1.25133e-17	2.66403e-16		DNAJB9	2.3574	2.71028e-08	1.48433e-07
	COLEC12	-5.74337	5.33429e-08	2.80509e-07		DOCK9	6.94283	8.31429e-09	4.93488e-08
	COQ9	-2.03414	8.14894e-07	3.4905e-06		DOPEY1	3.9725	2.80347e-11	2.42765e-10
	CORO2B	-10.6724	8.8145e-20	2.38395e-18		DPH6	2.18466	4.42959e-09	2.74784e-08
	CORO6	-249.267	1.10418e-35	1.2623e-33		DRAXIN	7.61945	6.71882e-05	0.000203298
	CORTBP2	-2.90343	4.88872e-07	2.18053e-06		DSCC1	2.90617	2.04573e-09	1.3425e-08
	COTL1	-10.8403	1.46133e-24	6.90275e-23		DSG2	10.3132	3.63767e-06	1.39596e-05
	CPAMD8	-6.92814	8.79369e-22	2.98327e-20		DSP	8.82925	0.000653068	0.00163405
	CPED1	-5.70511	1.4094e-07	6.89987e-07		DUSP1	2.75602	1.36492e-09	9.15148e-09
	CPLX1	-21.5311	1.33173e-06	5.49996e-06		DUSP14	7.48305	6.76254e-09	4.05991e-08
	CPLX2	-3.56346	0.00226279	0.00507218		DUSP16	5.29921	1.20444e-08	6.98429e-08
	CPM	-3.71515	4.40706e-06	1.66399e-05		DUSP4	13.1206	8.90971e-09	5.27678e-08
	CPN1	-4.74683	4.71593e-18	1.04488e-16		DUSP5	11.9682	1.86948e-08	1.05179e-07
	CPQ	-4.67973	1.67538e-07	8.09084e-07		DUSP8	2.86562	2.84447e-05	9.25524e-05
	CPT1A	-2.10894	6.61512e-08	3.41656e-07		DVL1	1.96667	6.11471e-08	3.18105e-07
	CPXM2	-2.95746	0.00232449	0.00520018		DYNLL1	4.68564	4.76767e-10	3.43899e-09
	CPZ	-11.8947	1.47619e-30	1.20252e-28		DYNLT1	2.24525	3.68074e-05	0.000116992
	CREB3L1	-2.72773	0.00105275	0.00252854		DYX1C1	2.08431	1.56927e-07	7.60728e-07
	CREB3L2	-2.47421	1.261e-08	7.29676e-08		E2F3	6.19903	1.00129e-11	9.32344e-11
	CRHR2	-4.26177	2.52483e-05	8.29257e-05		E2F7	5.69172	6.46317e-07	2.82535e-06
	CRIP2	-3.59533	1.39297e-17	2.94711e-16		E2F8	7.11592	1.14357e-05	4.03245e-05
	CRISPLD1	-4.8054	8.14039e-08	4.14453e-07		EAF2	11.3059	2.39708e-08	1.32345e-07
	CRISPLD2	-4.9895	8.4369e-07	3.6025e-06		EBP	2.45559	4.52361e-06	1.70516e-05
	CRLF1	-2.37409	2.03067e-10	1.54073e-09		ECT2	3.5189	1.13939e-05	4.01873e-05
	CRLF2	-4.77717	1.90453e-05	6.44991e-05		EEA1	3.39214	4.6259e-07	2.07282e-06
	CRMP1A	-8.67767	1.0231e-11	9.50704e-11		EFHC1	6.67892	2.45441e-05	8.09056e-05
	CRMP2A	-7.9643	2.09132e-22	7.71013e-21		EFHD1	3.27609	2.01762e-15	3.24058e-14
	CRTAC1	-7.15081	8.53896e-05	0.000253523		EFNB1	1.96436	1.91018e-07	9.12433e-07
	CRTAP	-4.1802	8.59873e-16	1.45494e-14		EFNB2	2.52175	1.33448e-13	1.64143e-12
	CSF1R	-11.4117	1.98301e-15	3.19253e-14		EGFR	2.75935	3.1996e-10	2.3669e-09
	CSGALNACT1	-14.0144	8.07619e-23	3.13016e-21		EGLN3	2.85582	9.33343e-14	1.17894e-12
	CSMD2	-13.1829	8.74716e-17	1.68074e-15		EHD4	4.64615	1.60651e-34	1.72086e-32
	CSPG4	-11.1142	3.06723e-14	4.18677e-13		EHF	6.39543	6.81873e-12	6.57362e-11
	CSRP1	-62.3198	3.26227e-46	6.93437e-44		EHHADH	2.65602	3.65531e-08	1.96393e-07
	CSRP3	-20.7754	2.87593e-05	9.35486e-05		EIF2AK2	2.74127	5.82239e-11	4.83269e-10
	CTDSP1	-2.1192	5.42077e-08	2.84617e-07		EIF2B	2.10437	3.66957e-14	4.96231e-13
	CTK-1	-2.37299	3.24742e-10	2.39967e-09		EIF2B4	2.16997	6.1846e-06	2.26658e-05
	CTNNA2	-7.66402	1.23679e-06	5.13121e-06		EIF5	3.31221	2.60542e-16	4.71332e-15
	CTNNAL1	-6.0184	4.71058e-08	2.49307e-07		EIF5B	2.106	1.85648e-08	1.04535e-07
	cTR	-10.8603	1.742e-12	1.81179e-11		ELF3	8.86796	1.14015e-09	7.75143e-09
	CTSC	-5.54905	4.88066e-19	1.22277e-17		ELF5	2.32593	0.000112816	0.000327588
	CTSK	-6.83641	2.87213e-09	1.83353e-08		ELMOD2	2.12945	2.24303e-11	1.97759e-10
	CTSO	-5.28928	3.97475e-09	2.48609e-08		ELOVL1	2.32917	0.000102425	0.000299976
	CTSS	-1.9781	0.00124517	0.00294544		ELOVL6	5.37623	1.71061e-08	9.68824e-08
	CXCL12	-5.96468	2.73263e-15	4.32264e-14		EMP1	9.8384	2.31415e-05	7.69346e-05
	CXCR7	-4.42075	1.19521e-29	9.03312e-28		EMP2	2.81387	3.66021e-18	8.18972e-17
	CXorf36	-7.09261	6.96031e-07	3.02518e-06		ENDOD1	7.19495	2.04517e-07	9.71796e-07
	CXXC5	-5.87719	5.18011e-07	2.29994e-06		ENPP6	3.71415	3.45723e-14	4.69383e-13
	CYB5D2	-3.84938	7.51721e-17	1.45262e-15		ENTPD3	4.8034	0.000879284	0.00214369
	CYBRD1	-6.10402	3.18672e-10	2.35909e-09		EP4	4.06098	2.86153e-24	1.28476e-22
	CYFIP2	-5.94813	1.24605e-23	5.28078e-22		EPAS1	2.20618	1.40919e-11	1.28146e-10
	CYGB	-3.34456	3.08664e-09	1.96035e-08		EPB41	3.24053	5.82649e-09	3.53224e-08
	CYP26B1	-3.42137	3.40989e-05	0.000109072		EPB41L1	2.39703	1.69687e-07	8.18011e-07
	CYP2R1	-4.1508	2.6429e-05	8.65112e-05		EPB41L4A	4.6174	1.16928e-12	1.25349e-11
	CYSLTR1	-17.1819	1.41872e-23	5.97533e-22		EPB41L5	4.31407	7.89769e-10	5.49285e-09
	CYTH4	-6.03912	1.27572e-09	8.58725e-09		EPCAM	5.88137	1.63836e-12	1.71053e-11
	CYTIP	-10.4153	1.95861e-12	2.02111e-11		EPGN	8.76015	1.16888e-05	4.10795e-05
	D1A	-10.6568	4.01006e-06	1.52852e-05		EPHA1	5.4271	0.0103281	0.0199267
	DAAM2	-1.98405	0.000549878	0.00139328		EphA2	9.44634	2.63742e-07	1.23086e-06
	Dab1	-51.8732	5.7824e-16	9.94486e-15		EPHA4	4.7382	1.70125e-08	9.64324e-08
	DAB2	-10.9287	5.16333e-19	1.28884e-17		EPHB2	2.00016	2.46953e-09	1.59598e-08
	DACH1	-3.59338	0.000150077	0.000424027		EPHB3	6.91268	9.94722e-13	1.07398e-11
	Dach2	-5.3183	0.002815	0.00620066		EPN3	3.55997	7.1897e-23	2.81869e-21
	DACT1	-15.4805	4.01716e-38	5.41084e-36		ERBB2	3.17752	2.43978e-07	1.14451e-06
	DAG1	-2.07195	2.40425e-13	2.83673e-12		EREG	47.978	4.66477e-12	4.59851e-11
	DBN1	-8.88357	1.10895e-12	1.19164e-11		ERMP1	2.59339	1.29503e-13	1.59869e-12
	DCAF6	-2.2031	1.8858e-07	9.0269e-07		ERO1L	9.27384	1.04443e-21	3.49102e-20
	DCBLD2	-2.82426	2.40118e-22	8.80475e-21		ERRFI1	5.55868	1.23931e-09	8.35875e-09
	DCHS1	-6.26583	1.65494e-16	3.05065e-15		ESR1	3.07662	2.20144e-07	1.03951e-06
	DCLK1	-6.49678	1.46706e-07	7.15079e-07		ESRP1	7.02224	2.3428e-05	7.77352e-05
	DCLK2	-8.43846	5.98178e-22	2.06698e-20		ESRP2	5.55324	2.09842e-05	7.03819e-05
	DCLK3	-5.25252	6.33225e-05	0.000192587		ESRRB	3.55792	6.06414e-10	4.30791e-09
	DCN	-5.01518	5.48298e-08	2.8755e-07		ETNK1	4.0839	1.04145e-08	6.10948e-08
	DCX	-23.4733	2.17991e-08	1.20992e-07		ETV3	3.09735	4.18604e-09	2.60865e-08
	DDHD1	-2.46194	6.14511e-08	3.19565e-07		EXO1	3.00872	0.000684041	0.00170496
	DDO	-24.2873	3.27314e-16	5.84354e-15		EXOC2	2.81839	9.19245e-16	1.54962e-14
	DEGS1	-3.19879	2.46708e-08	1.35934e-07		EXPH5	10.4588	1.80682e-06	7.27376e-06
	DENND2A	-8.94973	9.0776e-32	7.91613e-30		EZH2	4.84896	3.47619e-15	5.42317e-14
	DENND5A	-3.57107	1.27103e-14	1.82974e-13		EZR	13.2024	1.24169e-10	9.75285e-10
	DENND5B	-10.7342	5.58649e-17	1.09983e-15		F10	2.55204	0.00715678	0.0143367
	DEPDC6	-3.82405	1.02478e-27	6.92737e-26		F2RL1	6.15679	8.95632e-28	6.09209e-26
	DES	-158.16	3.7528e-84	3.00312e-81		F3	14.5343	3.57667e-19	9.09477e-18
	DFNA5	-6.51384	5.81887e-19	1.44452e-17		FA2H	6.20945	1.54806e-07	7.52406e-07
	DGKB	-19.1398	2.11282e-21	6.79499e-20		FABP3	3.61917	0.000331069	0.000877604
	DGKH	-2.99126	0.00538424	0.0111284		FAM107B	5.47777	2.19424e-40	3.35398e-38
	DHRS7C	-14.9395	0.000767885	0.00189108		FAM110A	11.0774	6.1002e-09	3.68341e-08
	DIP2C	-4.38537	1.0755e-16	2.03776e-15		FAM110C	4.6979	6.10023e-29	4.48581e-27
	DISP1	-1.97433	1.69971e-10	1.3086e-09		FAM129A	5.78881	4.68744e-15	7.20541e-14
	DISP3	-3.16699	8.82438e-11	7.08659e-10		FAM129B	5.1189	8.4238e-07	3.59803e-06
	DKK2	-2.18476	0.0273754	0.0475869		FAM134B	3.16925	5.73641e-12	5.60496e-11
	DKK3	-7.90201	6.29068e-10	4.45025e-09		FAM134C	4.25686	3.75336e-12	3.72434e-11
	DLC1	-7.64138	5.26119e-19	1.31087e-17		FAM135A	2.58041	7.71727e-10	5.39218e-09
	DLL4	-3.97894	7.66157e-06	2.77497e-05		FAM149A	4.59514	2.93904e-10	2.18723e-09
	DMB2	-4.2275	8.11541e-05	0.000241947		FAM160A1	8.68411	3.24465e-08	1.75229e-07
	DMD	-7.08311	7.13103e-44	1.32891e-41		FAM214A	5.50789	6.51131e-52	1.80775e-49
	DNAJB5	-36.1315	5.14455e-28	3.60755e-26		FAM35A	2.39474	7.57275e-07	3.26528e-06
	DNASE1L3	-4.96267	4.64139e-08	2.46262e-07		FAM3B	5.43701	1.15073e-11	1.05631e-10
	DNER	-13.4981	4.6619e-07	2.08552e-06		FAM3C	2.88313	7.68639e-15	1.13782e-13
	DNM3	-3.67974	3.80769e-05	0.000120745		FAM43A	2.08382	0.000443757	0.00114748
	DOCK10	-5.14362	1.05637e-06	4.43408e-06		FAM46B	4.08132	3.6697e-06	1.40706e-05
	DOCK11	-3.93319	4.48797e-11	3.76414e-10		FAM47E-STBD1	3.33985	1.34429e-07	6.60444e-07
	DOCK2	-4.12177	0.000364249	0.000957721		FAM49B	2.41905	6.84072e-11	5.61963e-10
	DOCK8	-2.52118	0.000240945	0.000657008		FAM60A	4.73278	1.00838e-13	1.2655e-12
	DOK2	-5.50271	0.000469797	0.00120792		FAM76A	2.42633	6.80322e-07	2.95974e-06
	DOK4	-5.00163	2.75161e-08	1.50333e-07		FAM83A	2.46026	0.0115224	0.0219755
	DOK5	-9.14696	1.88909e-09	1.25057e-08		FAM83B	7.7616	0.000155208	0.000437516
	DOK7	-3.01262	0.000405481	0.00105653		FAM83C	2.36225	0.000201023	0.000556063
	DPF3	-7.51892	4.62805e-10	3.34716e-09		FAM83F	3.31964	1.61534e-10	1.24717e-09
	DPH3	-2.08209	0.00279689	0.00616576		FAM83G	5.11424	0.00124556	0.00294586
	DPP10	-4.19872	3.09552e-05	0.000100146		FAM83H	7.38582	2.51901e-05	8.27544e-05
	DPP4	-6.70566	1.20185e-10	9.4618e-10		FAM84A	2.68072	6.79087e-05	0.000205296
	DPP6	-15.8218	6.06759e-15	9.1817e-14		FAM84B	5.01331	1.06677e-05	3.78319e-05
	DPT	-5.58804	1.16097e-07	5.76627e-07		FAR1	4.817	9.66084e-12	9.02651e-11
	DRAM1	-4.58823	0.00182507	0.00417491		FARSB	2.01822	3.33854e-06	1.28917e-05
	DRP2	-6.89944	1.95493e-07	9.325e-07		FAS	2.09626	9.52749e-06	3.4001e-05
	DSE	-2.84666	9.70813e-07	4.10281e-06		FASLG	14.5763	1.08863e-24	5.27788e-23
	DSEL	-7.15076	4.67094e-13	5.30856e-12		FBP1	6.09479	3.1311e-06	1.21563e-05
	DTNA	-11.6139	4.17727e-45	8.61025e-43		FBXL5	4.78885	2.82125e-14	3.88857e-13
	DTWD1	-2.97057	1.08922e-10	8.62499e-10		FBXO2	6.838	5.56121e-13	6.23699e-12
	DUSP13	-11.3545	0.000760374	0.00187396		FBXO25	2.04046	1.10086e-11	1.01533e-10
	DUSP27	-78.3607	4.04305e-19	1.02044e-17		FBXO32	3.35639	9.66991e-11	7.72911e-10
	DUSP3	-16.6924	8.93768e-78	5.78991e-75		FBXO34	3.3549	4.89555e-17	9.72248e-16
	DYNC1I1	-8.91756	7.72703e-18	1.67921e-16		FBXO42	1.95741	3.42601e-06	1.31995e-05
	DYNC2LI1	-7.4905	9.11538e-08	4.60474e-07		FBXO8	2.63334	1.71529e-11	1.54229e-10
	DYNLL2	-2.04972	8.28078e-08	4.20971e-07		FCHO2	1.97947	0.00238778	0.00532951
	DYRK3	-4.22294	7.74191e-26	4.24681e-24		FDFT1	3.49609	9.91847e-05	0.000291239
	DYSF	-17.2994	1.74528e-50	4.47978e-48		FER	2.71059	2.52807e-05	8.30121e-05
	DZIP1	-2.3456	0.000122305	0.00035206		FERMT1	5.66363	1.88451e-18	4.36002e-17
	EBF1	-5.72261	1.89096e-08	1.06212e-07		FEZ2	2.31436	1.69389e-14	2.39788e-13
	EBF2	-8.02371	3.40601e-11	2.90504e-10		FGD4	7.77543	1.07709e-18	2.57067e-17
	EBF3	-5.04659	5.68453e-08	2.97775e-07		FGD6	3.71181	1.28792e-09	8.66083e-09
	ECE2	-4.0556	3.55597e-11	3.02535e-10		FGF22	11.4739	3.27736e-08	1.76855e-07
	ECHDC3	-2.84086	3.0595e-11	2.62761e-10		FGFBP1	4.77743	0.000208945	0.000576336
	EDA	-2.82153	1.4828e-12	1.56859e-11		FGFR2	2.24621	2.18078e-08	1.20992e-07
	Edar	-12.8182	6.66014e-16	1.1354e-14		FHDC1	2.84098	0.009091	0.0177693
	EDN1	-5.58628	3.77162e-05	0.000119685		FILIP1L	2.34696	0.00287756	0.00631597
	Edn3	-3.87382	3.39486e-05	0.000108719		FLNB	2.81206	5.30667e-06	1.96816e-05
	EDNRA	-8.11842	7.4947e-12	7.165e-11		FLVCR2	7.24561	1.24428e-10	9.76759e-10
	EDNRB	-7.90784	3.30657e-11	2.82732e-10		FMN1	3.03662	1.80114e-09	1.19409e-08
	EF1A	-47.6921	7.89426e-10	5.49285e-09		FNBP1L	2.09847	3.8685e-09	2.4241e-08
	EFCC1	-7.52937	2.70855e-12	2.73144e-11		FNDC7	2.62398	0.000703236	0.00174673
	EFEMP1	-3.48768	6.17173e-07	2.70927e-06		FOSL2	3.67248	6.89689e-06	2.51206e-05
	EFR3B	-4.19311	1.25779e-07	6.20864e-07		FOXN1	7.19985	0.0113343	0.0216653
	EGF	-19.5557	1.93448e-06	7.74931e-06		foxp2	2.34462	0.000211577	0.000582769
	EGFLAM	-5.08007	3.99851e-06	1.52454e-05		FRK	3.40459	0.00406362	0.00862292
	EIF4E3	-2.24122	8.40959e-07	3.59309e-06		FRMD1	2.85158	2.32397e-07	1.09282e-06
	ELAVL4	-36.5992	1.01062e-21	3.39469e-20		FRMD3	4.35718	8.18654e-12	7.76095e-11
	ELK3	-2.47234	1.5395e-05	5.29943e-05		FRMD4B	2.51867	8.08086e-10	5.61738e-09
	ELMO1	-4.43628	8.0708e-07	3.4603e-06		FSBP	5.70122	1.14915e-11	1.05628e-10
	ELN	-5.90374	2.18008e-08	1.20992e-07		FURIN	5.78456	9.35465e-09	5.52107e-08
	EMCN	-5.86868	4.82947e-09	2.97825e-08		FXN	2.80251	2.10004e-09	1.37549e-08
	EMID1	-6.04028	3.97795e-07	1.79967e-06		FYTTD1	2.46425	1.20041e-15	1.98908e-14
	EMILIN2	-6.46058	1.4354e-13	1.75921e-12		FZD10	4.26081	0.00223829	0.00502056
	EML1	-9.87217	5.74719e-85	4.88655e-82		FZD6	2.04348	1.76867e-11	1.58504e-10
	EMX2	-6.21374	0.0035072	0.00755363		G0S2	4.64769	7.38862e-08	3.78872e-07
	ENG	-7.08342	6.69373e-11	5.5122e-10		G2E3	3.82152	7.12542e-12	6.83598e-11
	ENO2	-12.399	9.16639e-12	8.61185e-11		GAK	2.93533	1.3142e-10	1.0275e-09
	ENOX1	-25.3904	3.44022e-30	2.70525e-28		GAL3ST2	3.6655	0.000275408	0.000740591
	ENPP1	-3.87023	3.63783e-08	1.95609e-07		GALC	13.278	0.000171818	0.000480651
	Enpp2	-28.8381	8.9713e-25	4.39013e-23		GALNT1	2.18992	9.39314e-21	2.77189e-19
	ENTPD1	-12.4924	2.6704e-19	6.90649e-18		GALNT3	3.35895	2.99888e-25	1.55713e-23
	ENTPD2	-13.6353	7.41541e-36	8.77211e-34		GAN	2.36143	4.50961e-09	2.79493e-08
	EP3	-11.795	3.11467e-19	7.97965e-18		GAPVD1	3.60739	3.03085e-17	6.15398e-16
	EPB41L2	-2.94988	2.03548e-05	6.84866e-05		GAREM	6.26761	5.48746e-11	4.56583e-10
	EPB41L3	-14.6023	1.13914e-26	6.67965e-25		GAS6	2.59213	7.88386e-09	4.69374e-08
	EPB42	-4.61562	2.72009e-07	1.2664e-06		GATSL3	2.96509	0.00022821	0.000624411
	EPDR1	-4.21212	1.91526e-06	7.67683e-06		GBA2	7.95539	7.89811e-22	2.68997e-20
	EPHA3	-5.33371	1.33272e-06	5.50239e-06		GBF1	2.46537	2.02789e-10	1.53948e-09
	EPHB1	-5.85919	3.96433e-27	2.46254e-25		GCC2	2.63318	0.000164595	0.000461396
	EPHB6	-2.77594	6.52249e-08	3.37512e-07		GCLC	7.30089	1.72735e-07	8.31231e-07
	EPHX1	-2.43832	1.01352e-14	1.47622e-13		GCLM	2.36912	3.9034e-13	4.49255e-12
	Epm2a	-6.8265	4.51066e-24	1.9988e-22		GCNT3	3.43864	6.05576e-05	0.000184756
	ER81	-3.08484	1.18966e-06	4.95383e-06		GFOD1	3.47755	3.99823e-13	4.59392e-12
	ERBB4	-13.8446	2.40769e-06	9.51052e-06		GGH	2.91776	7.57692e-21	2.24567e-19
	ERG	-4.13003	1.0637e-05	3.77329e-05		GID4	3.66362	2.37751e-08	1.31371e-07
	ESAM	-4.81602	2.91916e-05	9.48465e-05		GJB6	8.66956	0.00106053	0.00254677
	ETNPPL	-13.1262	1.10658e-27	7.37939e-26		GK5	3.71744	1.61458e-14	2.29756e-13
	ETS1	-2.94338	1.43635e-05	4.97457e-05		GLYR1	2.08273	1.19307e-12	1.278e-11
	EVL	-9.35564	3.25234e-112	8.84897e-109		GMNN	2.79073	5.76038e-05	0.000176575
	Ex-FABP	-4.1959	0.00297654	0.00651326		GNA11	3.05451	4.52188e-11	3.79024e-10
	EXTL3	-2.4795	5.4483e-20	1.50627e-18		GNA13	3.24168	2.91012e-19	7.4838e-18
	EYA1	-6.85118	4.9865e-07	2.22196e-06		GNE	2.03436	0.00041438	0.00107848
	EYA4	-3.35133	0.000818248	0.00200422		GOLGA1	2.15663	0.00013117	0.000375196
	F13A1	-14.2568	8.46774e-20	2.2993e-18		GOLGA4	4.88413	1.30966e-08	7.57187e-08
	FAAH2	-2.11843	2.51489e-06	9.90805e-06		GP1BB	2.08989	0.00555038	0.011437
	FABP4	-7.01571	6.59567e-05	0.000199972		GPATCH3	2.89752	6.11035e-09	3.68626e-08
	FABP5	-2.01975	0.00113078	0.00270021		GPBP1	2.69174	1.45135e-13	1.77556e-12
	FAH	-3.00176	0.0004759	0.001222		GPBP1L1	2.14142	4.46316e-25	2.25713e-23
	FAM105A	-2.49754	0.000178589	0.000497956		GPD1L	4.89221	1.2569e-49	3.05337e-47
	FAM110B	-6.03595	3.9422e-07	1.78468e-06		GPHB5	2.81792	7.60875e-05	0.00022834
	FAM114A1	-2.34888	1.4561e-05	5.03527e-05		GPI	2.73802	0.000105508	0.000308209
	FAM117A	-5.47603	1.2789e-28	9.25436e-27		GPR137C	8.38254	8.99118e-12	8.45308e-11
	FAM126A	-3.29807	7.67053e-08	3.92441e-07		GPR157	2.58091	0.000259615	0.000702426
	FAM13C	-10.0989	3.44614e-18	7.74896e-17		GPR68	7.53362	1.46593e-08	8.39684e-08
	FAM150B	-3.40341	0.000432661	0.00112121		GPSM2	2.31893	2.13367e-09	1.3955e-08
	FAM167B	-4.83273	1.58092e-08	9.00243e-08		GPT2	2.33865	3.90939e-08	2.09631e-07
	FAM171A1	-2.4703	1.26887e-10	9.94909e-10		GPX1	2.5305	5.07186e-05	0.000156955
	FAM171B	-2.37472	0.00307837	0.00671556		GPX2	5.04332	0.000888737	0.00216441
	FAM177A1	-2.67155	2.05204e-10	1.55434e-09		GRB7	6.78737	2.63464e-07	1.22998e-06
	FAM180A	-7.37826	3.43517e-05	0.000109803		GRHL1	7.56973	1.51793e-07	7.38553e-07
	FAM180B	-5.99113	2.38293e-06	9.4209e-06		GRHL2	3.71256	1.44602e-08	8.2898e-08
	FAM181B	-6.26198	1.06233e-05	3.76942e-05		GRHL3	10.6527	2.95368e-12	2.96984e-11
	FAM189A1	-6.17125	1.63071e-10	1.25832e-09		GRIN2A	2.27336	0.026737	0.0465724
	FAM189A2	-4.3779	2.4585e-06	9.70841e-06		GRIN3B	2.77066	0.00156287	0.00362078
	FAM198A	-4.54261	4.16557e-05	0.000131346		GRK4	5.5626	3.88795e-13	4.47855e-12
	FAM198B	-3.04924	0.00175726	0.00403268		GRPEL2	3.39989	7.79312e-11	6.33698e-10
	FAM19A3	-5.1816	2.04416e-05	6.86976e-05		GSG1	7.7407	0.00024573	0.000668728
	FAM20A	-7.29024	1.12161e-22	4.25025e-21		GSPT1	2.05515	2.27174e-16	4.14273e-15
	FAM212B	-20.0518	3.15638e-34	3.30303e-32		GSR	2.35862	2.82814e-05	9.20872e-05
	FAM217B	-2.79679	1.48159e-05	5.11562e-05		GSTA3	5.48656	1.38267e-08	7.9568e-08
	FAM26E	-3.57423	0.000347622	0.000918263		GSTO1	5.88206	4.09271e-05	0.000129122
	FAM46A	-2.28683	2.19589e-05	7.34158e-05		GTPBP1	3.78029	1.07738e-13	1.34588e-12
	FAM65B	-60.3415	4.24255e-38	5.65839e-36		GTPBP2	3.16962	1.06844e-10	8.47027e-10
	FAM69A	-11.5781	1.57015e-20	4.5255e-19		GUCD1	1.988	1.44869e-05	5.01221e-05
	FAM78A	-5.24174	7.33437e-05	0.000220648		GYG2	4.09262	0.00507627	0.0105577
	FAM92A1	-2.48066	3.12755e-06	1.21459e-05		HABP4	3.12843	3.97368e-08	2.12659e-07
	FAR-1	-5.19	4.16924e-05	0.000131384		HACE1	2.4152	1.548e-16	2.86127e-15
	FARP1	-5.69811	1.71265e-20	4.92577e-19		hairy1	2.67963	0.00136946	0.00321375
	FAT1	-2.53401	0.000252131	0.000684083		HAUS6	1.9662	0.000310817	0.000828438
	FAT3	-36.338	1.84346e-20	5.26856e-19		HBEGF	9.15174	7.68165e-12	7.31289e-11
	FAT4	-5.7354	3.99686e-09	2.49877e-08		HDAC1	2.23603	1.89873e-06	7.61282e-06
	FBLN1	-3.77933	4.7791e-08	2.52583e-07		HECA	2.78285	1.64134e-08	9.32306e-08
	FBLN2	-8.52521	3.58443e-13	4.13944e-12		HECTD1	2.70399	0.000107664	0.000314037
	FBLN5	-6.28103	6.16355e-12	5.9764e-11		HECW1	11.4745	5.88128e-44	1.11124e-41
	FBN1	-7.64327	9.33667e-20	2.51517e-18		HELIOS	6.65095	2.21792e-07	1.04657e-06
	fbn2	-5.76071	2.01883e-08	1.1265e-07		HELZ2	12.3138	3.09321e-14	4.21644e-13
	FBN3	-6.13771	3.10048e-09	1.96822e-08		heme	5.86943	1.87972e-05	6.37697e-05
	FBP2	-19.9146	2.45719e-07	1.15228e-06		HEPH	2.81748	9.67342e-07	4.08941e-06
	FBXL7	-5.94035	8.69855e-21	2.5725e-19		HERC4	1.98687	4.19599e-09	2.61365e-08
	FBXO30	-2.61621	2.26218e-10	1.70497e-09		HGS	2.07542	5.46246e-07	2.41663e-06
	FBXO40	-14.3312	5.69728e-10	4.06215e-09		HHLA2	6.91574	4.30899e-07	1.94426e-06
	FBXO48	-3.82862	5.38084e-10	3.85471e-09		HIGD1A	4.62767	9.47416e-08	4.7718e-07
	FCRL2	-4.56937	2.91449e-07	1.35228e-06		HIVEP2	3.87776	2.31498e-07	1.08897e-06
	Fe	-2.44832	9.82547e-11	7.83045e-10		HK1	2.36185	0.000263003	0.000709899
	FERMT2	-18.9363	3.21108e-24	1.43696e-22		HMGCR	6.01768	2.06139e-14	2.89403e-13
	FES	-2.75976	1.09151e-05	3.86589e-05		HMGCS1	7.34861	7.59011e-10	5.31425e-09
	FEZ1	-22.3044	3.70963e-23	1.48867e-21		HNF4G	2.45285	3.03034e-07	1.39935e-06
	FGD5	-4.14249	2.10767e-06	8.39611e-06		HOMER2	4.70746	5.1211e-07	2.2782e-06
	FGF1	-23.0654	1.23614e-16	2.32272e-15		HOPX	11.3229	5.74845e-06	2.11814e-05
	FGF10	-5.5326	6.95173e-13	7.67002e-12		HPCAL1	2.0869	1.239e-07	6.12924e-07
	FGF12	-6.13793	2.44935e-12	2.48293e-11		HPS4	2.344	1.02277e-13	1.28238e-12
	FGF13	-28.4287	5.17774e-07	2.29964e-06		HSBP1L1	3.20097	1.65726e-19	4.35239e-18
	FGF7	-4.90487	2.20047e-06	8.74021e-06		HSD17B12	2.13826	2.54976e-11	2.2278e-10
	FGFR1	-7.49667	7.71916e-18	1.67921e-16		HSD17B2	3.67405	0.0192031	0.0346838
	FGFR4	-13.3951	1.23293e-14	1.78244e-13		HSD17B4	2.40904	2.32516e-18	5.30729e-17
	FGFRL1	-3.3724	1.4344e-22	5.36086e-21		HSD3B2	4.27111	0.00232806	0.00520733
	FGL2	-4.12853	0.000816695	0.0020015		HSDL1	3.78564	1.45913e-10	1.13234e-09
	FHL1	-24.9508	6.15531e-22	2.11992e-20		HSF5	7.76513	0.000126145	0.000362347
	FHL3	-17.8426	5.03452e-25	2.518e-23		HSPA4L	3.21019	1.28821e-08	7.45103e-08
	FHL5	-15.3092	3.10523e-14	4.22436e-13		HSPA5	2.09118	8.20145e-05	0.000244195
	FHOD1	-2.67508	2.49157e-21	7.90101e-20		IAP3	3.42224	9.32972e-37	1.14344e-34
	FHOD3	-4.31309	1.53116e-11	1.38589e-10		IBTK	9.45855	1.21741e-18	2.88028e-17
	FIBIN	-33.6244	5.26597e-54	1.59196e-51		Id1	2.8574	1.02601e-13	1.28525e-12
	FIGF	-5.91377	8.62373e-07	3.67305e-06		IDH1	3.02537	1.05919e-09	7.25537e-09
	FILIP1	-9.20799	1.02456e-08	6.02341e-08		IDNK	3.73193	3.95826e-14	5.32622e-13
	FKBP10	-3.0042	8.96828e-11	7.19791e-10		IFIH1	2.47227	0.000442547	0.00114496
	FKBP14	-2.29168	0.00126907	0.00299574		IFITM3	6.21022	0.00713823	0.0143059
	FKBP1B	-16.5997	1.87631e-10	1.42999e-09		IFRD1	2.37958	5.03945e-09	3.09511e-08
	FKBP51	-9.2648	3.35963e-94	3.8087e-91		IGF2R	2.36697	1.6106e-05	5.52566e-05
	FKBP7	-5.01493	3.20922e-11	2.75273e-10		IGSF11	2.15856	5.62533e-06	2.07615e-05
	FKBP9	-4.65265	4.30178e-17	8.61876e-16		IGSF5	3.37521	1.15651e-08	6.73222e-08
	FLI1	-6.63034	3.60631e-11	3.06094e-10		IKBKE	6.80289	4.31145e-06	1.63197e-05
	FLOT2	-2.17573	1.33657e-12	1.42609e-11		IL10R2	2.571	6.63599e-06	2.41897e-05
	FLT1	-2.6203	0.00202282	0.00458259		IL13RA1	3.48167	0.000217287	0.000596924
	FLT4	-4.23033	8.18346e-07	3.50418e-06		IL17C	58.3686	1.53981e-20	4.44747e-19
	FMNL2	-3.53461	4.99655e-09	3.07154e-08		IL18R1	4.6298	2.60496e-07	1.21738e-06
	FMO3	-3.65445	1.70716e-17	3.57295e-16		IL20RB	10.275	0.000292836	0.000783584
	FMOD	-42.5417	1.33044e-24	6.32841e-23		IL22RA1	6.06775	1.93244e-09	1.27459e-08
	fn1	-7.73564	1.48852e-16	2.7626e-15		IL4I1	5.46683	0.0142373	0.026543
	FNDC1	-3.94204	0.000376848	0.000988745		IL8	3.17754	0.0201988	0.0362943
	FNDC3B	-2.07391	3.26223e-05	0.000104866		IMPA1	1.99234	4.98863e-06	1.86443e-05
	FNDC4	-4.69007	2.10723e-07	9.99538e-07		IMPA2	3.71758	9.4793e-10	6.51953e-09
	FNDC5	-14.9532	1.02139e-07	5.11031e-07		IMPDH2	2.12358	2.51842e-12	2.54915e-11
	FOLH1	-5.46992	3.44374e-10	2.53647e-09		INA	4.65394	2.23472e-06	8.86072e-06
	FOXD1	-10.4444	8.74808e-12	8.24161e-11		INADL	4.40925	3.66558e-20	1.0303e-18
	FOXF1	-12.1391	1.25218e-18	2.95741e-17		INF2	3.07528	2.61055e-08	1.43201e-07
	FOXO6	-7.24625	1.21119e-33	1.19398e-31		ING5	2.54721	4.72211e-14	6.2734e-13
	FREM1	-2.98722	3.7646e-05	0.00011949		INPP4A	2.45466	6.32276e-09	3.80596e-08
	FRMPD3	-27.035	4.59276e-21	1.4072e-19		INPP4B	3.76434	2.37648e-13	2.80639e-12
	FRMPD4	-11.7899	1.16767e-08	6.79138e-08		INSIG1	5.92694	4.51862e-07	2.02742e-06
	FRZB	-5.38595	2.52845e-06	9.95859e-06		INSIG2	2.63668	4.11287e-10	2.99952e-09
	FSCN1	-2.90158	2.00591e-05	6.76125e-05		ip3ka	6.84766	1.46749e-13	1.79208e-12
	FST	-2.63349	3.47669e-06	1.33796e-05		IPMK	7.5546	6.22717e-15	9.40226e-14
	FSTL1	-8.94255	1.05259e-13	1.31613e-12		IQCB1	3.07742	1.1545e-26	6.71188e-25
	FUT10	-6.25391	2.65116e-11	2.30751e-10		IQGAP1	3.23369	1.08099e-07	5.38676e-07
	FUT11	-3.45708	1.52413e-12	1.60482e-11		IQGAP2	4.14417	5.8244e-09	3.53224e-08
	FUT4	-4.50573	0.0126879	0.0239864		IRAK2	3.78428	3.75938e-22	1.35009e-20
	FYB	-4.46924	1.1097e-05	3.92317e-05		IRF1	5.77308	3.11022e-05	0.00010055
	FYN	-3.70261	8.82733e-13	9.60696e-12		IRF-3	9.22551	2.2031e-07	1.03993e-06
	FZD1	-2.88271	4.24938e-11	3.57505e-10		IRF6	6.67801	2.60618e-07	1.21753e-06
	FZD2	-7.74473	2.93915e-17	5.97672e-16		ISOC1	2.16386	4.60692e-05	0.000143876
	FZD7	-6.59786	3.07742e-43	5.58203e-41		ITFG1	2.02034	9.57177e-24	4.09479e-22
	GAB3	-12.8361	5.49116e-13	6.16351e-12		ITGA2	3.90883	0.00101797	0.00245321
	GABRP	-3.71839	0.0162634	0.0298378		ITGA6	2.38366	3.66977e-18	8.19762e-17
	gadd45	-5.77517	2.82909e-14	3.89544e-13		ITGB1BP1	2.61616	3.63175e-17	7.32753e-16
	GAL	-39.089	1.82174e-23	7.64906e-22		ITGB6	15.2474	1.33448e-16	2.48689e-15
	GALNT13	-5.13216	1.77006e-05	6.03204e-05		JAC	13.9822	6.65228e-05	0.000201419
	GALNT15	-5.02501	3.20466e-06	1.24277e-05		JAG1	2.51657	1.67229e-06	6.77943e-06
	GALNT16	-4.27327	5.89502e-13	6.57883e-12		JAG2	2.59282	4.41573e-14	5.90674e-13
	GALNT18	-2.04227	1.43512e-07	7.01522e-07		JARID2	3.92198	6.0362e-14	7.86557e-13
	GALNT5	-3.31344	0.000485984	0.0012439		JMJD1C	2.71402	1.05321e-05	3.73997e-05
	GALNTL6	-14.3794	7.11695e-07	3.08636e-06		KAT2B	3.04206	3.27724e-27	2.08335e-25
	GAMT	-6.43159	0.000251986	0.000683961		KAZN	3.0473	6.56554e-10	4.63506e-09
	GAP43	-41.4697	4.99117e-13	5.65361e-12		KBP	5.99985	3.57271e-06	1.37219e-05
	GAS2L2	-3.34679	0.00285997	0.00628648		KBTBD8	3.98975	2.8434e-24	1.28085e-22
	GAS8	-2.31196	2.69265e-05	8.79701e-05		KCNH1	2.83762	0.0230768	0.0408613
	GATA2	-4.66588	7.05822e-10	4.96484e-09		KCNJ15	2.15574	0.000212465	0.000585095
	GATA6	-10.4931	1.13343e-08	6.60914e-08		KCNJ16	4.31791	2.67797e-10	2.00502e-09
	GATM	-9.28441	0.000728696	0.00180272		KCNK1	2.95559	6.83285e-60	2.51227e-57
	GBGT1	-2.93996	2.51747e-11	2.20242e-10		KCNRG	2.25759	0.00048741	0.00124685
	GDF10	-7.15652	1.79728e-08	1.01453e-07		KCTD1	3.08529	6.68487e-07	2.91384e-06
	GDNF	-3.73686	0.00145503	0.00339349		KDF1	4.51043	8.49567e-05	0.000252347
	GDPD5	-2.71184	1.07363e-12	1.15552e-11		KDM1B	5.15457	2.49199e-09	1.60821e-08
	GEM	-4.78827	5.41909e-06	2.00493e-05		KDM3A	2.57484	3.20372e-10	2.36867e-09
	GFRA1	-16.2238	2.18386e-16	3.99318e-15		KIAA0226L	2.94535	4.63893e-10	3.35324e-09
	GFRA2	-26.381	6.73754e-20	1.84422e-18		KIAA0232	2.06379	0.0051506	0.0106959
	GFRA4	-10.3424	7.64932e-11	6.23495e-10		KIAA1147	2.20542	3.59437e-11	3.05612e-10
	GGT5	-3.21166	2.53217e-07	1.18581e-06		KIAA1191	2.46	4.67428e-12	4.60456e-11
	GGT7	-5.72395	3.02412e-07	1.39695e-06		KIAA1468	2.24967	0.000341333	0.000902526
	Ghsr	-6.31978	0.00025954	0.000702364		KIAA1522	2.15217	1.51413e-05	5.22004e-05
	GILT	-4.47177	2.80086e-10	2.08897e-09		KIAA1551	2.45285	0.00413873	0.00877136
	GJA5	-10.0113	3.12096e-07	1.43583e-06		KIF11	3.70947	2.12798e-06	8.46788e-06
	GJC2	-14.8331	2.48559e-23	1.01544e-21		KIF15	3.68361	4.7194e-05	0.000147119
	GLDC	-3.92418	0.0022984	0.00514774		KIF16B	2.41722	0.000730178	0.00180573
	GLDN	-7.83024	1.45778e-06	5.98058e-06		KIF18A	3.18611	0.00277351	0.00611918
	GLI2	-5.25779	1.75173e-25	9.23667e-24		KIF18B	4.07046	4.52566e-05	0.000141436
	GLIPR1L	-3.33747	7.78557e-05	0.000233036		KIF21A	4.377	1.97049e-13	2.36806e-12
	GLIPR2	-3.11569	9.90221e-09	5.82907e-08		KIF23	6.16192	5.85259e-07	2.57695e-06
	GLIS1	-4.38709	0.000121775	0.000350833		KIF26A	2.81469	9.91285e-12	9.24293e-11
	GLUL	-3.08682	3.33501e-11	2.84984e-10		KIF2C	3.06868	3.29085e-06	1.27292e-05
	GM2A	-4.2219	1.10276e-13	1.3751e-12		KIF4A	2.77753	0.000466198	0.0011998
	GMPR	-5.60279	9.67899e-11	7.73183e-10		KIF5B	2.42287	0.000113284	0.000328808
	GNAI2	-2.09572	5.65513e-05	0.000173562		KLF13	2.17884	3.10478e-06	1.20644e-05
	GNAO1	-17.2303	2.03885e-13	2.44374e-12		KLF3	2.6719	9.50806e-12	8.89599e-11
	GNG2	-10.915	6.0824e-14	7.91818e-13		KLF4	4.29286	8.12206e-08	4.13829e-07
	GNGT2	-6.31323	5.48432e-10	3.92471e-09		KLF5	5.29639	2.18767e-11	1.93293e-10
	GOLM1	-2.5263	0.00296653	0.00649553		KLF6	2.50831	1.40639e-05	4.87952e-05
	gp130	-2.54756	2.01173e-10	1.5288e-09		KLHDC1	2.63613	2.22732e-42	3.83549e-40
	GPC4	-3.37751	1.19734e-22	4.52461e-21		KLHL25	6.06387	4.67912e-08	2.47877e-07
	GPM6B	-7.95476	3.23729e-13	3.75448e-12		KPNA2	2.14342	0.00114729	0.00273294
	GPR146	-6.75929	1.38408e-20	4.03192e-19		KRAS	2.72873	2.49798e-09	1.61131e-08
	GPR161	-5.82679	5.77574e-27	3.52346e-25		KREMEN1	2.44984	2.02345e-14	2.8437e-13
	GPR162	-7.49564	2.45855e-16	4.45354e-15		KSR1	6.93648	2.91951e-21	9.2151e-20
	GPR171	-5.08307	1.55642e-08	8.87782e-08		KYNU	4.1972	0.000268275	0.000722695
	GPR20	-9.15091	1.443e-07	7.05123e-07		LACTB2	2.40074	5.16323e-09	3.16542e-08
	GPR27	-4.18913	1.22025e-10	9.6011e-10		LAD1	3.75385	0.000992783	0.0023972
	GPR37	-4.51588	2.31159e-05	7.68684e-05		LAMB3	6.90951	2.32053e-06	9.18221e-06
	GPR39	-3.01196	5.65497e-05	0.000173562		LAMB4	3.43216	4.43996e-07	1.99608e-06
	GPR50	-4.59492	1.28075e-05	4.4744e-05		LAMP3	3.47175	0.0112905	0.0215876
	GPR63	-4.53702	0.000241233	0.000657663		LARP4B	5.12809	6.38437e-17	1.24431e-15
	GPRC5B	-7.15764	7.83972e-10	5.46415e-09		lasp-2	6.79676	1.2286e-25	6.6589e-24
	GPX7	-4.68647	3.00955e-08	1.63115e-07		LBH	1.95817	0.00514627	0.01069
	GPX8	-5.80431	4.87047e-12	4.79088e-11		LBR	2.0239	6.38358e-06	2.33447e-05
	GRAMD1B	-6.54511	8.70657e-10	6.0185e-09		LEMD3	3.08423	9.35996e-29	6.84585e-27
	GRAMD4	-2.22747	3.71424e-06	1.42374e-05		LGALS3	9.1301	4.2932e-11	3.60745e-10
	GRB10	-5.6491	6.67277e-13	7.3862e-12		LGALSL	3.2428	7.92877e-07	3.40692e-06
	GREB1L	-3.3123	5.98501e-06	2.19817e-05		LIMK2	2.99185	2.92472e-08	1.58961e-07
	GREM1	-12.3199	2.84899e-11	2.46393e-10		LIN7B	3.60244	8.52671e-18	1.84709e-16
	GREM2	-10.0995	1.03503e-06	4.34987e-06		LITAF	2.81931	3.14232e-05	0.000101419
	GRIK4	-11.4059	2.53897e-11	2.2198e-10		LLGL1	2.66026	2.05988e-10	1.55854e-09
	GRIN2B	-109.249	3.58456e-16	6.38278e-15		LLGL2	3.5619	4.07852e-13	4.67433e-12
	GRIN3A	-23.7599	4.42274e-16	7.76348e-15		LMBR1	6.07435	1.17615e-15	1.95127e-14
	GRK5	-4.39889	1.55192e-07	7.5374e-07		LMBRD1	2.22797	2.61921e-07	1.2232e-06
	GRM4	-16.1601	2.54298e-05	8.34815e-05		LMNB2	3.23636	2.40846e-07	1.13138e-06
	GSN	-5.81575	1.64296e-19	4.32317e-18		LMO4	2.47752	1.23836e-07	6.1283e-07
	GUCY1A2	-6.09761	6.13033e-05	0.000186821		LMO7	17.2455	4.00768e-15	6.2167e-14
	GUCY1A3	-21.9119	1.04357e-20	3.05964e-19		LMTK2	5.33432	2.08567e-11	1.85085e-10
	GUCY1B3	-8.85275	5.10688e-15	7.82364e-14		LMX1B	7.04724	0.000209853	0.000578605
	GULP1	-3.29719	8.02002e-06	2.89786e-05		LONRF1	5.26666	6.70875e-10	4.7288e-09
	GXYLT2	-4.95769	1.20783e-08	7.001e-08		LPAR5	2.60503	0.00550026	0.0113424
	GYG1	-3.25591	1.28413e-10	1.00514e-09		LRBA	4.12256	8.24179e-12	7.80789e-11
	GYPC	-6.92664	7.81931e-09	4.65939e-08		LRP12	2.02859	2.07561e-10	1.5687e-09
	HAL	-9.124	4.27105e-12	4.22263e-11		LRP8	3.40128	7.22635e-10	5.07261e-09
	HAPLN1	-4.27944	0.000143777	0.000407235		LRR1	7.51274	1.01385e-07	5.07447e-07
	HAPLN3	-4.80208	5.95369e-21	1.7919e-19		LRRC1	2.95326	1.72643e-10	1.32692e-09
	HAS2	-3.69138	0.000158545	0.000446183		LRRC56	3.11129	0.00340483	0.00736045
	HAVCR1	-4.33336	0.000961034	0.00232591		LRRC7	2.99652	1.26394e-06	5.24066e-06
	HBE1	-16.5914	7.03261e-13	7.75297e-12		LRRC8A	2.79026	5.59937e-22	1.96324e-20
	HBG2	-8.11776	2.46818e-26	1.4049e-24		LRRC8B	2.80928	2.91328e-07	1.35217e-06
	HCLS1	-3.80476	5.59128e-06	2.06471e-05		LRRC8C	2.70384	1.14533e-12	1.22879e-11
	HCN2	-11.4007	1.43471e-06	5.89482e-06		LRRC8D	3.94168	3.14872e-12	3.15196e-11
	HDAC9	-9.59801	2.11276e-13	2.51902e-12		LRRFIP2	3.93145	7.93804e-11	6.44383e-10
	HDDC2	-2.37177	2.06302e-06	8.22791e-06		LRRN4	8.6621	1.32134e-16	2.46578e-15
	HECW2	-2.67081	0.00413399	0.00876282		LSS	4.22197	1.92716e-07	9.19897e-07
	HEG1	-6.02432	4.38022e-09	2.7197e-08		LYPD6B	2.65461	0.000163554	0.000458855
	HEPACAM	-25.2551	5.41111e-08	2.84219e-07		MACC1	5.39081	2.06509e-16	3.78618e-15
	HEPHL1	-11.153	1.10721e-06	4.63178e-06		MAD2L1BP	5.92481	9.26662e-06	3.31483e-05
	HEYL	-4.32653	6.78567e-05	0.000205184		MAEA	2.00836	3.03456e-21	9.53397e-20
	HGF/SF	-14.7308	1.55953e-15	2.53172e-14		MAFK	2.06804	2.11552e-06	8.42491e-06
	HHATL	-16.6944	3.00961e-14	4.12313e-13		MAL	8.52487	0.000564465	0.00142679
	HHEX	-7.56141	1.80538e-10	1.37825e-09		MAL2	9.1083	1.18418e-05	4.15945e-05
	HHIP	-5.93573	2.18597e-06	8.68515e-06		MAN1B1	2.06899	3.7984e-16	6.73708e-15
	HHIPL1	-3.45679	0.000143193	0.000405918		MAP2K3	5.99939	1.56896e-08	8.9418e-08
	HIC1	-5.37637	8.47058e-07	3.61461e-06		MAP2K4	2.28646	1.5809e-11	1.42806e-10
	HIP1	-8.47361	1.69288e-21	5.53604e-20		MAP3K1	3.2517	3.60005e-28	2.56414e-26
	HLX	-5.55982	1.15739e-07	5.75057e-07		MAP3K2	2.69842	5.14355e-09	3.15477e-08
	HMGCLL1	-14.0476	1.21918e-06	5.0628e-06		MAP3K5	2.92372	3.59211e-16	6.38786e-15
	HMHA1	-5.36035	1.43272e-12	1.51915e-11		MAP3K6	1.98254	0.0143824	0.0267878
	HMOX1	-3.90065	3.35005e-08	1.80706e-07		MAP3K8	6.55545	8.74665e-13	9.53441e-12
	HNF4beta	-6.12379	2.21989e-09	1.44564e-08		MAP4K4	2.72196	5.24168e-08	2.75959e-07
	HNMT	-43.5761	1.5302e-46	3.35756e-44		MAP7	5.92426	2.32721e-08	1.28787e-07
	Hoxb-7	-6.68841	0.0047253	0.00988514		MAP7D2	6.27221	1.76005e-06	7.10497e-06
	HOXD3	-5.03622	1.56335e-05	5.37744e-05		MAPK6	3.12181	6.46872e-15	9.72381e-14
	HOXD8	-3.76237	1.25091e-05	4.37691e-05		MAPKAPK3	2.9391	5.18863e-17	1.02745e-15
	HPSE2	-6.92932	2.89145e-11	2.4959e-10		MAPKAPK5	2.53309	0.000120573	0.000347589
	HRASLS	-36.65	7.85744e-53	2.22693e-50		MARK1	2.34772	8.23082e-09	4.88961e-08
	HRH1	-6.33245	1.6766e-06	6.7943e-06		MARVELD2	2.63759	1.7982e-21	5.82446e-20
	HRH3	-7.94928	0.000105562	0.000308302		MAST4	4.50144	7.98418e-07	3.4264e-06
	HS3ST1	-1.9895	0.000361935	0.00095245		MATK	5.92478	4.64782e-06	1.74396e-05
	HS6ST2	-5.95376	7.58692e-19	1.83001e-17		MBD5	2.17816	2.61744e-11	2.28007e-10
	HSPA12A	-4.77687	9.21788e-05	0.000271972		MBNL2	2.01533	2.79217e-16	5.03109e-15
	HSPB1	-8.2926	9.91768e-29	7.21498e-27		MBOAT1	3.4786	2.42532e-05	8.01606e-05
	HSPB3	-6.5633	5.03115e-09	3.09141e-08		MBOAT2	6.43781	1.1135e-05	3.93458e-05
	HSPH1	-2.95853	3.01541e-07	1.39406e-06		MCC	4.05284	1.54875e-11	1.39995e-10
	HTR1B	-11.1022	2.70527e-11	2.35009e-10		MCL1	2.10652	5.62332e-09	3.42127e-08
	HTR2A	-5.84326	9.08939e-07	3.86115e-06		MCM3	2.45185	0.000160481	0.000450977
	HTR7	-10.6066	1.47714e-07	7.19735e-07		MCMDC2	2.75313	0.00781277	0.0154867
	HTRA1	-4.65146	6.57329e-07	2.86888e-06		MDFI	2.59157	0.014609	0.0271542
	HTRA3	-13.5132	1.08987e-26	6.41842e-25		ME1	5.30692	1.91423e-08	1.07298e-07
	HUNK	-5.3804	1.00241e-20	2.9453e-19		MEGF11	4.95269	0.000956285	0.00231647
	IBA57	-2.25875	5.8797e-12	5.72976e-11		MEGF9	4.4215	1.98166e-08	1.10758e-07
	Id3	-2.62437	1.51193e-08	8.63489e-08		MEIS1	2.49888	0.000336527	0.000890856
	IDH2	-2.18208	1.05611e-10	8.39701e-10		MEMO1	2.38235	2.70419e-06	1.06252e-05
	IFFO1	-3.7101	5.49038e-21	1.6635e-19		MEP1B	6.04137	0.00668796	0.013505
	IFI27L2	-3.35848	5.20508e-05	0.000160822		METAP1	2.31968	1.90565e-08	1.06905e-07
	IFNAR1	-2.21903	0.000130719	0.000374065		METRNL	2.30175	2.95737e-07	1.36983e-06
	IFT88	-3.98129	1.4728e-27	9.6327e-26		MEX3D	2.21683	0.000433542	0.00112298
	IGDCC3	-5.25386	7.45139e-07	3.21805e-06		MFSD2A	2.69029	0.00890875	0.0174431
	IGDCC4	-8.66561	3.46595e-18	7.78066e-17		MFSD4	4.6713	9.79996e-40	1.43353e-37
	IGF2	-6.19312	2.01271e-10	1.5288e-09		MFSD6	1.99868	4.43465e-16	7.77434e-15
	IGFBP2	-2.45315	0.00210075	0.00474097		MFSD8	3.88684	1.66555e-19	4.36574e-18
	IGFBP3	-3.06013	2.3617e-21	7.5419e-20		MGST1	4.30457	2.2452e-09	1.46072e-08
	IGFBP4	-5.41614	2.88689e-08	1.5703e-07		MICALL1	3.31431	4.15322e-06	1.5769e-05
	IGFBP5	-9.91754	7.15898e-13	7.8835e-12		MID1	2.55049	5.21157e-09	3.18787e-08
	IGFBP7	-4.87142	7.27511e-08	3.73333e-07		MIF	2.41206	0.000399288	0.00104239
	IGSF21	-4.85574	1.61899e-09	1.07858e-08		MKI67	4.1157	2.49201e-05	8.20168e-05
	IGSF3	-2.76296	1.13897e-05	4.01829e-05		MKNK1	2.83787	2.08815e-08	1.16185e-07
	IGSF9B	-15.5601	8.48488e-06	3.05366e-05		MLF2	2.87376	1.33785e-09	8.98769e-09
	IKZF1	-3.33162	0.000402176	0.00104873		MLLT4	6.11352	5.62561e-14	7.38001e-13
	IL11Ra	-10.3312	4.26271e-17	8.56572e-16		MMADHC	2.53909	6.17373e-34	6.22129e-32
	IL13RA2	-5.19508	2.91749e-07	1.35301e-06		MNOC	2.45355	6.03391e-05	0.000184213
	IL15	-6.2652	1.68085e-06	6.80949e-06		MOB4	2.0049	2.40214e-19	6.2603e-18
	IL1RAPL2	-17.1428	6.38926e-11	5.27424e-10		MOCOS	5.79577	6.92714e-12	6.66456e-11
	IL1RL1	-4.52256	0.000110686	0.000322159		MOCS1	2.47976	0.00140367	0.00328439
	IL2RG	-4.1146	3.96553e-09	2.48261e-08		MORC3	1.98019	0.00570093	0.0117188
	IL34	-4.02995	2.82089e-08	1.53686e-07		MOV10	2.52551	3.77774e-07	1.71479e-06
	ILDR2	-12.7465	2.35822e-23	9.69223e-22		MOXD1	2.27195	2.66761e-05	8.72779e-05
	ILK	-3.70513	1.32024e-39	1.91069e-37		MPP5	5.5162	2.19416e-66	9.94977e-64
	IMPG2	-4.17378	0.000153678	0.000433562		MPP7	3.6231	3.93261e-22	1.40418e-20
	INHBA	-2.89585	0.0238369	0.0420811		MPRIP	2.26822	7.67867e-15	1.13782e-13
	INPP5D	-4.18564	9.32808e-12	8.74564e-11		MPZL1	3.02605	5.60423e-35	6.14838e-33
	IP6K3	-17.0131	0.000240613	0.000656235		MPZL2	5.40219	0.000279772	0.000751139
	IQCJ-SCHIP1	-9.5296	3.12862e-16	5.59287e-15		MSH2	2.11315	3.3266e-10	2.45418e-09
	IRK1	-2.37988	0.0224933	0.0399632		MSLN	11.7141	0.000100811	0.00029576
	irx2	-7.3939	0.000577584	0.0014567		MSMO1	7.75659	9.31588e-10	6.41362e-09
	ISCA1	-2.8549	6.82296e-12	6.57362e-11		MST1R	3.92966	0.00015932	0.000447993
	ISG12(2)	-7.4089	4.90141e-07	2.18547e-06		MST4	3.66349	2.37785e-15	3.78785e-14
	ISM1	-5.43809	1.59214e-06	6.48682e-06		MSX1	4.82023	0.00031615	0.00084117
	ISM2	-3.4865	3.10743e-08	1.68219e-07		MSX2	16.1666	4.54437e-19	1.14062e-17
	ITGA1	-8.09573	3.74858e-34	3.8928e-32		MTAP	2.41295	1.5045e-15	2.44531e-14
	ITGA4	-4.55693	0.000359341	0.000946829		MTHFD2	2.56965	3.00478e-06	1.17164e-05
	ITGA8	-3.75385	0.000117274	0.000339086		MTMR10	2.12541	1.87368e-08	1.05372e-07
	ITGA9	-4.51033	1.4286e-06	5.87151e-06		MTMR12	2.75688	8.24625e-09	4.89664e-08
	ITGB1	-4.9748	1.4282e-20	4.15156e-19		MTMR3	3.0355	1.02726e-19	2.75095e-18
	ITGB2	-3.01676	0.000614467	0.001544		MUC4	2.60516	0.000653956	0.00163567
	ITGB3	-8.10623	9.80564e-12	9.15552e-11		MXD1	10.0024	3.6646e-07	1.66677e-06
	ITGB8	-3.0489	0.00012176	0.000350833		MYADML2	2.76282	0.0119821	0.0227723
	ITGBL1	-3.21208	0.00685004	0.0138015		MYC	2.15841	0.00362404	0.00777747
	ITIH5	-2.88921	0.0015093	0.00351043		MYL12A	2.057	1.07713e-06	4.51427e-06
	ITM2C	-2.94513	0.000120347	0.000347103		MYO10	4.29464	6.91949e-16	1.17813e-14
	ITPKB	-6.95862	1.51313e-38	2.07926e-36		MYO1E	5.79118	4.64989e-07	2.08082e-06
	ITPR1	-2.84983	5.66141e-22	1.97482e-20		MYO5A	1.97253	0.00473557	0.00990356
	ITPRIP	-2.16931	3.49569e-05	0.00011158		MYO5C	3.28524	8.52191e-06	3.06455e-05
	ITSN1	-2.20046	0.000238427	0.000650665		MYO6	3.67579	9.80546e-14	1.2317e-12
	JAM2	-5.61864	6.88551e-10	4.84837e-09		MYRIP	5.24817	2.78514e-09	1.7805e-08
	JAM3	-7.43171	1.63768e-24	7.709e-23		N4BP1	3.77736	9.27286e-24	3.97943e-22
	JAZF1	-2.25735	3.30331e-07	1.51409e-06		N4BP2	2.95326	0.000552306	0.00139917
	JPH1	-2.31218	0.00819177	0.0161579		N4BP3	3.04324	1.96159e-10	1.49248e-09
	JPH2	-37.0769	3.05668e-73	1.80796e-70		NAA15	4.42346	9.20171e-14	1.16338e-12
	JPH3	-6.57882	4.78015e-14	6.33812e-13		NAA25	3.33107	2.51876e-14	3.50003e-13
	JSC	-6.82687	2.05711e-11	1.82908e-10		NADK	2.2238	3.55592e-11	3.02535e-10
	KANK3	-9.0037	2.37697e-16	4.31727e-15		NAP1L1	2.49174	5.31384e-17	1.04919e-15
	KANK4	-11.6732	9.31275e-26	5.08798e-24		NBEAL2	3.0499	0.000164539	0.000461333
	KATNAL1	-2.46849	6.21647e-10	4.40463e-09		NBR1	2.0203	7.32343e-12	7.01111e-11
	KAZALD1	-5.05624	2.17614e-07	1.02864e-06		NCAPD3	2.19379	0.00208848	0.00471797
	KBTBD4	-2.05912	1.38204e-06	5.69391e-06		NCAPG2	2.99853	2.25437e-05	7.51676e-05
	KCNA2	-14.8925	9.98745e-12	9.30611e-11		NCAPH	2.21505	0.000838949	0.00205271
	KCNB1	-28.2847	3.77667e-27	2.35678e-25		NCBP1	2.00733	2.468e-13	2.90941e-12
	KCNB2	-3.74975	0.00272884	0.00603039		NCK2	5.00031	1.31635e-18	3.0982e-17
	KCNC4	-11.2779	5.5451e-10	3.96403e-09		NCKAP1	2.21774	1.92963e-20	5.50329e-19
	KCNE3	-2.82439	0.00065959	0.00164885		NCOA2	4.77355	1.79008e-14	2.53142e-13
	KCNE4	-10.9718	5.70601e-09	3.46538e-08		NCOA4	2.01293	0.00019526	0.000541222
	KCNF1	-65.7423	6.73107e-17	1.30627e-15		NCOR1	2.33111	6.0897e-11	5.03613e-10
	KCNG1	-26.9969	6.66048e-19	1.62382e-17		NCSTN	2.34071	1.95426e-09	1.2862e-08
	KCNH2	-88.414	1.42779e-85	1.29491e-82		NDC80	3.01745	5.08378e-07	2.26234e-06
	KCNH6	-40.4001	1.66272e-16	3.06085e-15		NDFIP2	2.73096	1.16464e-19	3.10054e-18
	KCNH7	-26.4869	4.09499e-11	3.4537e-10		NDUFAF6	2.25004	8.95129e-10	6.18453e-09
	KCNJ5	-4.80582	3.01629e-05	9.77222e-05		NEK2	2.82908	0.000441064	0.00114138
	KCNJ8	-8.93367	2.37843e-14	3.31858e-13		NET1	3.11091	2.86846e-18	6.49293e-17
	KCNK3	-123.031	9.01773e-23	3.46546e-21		NFE2L2	2.8649	1.43315e-08	8.22642e-08
	kcnma1	-6.85549	5.31344e-15	8.11269e-14		NFKB1	2.91235	1.14124e-06	4.76388e-06
	KCNQ3	-7.68445	1.14677e-06	4.78256e-06		NFKB2	3.58815	3.9832e-06	1.51956e-05
	KCNQ4	-21.2527	4.56067e-20	1.27399e-18		NFKBIA	7.47301	5.96709e-12	5.80245e-11
	KCNS2	-4.91155	4.32166e-05	0.00013559		NFKBIE	2.63063	0.000557547	0.00141165
	KCTD12	-12.0703	5.34573e-22	1.88402e-20		NFKBIZ	7.84226	2.6904e-14	3.72331e-13
	KDR	-4.10655	2.48566e-05	8.18366e-05		NFXL1	2.47167	3.03215e-10	2.25283e-09
	KEL	-8.8558	8.20275e-10	5.69047e-09		NGEF	4.11568	0.00162379	0.00374534
	KIAA1324L	-4.5247	4.01854e-05	0.000126958		NHSL1	3.80283	5.74106e-19	1.42781e-17
	KIAA1462	-3.91492	7.67877e-08	3.92714e-07		NIPAL1	9.59564	8.97062e-08	4.54004e-07
	KIAA1644	-14.8562	3.402e-15	5.31964e-14		NIPAL3	2.1654	8.38247e-11	6.75964e-10
	KIAA1715	-2.5546	2.5093e-06	9.89465e-06		NMRAL1	7.7208	0.00138999	0.00325632
	KIAA1755	-8.18364	1.08962e-11	1.00633e-10		NOD1	3.41598	1.23544e-05	4.32833e-05
	KIAA1958	-9.95714	2.41209e-16	4.37521e-15		NOP14	2.03757	4.83077e-06	1.80792e-05
	KIAA2022	-2.84138	3.03378e-06	1.18155e-05		NOXO1	4.00476	0.015758	0.0290044
	KIF26B	-8.37437	6.85731e-18	1.49979e-16		NPM3	2.9957	0.000366875	0.000964251
	KIF3C	-2.0726	0.000855103	0.00208923		NQO1	4.36578	9.69523e-09	5.71216e-08
	kif5c	-14.7273	1.27332e-20	3.72521e-19		N-RAS	2.2051	5.24261e-16	9.08541e-15
	KIF6	-3.7876	0.000372611	0.000978006		NRBF2	2.33291	1.00582e-15	1.68098e-14
	KIRREL	-5.13318	5.48509e-14	7.20263e-13		NRBP1	3.53799	1.70391e-09	1.13239e-08
	KITLG	-5.4753	9.37707e-09	5.5319e-08		NRBP2	2.50046	7.80314e-05	0.000233459
	KK34	-3.34388	0.0107497	0.0206581		NRG1	4.34045	8.08138e-15	1.19369e-13
	KLF15	-5.26473	1.45601e-20	4.22336e-19		NRG2	5.15179	6.26384e-05	0.000190634
	KLF7	-4.52053	2.6801e-05	8.76485e-05		NSUN2	2.28996	2.37974e-12	2.42139e-11
	KLHDC8A	-33.0126	1.74978e-24	8.18006e-23		NTF3	2.55139	0.00313269	0.00682419
	KLHL24	-3.02774	2.16466e-11	1.9147e-10		NUAK2	7.32559	0.000475804	0.00122198
	KLHL29	-4.44388	1.03328e-07	5.16033e-07		NUDT9	2.32042	1.29158e-05	4.50759e-05
	KLHL31	-17.3851	0.000143693	0.000407081		NUFIP1	3.94645	5.14529e-16	8.92813e-15
	KLHL38	-3.77443	0.00453843	0.00952496		NUP50	2.41783	5.65538e-14	7.40479e-13
	KLHL42	-3.01733	8.92202e-17	1.70951e-15		NUSAP1	3.38301	1.49087e-05	5.14506e-05
	KLHL5	-2.61266	2.26368e-13	2.68953e-12		OAS*A	3.59656	0.00445746	0.00937527
	KLHL6	-6.68623	3.68648e-09	2.31323e-08		OCRL	2.38315	2.05908e-08	1.14661e-07
	KNDC1	-6.62132	2.44519e-05	8.06934e-05		ODF2	1.97818	6.22302e-06	2.28004e-05
	L3MBTL2	-2.3586	3.81263e-07	1.7289e-06		ODF2L	7.72267	4.43254e-06	1.67268e-05
	LAMA2	-12.5083	1.34728e-11	1.22598e-10		OPN5	7.80406	0.00010546	0.000308202
	LAMA4	-11.5871	5.36486e-17	1.05773e-15		ORAI2	2.21501	1.35353e-09	9.08408e-09
	LAMB1	-3.317	1.62009e-32	1.46931e-30		OSBPL10	3.6855	3.98235e-27	2.46254e-25
	LAMB2	-9.19109	1.32988e-15	2.19293e-14		OSBPL2	3.76264	6.50302e-22	2.23402e-20
	LAPTM4B	-7.63369	6.93512e-23	2.72675e-21		OSBPL6	3.88374	3.51242e-06	1.35094e-05
	LAPTM5	-6.16396	1.96812e-08	1.10047e-07		OSBPL8	3.85985	6.58975e-18	1.44826e-16
	LARP6	-3.13864	8.57937e-15	1.2645e-13		OSMR	3.19673	5.4934e-10	3.92914e-09
	LASP1	-2.01281	0.00054088	0.00137151		OSTF1	2.19228	7.65871e-11	6.23879e-10
	LCAT	-5.10841	3.76649e-11	3.18851e-10		OTUD6B	2.1015	2.27623e-10	1.71461e-09
	LCP1	-4.41311	1.49615e-05	5.16197e-05		OVALY	7.10794	5.41902e-05	0.000166977
	LDB2	-5.65708	3.57159e-08	1.9218e-07		OVOL2	3.88989	4.81257e-05	0.00014968
	LDB3	-25.3641	1.71978e-06	6.95479e-06		OXCT1	2.28438	2.43995e-12	2.47525e-11
	LECT1	-7.13991	2.85918e-10	2.13013e-09		P4HB	2.25565	4.72159e-16	8.26674e-15
	LFNG	-3.17873	2.18273e-09	1.42348e-08		PACS2	1.96417	2.3741e-08	1.31236e-07
	LHCGR	-4.2854	0.00294839	0.00646205		PACSIN3	4.69077	2.16816e-17	4.48262e-16
	LHFP	-3.41119	2.53596e-10	1.90183e-09		PADI1	22.7778	3.59776e-06	1.38104e-05
	LHFPL2	-2.89148	6.03363e-06	2.21423e-05		PADI3	11.8382	8.41691e-06	3.0308e-05
	LHFPL5	-27.6242	4.40595e-22	1.56497e-20		PAICS	2.0453	1.68902e-05	5.77179e-05
	LHX6	-10.6212	7.25773e-14	9.30576e-13		PAK1	2.71126	1.1972e-08	6.94826e-08
	LIFR	-4.87874	2.58787e-06	1.01867e-05		PALMD	8.17872	6.28005e-24	2.73826e-22
	LIMCH1	-2.54525	0.000228098	0.000624371		PAPSS2	3.51458	2.29568e-23	9.49255e-22
	LIMD2	-9.83861	2.68344e-11	2.33411e-10		PAQR7	2.47186	1.38946e-07	6.80671e-07
	LIMK1	-2.75562	0.0121242	0.0230071		PARD3	3.86362	2.05884e-13	2.46336e-12
	LIMS2	-11.1177	1.29194e-20	3.77157e-19		PARD6B	12.0624	8.79041e-16	1.48552e-14
	LIN7A	-4.79168	3.76113e-06	1.43968e-05		PARD6G	5.3207	2.86023e-14	3.93434e-13
	LINGO1	-24.2273	2.49926e-25	1.30268e-23		PARP12	2.34383	2.02887e-08	1.13164e-07
	LINGO3	-4.57567	2.61746e-05	8.58022e-05		PAWR	5.37247	3.45464e-10	2.54312e-09
	LIPA	-2.3356	1.90705e-08	1.06939e-07		PAX1	6.70296	8.72668e-07	3.71341e-06
	LMF2	-2.18546	3.68422e-12	3.66375e-11		Pax-9	2.35221	7.58894e-05	0.000227802
	LMNA	-8.97942	3.82752e-10	2.80246e-09		PBEF1	2.9098	1.05175e-11	9.74e-11
	LMO3	-13.9656	1.36136e-05	4.73536e-05		PCDH1	4.53096	1.76351e-11	1.58146e-10
	LMOD1	-115.502	6.62932e-66	2.9092e-63		PCYOX1L	2.64259	4.1359e-06	1.57077e-05
	LMOD2	-11.1348	0.00403567	0.00857965		PDCD10	2.47386	2.38261e-18	5.42932e-17
	LMOD3	-9.30283	0.00349404	0.00753057		PDCD6	3.09339	2.1506e-11	1.9035e-10
	LOX	-5.03795	1.09477e-08	6.4057e-08		PDCD6IP	4.22227	2.98138e-15	4.68886e-14
	LOXL1	-8.13158	1.66786e-13	2.02044e-12		PDE10A	3.74619	7.40539e-18	1.61706e-16
	LPAR1	-3.49701	1.52253e-11	1.37899e-10		PDE7A	2.43812	2.75946e-06	1.08246e-05
	LPAR4	-10.0847	9.48212e-22	3.19294e-20		PDLIM5	6.68218	2.35991e-38	3.21043e-36
	LPCAT1	-4.22326	1.66887e-07	8.06224e-07		PDPK1	2.18943	3.46788e-17	7.00996e-16
	LPGAT1	-2.73132	2.04755e-10	1.5518e-09		PDS5A	2.53755	4.39802e-05	0.000137827
	LPL	-12.28	1.04051e-13	1.30221e-12		PDZD11	2.78262	2.02467e-06	8.07968e-06
	LPP	-2.22974	3.21685e-05	0.000103554		PDZK1IP1	6.70172	1.16111e-09	7.87034e-09
	LPR	-3.92	7.75865e-10	5.41831e-09		PEBP1	2.83244	2.24982e-05	7.50527e-05
	LRFN5	-9.94368	2.65355e-07	1.23754e-06		PERP	6.32606	0.0033237	0.00720453
	LRIG1	-2.21535	3.02359e-13	3.52467e-12		PEX11G	2.4179	3.11873e-07	1.43529e-06
	LRP11	-27.0035	3.70344e-16	6.57723e-15		PEX16	1.96149	2.57712e-05	8.45409e-05
	LRP3	-3.28924	4.74839e-16	8.2923e-15		PEX7	2.05791	4.34496e-07	1.95854e-06
	LRRC15	-3.21109	3.17871e-08	1.71805e-07		PFKFB4	7.50178	1.45607e-16	2.70606e-15
	LRRC16A	-4.36789	4.08481e-11	3.44725e-10		PGBD5	5.7494	5.53883e-07	2.44723e-06
	LRRC2	-28.9277	5.14563e-06	1.91731e-05		PGM2	2.15422	6.18619e-13	6.88118e-12
	LRRC32	-4.7615	5.82472e-07	2.56605e-06		PGS1	2.39981	6.64322e-05	0.00020121
	LRRC3B	-16.7691	4.28624e-13	4.89178e-12		PHACTR4	7.62728	1.29944e-16	2.43158e-15
	LRRC75A	-7.6273	1.36593e-08	7.87043e-08		PHGDH	2.64868	0.0200109	0.0359947
	LRRC75B	-5.80692	3.31269e-05	0.000106262		PHIP	2.29282	0.00174734	0.00401262
	LRRTM4	-8.13937	9.24221e-05	0.000272558		PHLDA2	10.8664	1.39345e-08	8.01545e-08
	LSAMP	-15.0361	1.87145e-22	6.93711e-21		PHLPP1	2.75497	5.41123e-25	2.6965e-23
	LSP1	-7.12189	1.34906e-15	2.22186e-14		PHYHIPL	3.64094	0.002318	0.00518822
	LTBP1	-3.49248	1.29093e-05	4.50648e-05		PI4K2B	2.98449	1.59916e-12	1.67474e-11
	LTBP2	-2.77693	0.00013281	0.00037941		PIGA	10.9138	1.06777e-10	8.46994e-10
	LUM	-4.1942	1.66306e-06	6.74949e-06		PIK3CB	4.37033	2.39069e-23	9.79605e-22
	LURAP1	-9.75276	2.87869e-32	2.55959e-30		PIK3CG	3.16058	7.90639e-15	1.16911e-13
	LVRN	-4.3965	5.2909e-06	1.96338e-05		PIM1	6.63938	1.92509e-08	1.07818e-07
	LY86	-4.0836	4.98261e-05	0.000154369		PIM3	3.58573	3.94197e-08	2.11045e-07
	LYN	-2.34902	5.02416e-05	0.00015555		PITX1	2.60557	0.000462946	0.00119234
	LZTS2	-3.00229	7.52563e-12	7.18447e-11		PITX2	5.88687	1.05082e-09	7.20168e-09
	M2.	-8.02418	1.79315e-05	6.10462e-05		PIWIL1	5.81027	1.42279e-06	5.84941e-06
	MAF	-9.42096	6.32004e-16	1.08012e-14		PKP1	5.18398	0.0157723	0.0290267
	MAGI2	-4.53121	8.35086e-11	6.73814e-10		PKP2	3.18705	7.55175e-14	9.66454e-13
	MAMDC2	-8.28721	3.76128e-22	1.35009e-20		PKP3	5.19727	0.0116402	0.0221691
	MAN1A1	-2.76539	7.37568e-06	2.67499e-05		PLA2G12A	1.96382	5.45452e-06	2.01694e-05
	MAN1C1	-4.36207	7.49842e-15	1.11607e-13		PLAC8	4.37788	0.0252353	0.044274
	MAP1A	-5.08089	1.919e-09	1.2679e-08		PLAU	3.81977	2.86733e-11	2.47822e-10
	MAP1B	-5.70684	1.82433e-13	2.2002e-12		PLBD1	3.96375	0.000112136	0.000325754
	MAP2	-2.83298	5.06903e-07	2.25651e-06		PLCD1	2.72995	9.84778e-08	4.93987e-07
	MAP7D1	-5.44462	1.68085e-14	2.38438e-13		PLCD4	3.76062	0.00196732	0.00446951
	MAP9	-2.22757	0.00958386	0.0186195		PLCE1	3.53941	2.31186e-11	2.03432e-10
	MAPK12	-2.63062	0.000442616	0.00114496		PLCXD1	7.23244	1.20991e-33	1.19398e-31
	MAPK8IP1	-9.28218	1.91593e-24	8.89567e-23		PLCXD2	3.9993	6.35627e-20	1.74336e-18
	MAPK8IP3	-2.54644	1.36498e-10	1.06414e-09		PLD1	2.56803	3.85734e-05	0.000122235
	MAPRE2	-4.89203	3.36194e-20	9.4691e-19		PLEK2	3.23274	8.58804e-11	6.90903e-10
	MARCO	-8.57625	7.5556e-09	4.51015e-08		PLEKHA5	2.7145	4.36967e-09	2.71438e-08
	MASP1	-6.44603	4.71471e-07	2.10706e-06		PLEKHA6	2.65443	0.00030905	0.000824376
	MAST3	-5.77246	1.16387e-17	2.48951e-16		PLEKHA7	6.01304	4.75047e-17	9.47587e-16
	MATN2	-5.47703	1.18635e-07	5.88159e-07		PLEKHA8	3.88102	1.36659e-17	2.89582e-16
	MBSP	-2.33228	0.000115121	0.000333711		PLEKHF2	3.89863	9.27495e-09	5.47878e-08
	MC5R	-10.512	1.66524e-06	6.7563e-06		PLEKHH3	2.17997	0.000154878	0.000436677
	MCAM	-4.04166	1.9342e-24	8.94994e-23		PLEKHS1	5.0423	4.49777e-05	0.000140694
	MCF2	-3.23188	0.000409858	0.00106712		PLIN3	12.6436	0.000101163	0.000296728
	MCF2L	-2.7054	0.00315131	0.00686367		PLK1	2.2831	0.0227219	0.0402932
	MCTP1	-5.63282	2.0687e-08	1.1515e-07		PLK2	7.84541	1.04904e-22	4.00874e-21
	MDGA2	-16.537	1.09256e-12	1.17496e-11		PLK3	7.95681	3.25042e-10	2.40058e-09
	ME3	-10.6811	7.78484e-19	1.87443e-17		PLK4	5.13276	1.12309e-05	3.96535e-05
	MEF2C	-7.16859	4.30475e-08	2.29384e-07		PLS3	5.88544	6.39227e-27	3.8478e-25
	MEF2D	-2.22845	2.33047e-11	2.04937e-10		PLXNB2	4.36097	2.75728e-08	1.50582e-07
	MEGF10	-5.66828	1.59513e-08	9.07574e-08		PM20D1	2.6232	9.77168e-30	7.4682e-28
	MEOX2	-12.0007	1.09018e-24	5.27788e-23		PNPLA7	7.14517	1.21448e-08	7.03652e-08
	MERTK	-3.68451	5.75968e-08	3.0148e-07		PNPLA8	2.88169	7.80265e-10	5.44624e-09
	METRN	-5.78459	0.000110102	0.000320666		POF1B	8.4682	0.00113973	0.00271825
	METTL24	-15.6074	4.67756e-13	5.31165e-12		POU2F3	7.17706	0.000450016	0.00116233
	MFAP5	-10.87	6.40079e-19	1.56894e-17		PPAR	2.31536	0.000153448	0.000433002
	MFGE8	-2.42791	1.49414e-11	1.35509e-10		PPARD	5.08604	1.25093e-08	7.24157e-08
	MFNG	-15.3964	5.77599e-07	2.54788e-06		PPAT	2.92907	1.16258e-05	4.09099e-05
	MFSD2B	-9.97379	2.53714e-09	1.63579e-08		PPEF1	7.81377	0.00523964	0.010846
	MGAT3	-4.11685	6.69895e-19	1.63028e-17		PPEF2	4.5956	0.000239635	0.00065383
	MGP	-6.92146	9.04107e-08	4.5706e-07		PPFIA1	2.53476	2.12922e-07	1.00856e-06
	MICAL3	-3.28253	1.19194e-24	5.68952e-23		PPFIBP2	3.25226	4.74118e-13	5.3794e-12
	MICU3	-12.5798	1.13877e-15	1.89619e-14		PPL	8.71594	3.24477e-06	1.25653e-05
	MID2	-2.2151	3.53206e-09	2.2217e-08		PPP1R13B	10.5593	9.89798e-18	2.13734e-16
	MIEF2	-3.80014	2.0817e-10	1.57243e-09		PPP1R14C	2.8907	0.00324573	0.00705013
	MISP	-7.33182	3.42523e-15	5.34981e-14		PPP1R15B	3.18272	2.3236e-13	2.7535e-12
	MKX	-3.1797	0.0129157	0.0243696		PPP1R36	4.47382	1.71204e-09	1.13724e-08
	MLIP	-4.9895	7.01161e-05	0.000211687		PPP2CA	5.23839	2.35825e-13	2.78896e-12
	MLLT3	-3.7639	7.58702e-09	4.52692e-08		PPP2R2B	7.21419	6.49176e-09	3.90383e-08
	MLLT6	-4.24533	8.87291e-23	3.41947e-21		PPP2R2D	2.80496	1.6921e-22	6.30668e-21
	MMD	-4.68734	6.14904e-60	2.32365e-57		PPP2R5E	9.4692	3.3904e-15	5.3076e-14
	MMD2	-11.2685	6.73717e-07	2.93382e-06		PQLC1	1.9541	0.0001055	0.000308209
	MME	-27.9724	1.72781e-37	2.19674e-35		PQLC2L	2.07779	3.21659e-08	1.73783e-07
	MMP17	-5.49536	1.04614e-16	1.99045e-15		PRDX1	3.711	1.98223e-06	7.92425e-06
	MMP2	-7.54455	1.9863e-12	2.0471e-11		PRDX6	2.1167	5.50335e-05	0.00016946
	MMP27	-3.32631	0.00254011	0.00564258		PRKCD	2.73029	8.71669e-11	7.00424e-10
	MMRN1	-2.71549	0.01389	0.0259729		PRKCH	5.17064	2.10373e-08	1.16956e-07
	MMRN2	-3.90792	7.77968e-05	0.000232911		PRKCI	6.45013	2.45578e-21	7.80571e-20
	MPDZ	-5.98195	4.80192e-10	3.46186e-09		PRKG2	9.95523	1.15679e-06	4.82284e-06
	MPP3	-3.54124	0.000123844	0.000356263		PRKX	8.72516	1.18376e-14	1.715e-13
	MPPED1	-6.76071	2.71624e-26	1.53965e-24		PROSER2	9.93823	7.59518e-14	9.71098e-13
	MPPED2	-2.09777	1.68965e-05	5.77247e-05		PRPSAP1	2.26897	3.91865e-08	2.09962e-07
	MRAS	-8.66914	1.86752e-17	3.88466e-16		PRRG4	8.13657	1.41287e-25	7.59712e-24
	MRC2	-5.95991	1.07268e-12	1.1554e-11		PSAT1	2.29303	0.000620732	0.00155801
	MSC	-42.2983	1.1613e-25	6.31935e-24		PSCA	7.24152	0.00222669	0.00499702
	MSMB	-2.68271	0.0234148	0.0414059		PSD3	4.25381	6.26754e-10	4.4362e-09
	MSRB1	-2.56056	1.4403e-09	9.63319e-09		PSEN1	2.97506	4.17945e-17	8.41084e-16
	MSRB3	-36.4969	5.42467e-36	6.47344e-34		PSMA3	2.17444	6.31681e-08	3.27867e-07
	MTCH1	-2.60015	7.21154e-07	3.12538e-06		PSMD14	1.98806	9.25525e-09	5.46952e-08
	MTCL1	-7.80588	8.7882e-20	2.38157e-18		PSTPIP2	3.53622	1.55841e-06	6.35512e-06
	MTHFR	-3.62002	1.5152e-12	1.59789e-11		PTBP1	3.43612	2.02163e-11	1.79871e-10
	MTPN	-2.2072	6.04906e-12	5.87796e-11		PTBP3	7.21802	3.60659e-12	3.59444e-11
	MTSS1L	-16.1152	1.47692e-21	4.88858e-20		PTDSS2	5.86413	2.83046e-07	1.31553e-06
	MTURN	-3.00394	1.53412e-05	5.28359e-05		PTGR1	8.01035	1.18044e-05	4.14738e-05
	MTUS2	-2.15988	0.00300915	0.00658037		PTGR2	2.39671	2.24796e-13	2.67553e-12
	MUC16	-2.69107	0.00221711	0.00497716		PTHrP	2.62078	1.72358e-09	1.14434e-08
	MURC	-27.5912	3.98556e-06	1.52003e-05		PTK2B	5.21997	1.6799e-07	8.1098e-07
	MUSTN1	-12.6791	7.07859e-11	5.80803e-10		PTPLAD1	2.93087	2.59105e-11	2.25953e-10
	MXRA5	-2.09488	0.00232169	0.00519563		PTPLB	3.17329	4.75653e-11	3.97713e-10
	MXRA7	-14.6154	5.65179e-22	1.97482e-20		PTPN1	2.40837	7.26373e-08	3.7289e-07
	MXRA8	-1.97152	1.96199e-06	7.84794e-06		PTPN13	3.89274	7.08115e-09	4.23996e-08
	MYBPC1	-17.7595	7.39302e-05	0.000222363		PTPN14	2.34222	1.08083e-06	4.52697e-06
	MYBPH	-10.1423	0.00093119	0.00226011		PTPN21	2.0117	0.0181639	0.0329688
	MYCT1	-6.28804	9.02777e-07	3.83793e-06		PTPN3	10.2778	2.47158e-14	3.43798e-13
	MYH11	-116.055	5.43589e-41	8.59882e-39		PTPRF	5.33114	9.44334e-08	4.75805e-07
	MYH1A	-17.3816	0.00016174	0.000454141		PTPRK	3.97403	1.18985e-11	1.09148e-10
	MYL1	-24.6292	5.34769e-06	1.98013e-05		PVRL1	3.01398	0.000231355	0.000632762
	MYL9	-120.616	6.37772e-101	8.67625e-98		PWP1	2.04252	3.02373e-05	9.79402e-05
	MYLK	-110.287	1.27039e-71	7.20101e-69		QSOX1	6.95028	4.18953e-18	9.31281e-17
	MYLK2	-27.0812	9.02844e-06	3.23559e-05		R3HDM4	2.05712	4.43901e-06	1.67466e-05
	MYO18A	-4.41524	7.47737e-18	1.63016e-16		RAB10	3.88802	2.26847e-11	1.99873e-10
	MYO1B	-2.47102	0.000321905	0.000855813		RAB11A	3.19026	2.32452e-16	4.2333e-15
	MYO1F	-6.03922	2.03596e-05	6.84866e-05		RAB11FIP1	7.33209	7.14934e-14	9.17543e-13
	MYO7A	-7.29722	1.55841e-07	7.56352e-07		RAB11FIP3	5.00505	6.73458e-14	8.69234e-13
	MYO9A	-2.67871	7.74323e-12	7.36636e-11		RAB11FIP4	16.5168	8.82899e-12	8.31208e-11
	MYOC	-10.1957	6.527e-12	6.31532e-11		RAB14	1.96641	1.78315e-24	8.30753e-23
	MYOCD	-57.0704	6.66321e-43	1.19271e-40		RAB18	2.43218	5.19246e-20	1.4416e-18
	MYOM1	-22.4967	5.42673e-06	2.00721e-05		RAB1A	2.22923	3.29655e-28	2.36033e-26
	MYOM2	-16.598	0.000260029	0.000702707		RAB21	2.0082	2.77667e-14	3.8388e-13
	MYOZ1	-24.9906	3.93183e-06	1.50155e-05		RAB22A	2.90093	2.50751e-07	1.17466e-06
	MYRF	-11.4532	1.04862e-32	9.70439e-31		RAB39A	10.0171	1.35152e-08	7.7973e-08
	N4BP2L1	-2.45119	2.1504e-06	8.5513e-06		RAB40C	2.11067	1.64796e-05	5.64137e-05
	N6AMT2	-2.38273	3.75437e-14	5.06721e-13		RAB7B	3.02025	0.000263952	0.000712038
	NAALAD2	-6.16393	1.19656e-08	6.94752e-08		RAB8A	2.27132	2.32468e-10	1.75013e-09
	NALCN	-4.91639	6.9373e-05	0.00020949		RAB9B	2.08975	0.00258237	0.00572906
	NANOS1	-2.3528	0.00474644	0.00992324		RABGEF1	3.34536	1.99246e-12	2.05188e-11
	NAV1	-3.48729	1.85876e-21	6.0063e-20		RAD23B	2.15368	5.94833e-22	2.06431e-20
	NAV3	-2.56926	0.00153335	0.00356123		RAD51B	2.01598	2.19586e-05	7.34158e-05
	NBEA	-2.23502	0.000499743	0.00127552		RALB	3.14741	1.51514e-17	3.19566e-16
	NCALD	-15.3287	3.76168e-11	3.18642e-10		RANBP10	3.59573	3.45392e-11	2.94406e-10
	NCAM1	-8.09794	2.28202e-11	2.00936e-10		RAP2C	4.47873	1.65035e-14	2.34357e-13
	NCAM2	-4.66583	0.000146597	0.000414789		RARB	3.50452	9.43319e-16	1.58823e-14
	NCKAP5	-6.46722	4.36146e-10	3.17121e-09		RASA2	2.16918	0.000388641	0.00101733
	NCOA7	-3.07716	3.31717e-05	0.000106381		RASAL2	3.09854	1.15771e-21	3.85074e-20
	NCS1	-30.5088	5.58308e-21	1.68783e-19		RASEF	4.5603	2.22149e-17	4.5859e-16
	NCX1	-56.5569	1.01126e-48	2.37193e-46		RASSF5	5.27474	8.50092e-10	5.88233e-09
	ncx3	-5.78397	0.000513545	0.00130731		RASSF6	6.5042	9.6301e-13	1.04389e-11
	NDNF	-2.93277	0.0059664	0.0122037		RASSF7	4.87559	8.51405e-07	3.63202e-06
	NDP	-13.1029	7.93873e-11	6.44383e-10		RASSF9	2.90723	2.78337e-06	1.09027e-05
	NDRG4	-8.37474	2.31408e-18	5.29089e-17		RB1	4.16493	1.04326e-10	8.29968e-10
	NDST3	-8.05957	0.000351387	0.000926768		RBBP8	2.22696	0.00138995	0.00325632
	NEFL	-24.5792	9.76559e-16	1.63409e-14		RBBP8NL	3.61322	8.42739e-08	4.28264e-07
	NEGR1	-10.7293	5.08853e-16	8.85223e-15		RBM25	2.23253	6.73738e-13	7.45165e-12
	NELL2	-9.63197	8.34725e-12	7.88583e-11		RBM47	2.81513	6.86907e-12	6.61336e-11
	NEO1	-2.35997	1.28662e-13	1.58975e-12		RBMS1	2.68101	3.10108e-20	8.77071e-19
	NES	-4.77422	2.20096e-05	7.35671e-05		RC3H1	2.81946	1.42139e-12	1.5095e-11
	NEURL	-6.5749	5.71169e-09	3.46728e-08		REL	2.81681	5.19736e-09	3.1806e-08
	NEURL1B	-2.22568	8.62073e-06	3.09845e-05		REPS1	2.78115	7.58843e-25	3.75393e-23
	NEXN	-26.5964	1.17423e-15	1.95045e-14		RFK	3.02824	1.17557e-16	2.22117e-15
	NFASC	-9.21528	6.75757e-26	3.73699e-24		RGS12	8.31066	2.42733e-14	3.37987e-13
	NGFR	-11.2078	4.66857e-14	6.2144e-13		RHBDF2	2.79889	1.93475e-08	1.08253e-07
	NID1	-10.5303	4.11687e-13	4.71034e-12		RHBG	2.90425	0.000717458	0.00177848
	NID2	-28.0337	3.3853e-35	3.74419e-33		RHCG	6.80224	0.00441208	0.00929287
	NIF3L1	-2.24502	1.09692e-05	3.88404e-05		RHOBTB1	5.42224	5.77863e-11	4.80223e-10
	NINJ1	-2.89882	2.43296e-07	1.14249e-06		RHOV	4.53542	9.73803e-08	4.89022e-07
	NINJ2	-6.5289	1.14092e-13	1.42135e-12		RHPN1	5.22778	6.07311e-09	3.66868e-08
	NIPAL4	-4.18863	1.74217e-17	3.64062e-16		RHPN2	9.34789	1.57957e-14	2.25245e-13
	NKAIN4	-12.0451	3.88885e-14	5.2432e-13		RIMBP2	2.40711	4.97222e-05	0.000154117
	NKD1	-13.2659	1.7658e-17	3.68435e-16		RIOK3	12.6621	5.15992e-14	6.8151e-13
	NLGN3	-11.8823	6.26913e-07	2.74848e-06		RIPK4	3.91413	0.000275185	0.000740138
	NLGN4	-13.4849	1.76637e-06	7.12257e-06		RLIM	2.77075	5.21335e-15	7.96881e-14
	NLRC5	-5.32035	1.13242e-07	5.63891e-07		RMDN2	2.4263	4.94656e-09	3.04631e-08
	NODAL	-8.76214	0.000177376	0.000494878		RND2	3.43388	3.71883e-07	1.69031e-06
	NOL4L	-4.1551	9.50781e-14	1.19874e-12		RND3	13.9705	2.21289e-12	2.26687e-11
	NOS1	-44.0935	3.72038e-19	9.40745e-18		RNF10	3.54895	4.18699e-12	4.147e-11
	NOVA1	-8.21608	4.506e-15	6.93435e-14		RNF138	3.30205	1.16719e-17	2.49269e-16
	Nox2	-3.97479	0.0157295	0.028956		RNF144B	2.74988	5.57618e-05	0.000171431
	NOX4	-2.90307	0.0140422	0.0262368		RNF149	4.96939	4.09126e-39	5.79766e-37
	NPAS3	-9.18334	1.83123e-12	1.89878e-11		RNF222	12.3719	4.36177e-07	1.96547e-06
	NPC2	-2.59779	5.30843e-06	1.96827e-05		RNF24	2.91163	3.94364e-05	0.000124795
	NPDC1	-3.02978	2.76131e-09	1.76693e-08		RNF32	6.37296	0.008198	0.0161678
	NPFF1	-3.86063	1.76651e-06	7.12257e-06		RNF43	4.91576	0.00114719	0.00273294
	NPL	-6.46316	1.77822e-10	1.3621e-09		RNLS	3.05654	2.4512e-05	8.08196e-05
	NPR2	-7.38814	2.38142e-41	3.90324e-39		ROBO1	2.23484	2.26777e-09	1.4733e-08
	NPR3	-5.66849	2.12385e-07	1.00637e-06		ROGDI	3.00602	1.25698e-09	8.47372e-09
	NPTN	-2.8898	1.75649e-21	5.70914e-20		RPIA	2.67598	6.24232e-06	2.28609e-05
	NPTX1	-3.81125	1.90215e-08	1.06752e-07		RPL22L1	2.69023	1.15938e-05	4.08079e-05
	NPTX2	-3.48107	1.83531e-08	1.03428e-07		RPS6KA3	2.3434	3.59515e-10	2.63942e-09
	NPY	-8.08379	1.09593e-08	6.40973e-08		RPS6KA5	2.55669	6.72006e-07	2.92824e-06
	NQO2	-4.13025	1.88218e-13	2.26595e-12		RPS6KA6	6.11803	4.85118e-16	8.46095e-15
	NR2F1	-14.6657	6.13068e-15	9.26686e-14		RPS6KL1	2.32702	7.52006e-07	3.24668e-06
	NR2F2	-5.51659	9.39321e-19	2.25371e-17		RPUSD1	3.05731	3.04763e-07	1.40638e-06
	NR3C1	-2.14275	1.53514e-07	7.46659e-07		RRM2	2.06454	0.00184247	0.0042126
	NR5A2	-3.14691	0.00398476	0.00848071		RSPRY1	2.48377	1.44013e-15	2.35475e-14
	NREP	-3.12891	1.64227e-17	3.44243e-16		RTKN2	2.31899	0.00208484	0.00471133
	NRIP3	-10.6905	2.2008e-09	1.43413e-08		RUNX1	2.44424	4.28035e-05	0.000134449
	NRN1	-7.5901	0.000262814	0.000709672		S100A10	2.59813	0.00126095	0.00297864
	NRP1	-2.7903	3.61729e-07	1.64746e-06		S100A11	4.02531	4.7083e-05	0.000146807
	NRP2	-6.65336	2.7322e-13	3.20421e-12		S100A12	12.5208	6.48574e-06	2.36783e-05
	NRSN1	-11.6167	1.32675e-27	8.76172e-26		S100A16	8.0833	4.47521e-05	0.000140181
	NRXN1	-4.2239	1.10069e-05	3.89538e-05		SAMD12	3.86538	2.04628e-08	1.13995e-07
	NT5C1A	-5.98231	5.38443e-06	1.99265e-05		SAMD8	5.07114	1.68778e-12	1.75809e-11
	NT5DC2	-2.98595	3.4816e-08	1.87579e-07		SAP30	2.12739	3.23698e-06	1.25387e-05
	NT5E	-5.08026	1.73899e-13	2.10286e-12		SAPCD2	3.87439	0.000651892	0.00163171
	NTM	-17.3124	5.79018e-08	3.02843e-07		SAR1B	2.30015	1.59871e-12	1.67474e-11
	NTN1	-4.59082	0.00012215	0.000351688		SASS6	2.46439	3.41447e-05	0.000109192
	NTN3	-29.4157	5.06482e-23	2.0088e-21		SATB1	2.88585	2.57096e-08	1.41144e-07
	NTN4	-4.81353	0.000312088	0.000831501		SBF1	2.71813	1.22273e-09	8.25917e-09
	NTNG1	-5.71285	6.94883e-10	4.89042e-09		SC5D	3.32361	1.74551e-10	1.34006e-09
	NTNG2	-5.32064	3.29543e-05	0.000105759		SCAI	2.47981	7.73144e-09	4.60905e-08
	NTRK2	-2.4663	0.0136391	0.0255608		SCAMP2	2.15946	4.2474e-09	2.64326e-08
	NTRK3	-8.43006	2.58582e-32	2.31431e-30		SCD	4.87241	0.000163029	0.000457476
	NTS	-20.1055	1.90347e-12	1.97218e-11		SCEL	8.73619	0.001541	0.00357682
	NTSR1	-182.858	1.21004e-12	1.29515e-11		SCIN	2.54497	2.26631e-05	7.55289e-05
	NUAK1	-2.7768	4.1253e-08	2.2034e-07		SCNN1A	6.07402	7.74292e-08	3.95549e-07
	NUDT15	-2.2994	2.51443e-06	9.90805e-06		SCNN1B	5.10693	5.81722e-05	0.000178179
	NUDT6	-3.22934	9.67623e-14	1.21885e-12		SCRIB	2.75992	2.4327e-08	1.34094e-07
	NXPH2	-24.3097	3.24436e-19	8.26521e-18		SCUBE1	14.5098	4.41198e-10	3.2028e-09
	OAF	-4.93729	5.71795e-09	3.46954e-08		SCUBE3	3.95658	0.0136803	0.0256274
	OBSCN	-33.2903	6.9981e-08	3.60205e-07		SCYL2	1.99945	0.00015475	0.000436405
	OCC-1	-3.03982	3.9327e-06	1.50155e-05		SDC1	6.15909	3.64925e-11	3.09504e-10
	OGN	-4.58	7.17533e-06	2.60719e-05		SDC4	2.62242	2.02786e-07	9.64917e-07
	OLFM1	-11.8482	5.6182e-16	9.68695e-15		SDCBP2	10.1901	1.69948e-07	8.18686e-07
	OLFM3	-4.31719	2.7704e-07	1.2885e-06		SDR16C5	2.07613	1.80794e-08	1.02012e-07
	OLFML1	-3.75164	0.000238317	0.000650495		SEC24A	2.07677	5.00715e-11	4.17386e-10
	OLFML2B	-13.6641	1.22824e-19	3.26348e-18		SECISBP2L	2.20743	0.000160936	0.000452069
	OPCML	-78.7842	6.30621e-19	1.55135e-17		SELENBP1	3.34478	0.000224295	0.000614441
	OSBP2	-2.28287	8.18625e-11	6.61664e-10		SEMA4B	2.3746	0.000396824	0.00103636
	OSBPL5	-2.43342	5.2836e-06	1.96174e-05		SEMA4D	5.60629	8.23668e-38	1.07742e-35
	OSF-2	-3.42241	0.0005612	0.00141986		SEMA7A	6.56567	1.12567e-17	2.41159e-16
	OSR1	-22.0191	1.54336e-19	4.07688e-18		SERAC1	2.50769	1.99045e-10	1.51358e-09
	OSR2	-6.29727	3.6653e-12	3.64998e-11		SERINC2	5.66917	3.27665e-13	3.7969e-12
	P2RX4	-2.20868	0.00472877	0.00989087		SERPINB1	10.8325	1.68549e-06	6.82625e-06
	P2X1	-12.8694	9.37645e-06	3.35148e-05		SERPINB10	15.651	2.02414e-47	4.52362e-45
	P37NB	-7.17369	4.67404e-14	6.21561e-13		SERPINB12	8.50903	5.15814e-06	1.92145e-05
	P3H3	-3.97205	3.10145e-14	4.22344e-13		SERPINB2	22.0758	3.33578e-13	3.85884e-12
	P4HA2	-4.95525	7.08937e-33	6.6513e-31		SERPINB6	13.6882	5.22336e-32	4.61419e-30
	P4HA3	-5.17122	6.34885e-08	3.29278e-07		SERTAD2	5.33606	7.6632e-11	6.23879e-10
	PABPC1L	-4.31186	5.82498e-05	0.000178355		SFN	5.71051	0.00539644	0.0111502
	PACS1	-2.79747	1.52776e-16	2.83157e-15		SFT2D2	3.28094	1.72817e-11	1.5508e-10
	PAG1	-4.48374	1.83917e-06	7.39364e-06		SGMS2	3.66084	2.52494e-10	1.89565e-09
	PAK7	-30.8335	1.0336e-23	4.3941e-22		SGPL1	5.00209	2.67534e-14	3.70624e-13
	PALD1	-9.54818	1.19197e-18	2.82501e-17		SGPP2	7.10603	0.000157086	0.000442533
	PALLD	-3.60501	2.51583e-36	3.0288e-34		SH3BGRL2	3.95773	6.22887e-17	1.21749e-15
	PAMR1	-9.16992	1.94107e-22	7.17565e-21		SH3BP2	2.64072	2.50352e-11	2.19163e-10
	PANX1	-7.61095	2.2892e-12	2.33625e-11		SH3D19	6.18682	1.72288e-11	1.54706e-10
	PAPPA	-9.31937	6.20857e-17	1.21527e-15		SH3GL1	2.84161	1.80887e-08	1.02022e-07
	PARD3B	-3.80039	1.46296e-12	1.55e-11		SH3KBP1	2.08466	6.04855e-16	1.03633e-14
	PARVA	-3.6709	4.78317e-09	2.95103e-08		SH3RF2	3.77051	0.0199033	0.0358111
	PARVB	-6.13706	9.12701e-10	6.29953e-09		SH3YL1	4.55583	1.89441e-26	1.08741e-24
	PARVG	-8.60154	9.35255e-09	5.52107e-08		SHCBP1	3.14833	7.92459e-07	3.4062e-06
	PBX3	-7.35546	7.21682e-62	2.80508e-59		SHH	3.31542	0.000943638	0.00228787
	PCBP3	-4.28047	2.78261e-05	9.07134e-05		SHOC2	2.75564	3.94083e-13	4.53179e-12
	PCDH18	-5.36414	3.16362e-09	2.00269e-08		SHROOM2	5.30289	2.90763e-11	2.50668e-10
	Pcdh19	-11.2707	9.51023e-27	5.64966e-25		SIAH2	3.11364	1.25238e-07	6.18868e-07
	PCDHA11	-3.7873	1.56323e-05	5.37744e-05		SIK1	2.54979	1.85057e-37	2.33104e-35
	PCDHGC3	-5.7555	9.88507e-12	9.22336e-11		SIPA1L1	2.89883	1.10278e-13	1.3751e-12
	PCMTD2	-2.15037	7.9255e-08	4.04269e-07		SIPA1L2	2.46737	2.94075e-08	1.59704e-07
	PCNXL2	-3.85807	8.47553e-09	5.0284e-08		SKA2	2.08473	3.17298e-08	1.71563e-07
	PCNXL4	-2.12376	6.0904e-08	3.17083e-07		SLC12A4	2.37481	2.15781e-17	4.468e-16
	PCOLCE2	-4.89315	8.6208e-08	4.37439e-07		SLC16A14	6.14834	6.73023e-05	0.000203598
	PCP4	-207.77	1.23936e-22	4.65751e-21		SLC1A3	2.70942	1.34859e-24	6.3924e-23
	PCSK1	-10.9522	5.01844e-14	6.63469e-13		SLC20A1	2.43676	1.99731e-05	6.73728e-05
	PCSK2	-5.73127	1.10972e-09	7.58247e-09		SLC22A23	3.4056	9.76271e-15	1.43159e-13
	PCSK5	-2.44542	1.37834e-08	7.93521e-08		SLC24A3	3.54633	1.85183e-05	6.29178e-05
	PCTP	-2.85178	0.000130464	0.000373413		SLC25A13	2.31808	1.23557e-10	9.716e-10
	PDCD1	-8.49999	0.00112802	0.00269458		SLC25A25	2.55435	1.53358e-06	6.25947e-06
	PDE1A	-8.33953	5.10303e-13	5.76592e-12		SLC25A29	3.24984	1.84684e-09	1.22379e-08
	PDE1C	-6.35449	2.57208e-07	1.20284e-06		SLC25A43	2.6942	8.94927e-12	8.41949e-11
	PDE3A	-2.25342	0.00160933	0.00371451		SLC25A47	4.15101	4.55297e-05	0.000142224
	PDE3B	-3.95455	2.59103e-05	8.49767e-05		SLC27A6	4.59792	1.30425e-10	1.0203e-09
	PDE4C	-2.93369	0.000630045	0.00158022		SLC29A3	2.96189	4.47439e-07	2.0089e-06
	PDE5A	-18.7999	1.7757e-22	6.60018e-21		SLC2A1	3.19561	1.49036e-07	7.25655e-07
	PDE6D	-3.26333	2.94331e-11	2.53423e-10		SLC30A1	2.61415	1.21923e-22	4.59456e-21
	PDE7B	-4.92092	3.91751e-07	1.77469e-06		SLC35A3	4.09104	9.16356e-20	2.47343e-18
	PDE9A	-19.5876	2.89829e-11	2.50021e-10		SLC35F2	3.7306	5.33703e-06	1.97672e-05
	PDGF-A	-2.79282	9.76082e-10	6.70299e-09		SLC38A1	2.03888	2.09654e-09	1.37386e-08
	PDGFB	-5.48828	4.07328e-09	2.54304e-08		SLC38A2	2.3285	5.76668e-15	8.75557e-14
	PDGFC	-9.14691	5.01867e-37	6.20672e-35		SLC38A4	7.17694	1.96187e-07	9.35155e-07
	PDGFD	-7.12225	8.92615e-14	1.13309e-12		SLC39A8	5.83443	8.58179e-08	4.35622e-07
	PDGFRA	-7.29772	7.05817e-09	4.22993e-08		SLC44A3	2.76038	9.56398e-12	8.94216e-11
	PDGFRB	-6.50144	1.32027e-09	8.87401e-09		SLC45A4	2.816	6.25655e-07	2.74384e-06
	PDGFRL	-2.83815	7.57058e-05	0.000227301		SLC46A2	10.6329	1.03392e-08	6.07318e-08
	PDIA5	-1.98967	0.00119122	0.0028252		SLC4A4	3.57608	1.00707e-11	9.37083e-11
	PDK4	-9.00387	1.33266e-10	1.04133e-09		SLC52A3	6.93052	5.74587e-07	2.53623e-06
	PDLIM3	-16.1438	1.09301e-17	2.35274e-16		SLC6A14	13.0129	1.47888e-06	6.05985e-06
	PDLIM7	-15.6465	9.31746e-71	4.87518e-68		SLC6A15	3.59916	0.00209533	0.00473032
	PDPR	-2.03556	6.03294e-09	3.64927e-08		SLC6A4	2.78747	6.77793e-10	4.77509e-09
	PDZD2	-2.24772	4.49304e-05	0.000140643		SLC6A9	2.30396	0.000322612	0.000857359
	PDZRN3	-12.1215	1.6676e-35	1.8905e-33		SLC7A11	9.32161	9.73437e-14	1.2239e-12
	PEAR1	-12.3293	3.73549e-22	1.34795e-20		SLC7A3	2.49655	9.9385e-05	0.000291764
	PECAM1	-3.3701	1.35411e-05	4.71254e-05		SLC9A3R1	6.59262	1.23223e-16	2.31857e-15
	PELI2	-3.47604	2.77225e-08	1.51279e-07		Slc9a3r2	6.12062	3.47739e-14	4.71649e-13
	PFKP	-2.94749	7.6077e-32	6.67711e-30		SLMO1	17.3959	9.43827e-11	7.56173e-10
	PGF	-7.19555	5.54258e-06	2.04728e-05		SLMO2	4.86457	8.39763e-14	1.07068e-12
	PGM2L1	-4.2244	9.64469e-10	6.62658e-09		SMAP2	2.14976	1.3075e-05	4.56083e-05
	PGM5	-68.3916	1.66115e-82	1.25546e-79		SMARCA5	4.04792	4.61096e-11	3.86253e-10
	PHACTR2	-10.5748	4.65958e-44	8.92802e-42		SMC2	5.21058	9.23141e-06	3.30311e-05
	PHEX	-5.39977	2.29737e-05	7.64704e-05		SMIM14	2.23556	6.73234e-11	5.54064e-10
	PHLDB1	-7.79648	4.61299e-21	1.41023e-19		SNAI2	3.17231	6.78731e-12	6.54855e-11
	PHLDB2	-2.80272	5.10616e-06	1.90365e-05		SNRNP27	2.36256	6.95565e-08	3.58155e-07
	PHOSPHO1	-5.00454	3.22538e-11	2.76485e-10		SNX13	2.41631	1.20965e-06	5.03399e-06
	phox2b	-7.01484	0.000849703	0.00207753		SNX16	2.55615	6.24901e-13	6.94539e-12
	PHYH	-2.69925	2.26335e-13	2.68953e-12		SNX2	2.06262	2.89476e-17	5.90409e-16
	PI15	-4.66426	0.000796244	0.00195561		SNX5	5.18363	1.56441e-14	2.23318e-13
	PI16	-14.8049	2.75438e-15	4.35198e-14		SNX9	4.74271	1.30303e-23	5.50512e-22
	PID1	-7.78516	8.51515e-11	6.86257e-10		SOS2	3.50646	2.78772e-09	1.78131e-08
	PIEZO2	-3.81895	0.00033269	0.000881385		SOSTDC1	3.62693	2.12943e-06	8.47041e-06
	PIGR	-2.89976	0.02211	0.0393749		SOWAHB	11.9954	6.24416e-05	0.000190077
	PINLYP	-6.34122	7.54191e-10	5.28594e-09		SOWAHC	5.56595	3.9655e-11	3.35073e-10
	PIP5K1B	-2.82832	1.56906e-05	5.39573e-05		SOX2	2.35756	9.27505e-05	0.000273408
	PIRT	-7.16212	0.000485063	0.00124217		SPAST	2.53339	8.1838e-08	4.16352e-07
	PITPNM1	-2.81686	9.39009e-12	8.79523e-11		SPATA2	3.12662	6.969e-12	6.70009e-11
	PITPNM2	-3.06517	1.21359e-13	1.50498e-12		SPECC1	2.56703	2.64492e-05	8.65565e-05
	PKD1	-6.39015	4.02708e-15	6.23967e-14		SPHK1	2.63068	5.81593e-05	0.000178179
	PKD2L2	-12.1283	0.000140861	0.000399974		SPINK2	5.95429	0.000661308	0.00165254
	PKDCC	-4.79677	8.46741e-07	3.61439e-06		SPINT1	5.59077	1.45083e-07	7.08464e-07
	PKIA	-4.78009	5.09324e-06	1.89988e-05		SPIRE1	2.37914	2.63568e-09	1.69371e-08
	PKIB	-2.86136	1.904e-05	6.4497e-05		SPNS2	4.68714	6.01032e-21	1.80495e-19
	PKN3	-2.88333	3.98453e-05	0.000125972		SPON1	2.12632	0.00011744	0.00033942
	PKNOX1	-2.00756	0.000138032	0.000392514		SPRYD7	1.97323	4.88813e-12	4.80478e-11
	PLA1A	-9.47168	5.46716e-15	8.33803e-14		SPTLC1	3.04788	5.18059e-20	1.44124e-18
	PLA2R1	-2.63359	4.46953e-08	2.37606e-07		SPTLC2	3.56276	4.73401e-16	8.27783e-15
	PLAT	-2.03503	0.0010963	0.00262387		SPTLC3	12.0857	8.451e-12	7.97278e-11
	PLCB2	-2.31173	1.07843e-05	3.82357e-05		SPTY2D1	2.32796	5.17251e-12	5.06965e-11
	PLCG2	-3.93739	0.000895304	0.00217884		SQLE	6.11114	7.07036e-09	4.23537e-08
	PLCL2	-11.3986	2.95263e-13	3.4449e-12		SREBF2	2.44492	8.83986e-09	5.23769e-08
	PLD5	-22.7873	4.75555e-10	3.43207e-09		SRGAP1	3.01298	2.30683e-08	1.27725e-07
	PLEK	-4.32828	2.03279e-08	1.13297e-07		SRP68	2.76149	9.45256e-11	7.56872e-10
	PLEKHB1	-5.88747	3.6505e-28	2.58653e-26		SSFA2	2.91726	1.12795e-14	1.63764e-13
	PLEKHF1	-3.64753	2.1723e-07	1.02718e-06		SSH2	2.17549	6.74472e-08	3.47953e-07
	PLEKHH2	-5.14526	9.84292e-08	4.93925e-07		ST14	4.86561	3.0614e-20	8.67652e-19
	PLEKHO1	-16.9298	3.13479e-21	9.82618e-20		ST3GAL1	2.70336	6.79203e-09	4.07582e-08
	PLN	-19.4614	7.55221e-05	0.0002268		ST3GAL6	4.98075	8.79505e-17	1.68756e-15
	PLOD1	-3.03125	1.46326e-11	1.32885e-10		ST5	2.80887	7.65175e-12	7.29376e-11
	PLOD2	-7.52268	4.71185e-24	2.08117e-22		ST8SIA1	8.28693	4.38742e-07	1.97376e-06
	PLP1	-19.2396	8.21786e-11	6.63476e-10		ST8SIA5	3.24635	0.00651455	0.0131937
	PLSCR5	-6.64289	8.15771e-05	0.000242999		STAG2	2.11936	0.000495529	0.00126547
	PLTP	-2.43994	1.41148e-09	9.45437e-09		STAM	2.95731	1.27817e-12	1.36593e-11
	PLXDC1	-6.37371	1.47713e-10	1.14501e-09		STAM2	4.45611	6.10734e-18	1.34441e-16
	PLXNA2	-9.4312	1.42571e-85	1.29491e-82		STARD4	4.48547	2.08265e-31	1.74891e-29
	PLXNA4	-4.47458	4.59995e-06	1.72867e-05		STEAP4	4.48919	0.00964362	0.0187176
	PLXNC1	-2.15938	5.45888e-05	0.000168129		STK17A	5.89723	2.57231e-13	3.02191e-12
	PLXND1	-4.25062	7.62141e-10	5.33342e-09		STK17B	2.98126	6.56965e-13	7.27797e-12
	PM20D2	-4.32885	9.40874e-10	6.47428e-09		STK40	4.47655	4.40543e-10	3.20028e-09
	PODN	-6.08802	1.85396e-10	1.41375e-09		STON2	6.31366	7.6562e-12	7.29376e-11
	PODXL	-5.10495	9.66002e-08	4.85643e-07		STOX2	2.59599	8.0908e-07	3.46669e-06
	PODXL2	-8.24829	7.24464e-07	3.13773e-06		STRA6	3.30676	2.73273e-06	1.07259e-05
	PON2	-8.15025	1.50452e-13	1.83072e-12		STRN	3.68904	7.74466e-22	2.64719e-20
	PPAP2A	-5.08687	7.10363e-14	9.12539e-13		STRN3	2.39526	2.09965e-14	2.9447e-13
	PPAP2B	-10.0593	2.30519e-23	9.50299e-22		STUB1	2.07961	5.76578e-06	2.1228e-05
	PPARGC1B	-2.73551	5.36584e-07	2.37852e-06		STX11	4.75633	0.000694553	0.00172705
	PPFIA2	-3.401	0.00279738	0.00616584		STX7	3.94483	2.08623e-23	8.67923e-22
	PPIC	-6.41345	3.12808e-09	1.98296e-08		STXBP3	2.69581	3.5193e-23	1.41647e-21
	PPP1R12B	-9.03727	1.41989e-108	3.21937e-105		SUFU	2.73009	2.8152e-14	3.88418e-13
	PPP1R17	-7.8414	8.61584e-07	3.67084e-06		SULT1C	8.86044	9.54006e-13	1.03495e-11
	PPP1R1B	-3.49087	6.28136e-06	2.29956e-05		SUSD6	2.92559	8.25581e-12	7.81573e-11
	PPP1R3A	-37.875	2.02182e-06	8.07068e-06		SWAP70	2.18264	1.54898e-07	7.52581e-07
	PPP1R3B	-7.2062	1.18301e-10	9.32967e-10		SWiP-1	2.20118	5.13097e-17	1.01752e-15
	PPP1R3C	-33.113	5.54769e-28	3.8703e-26		SYPL1	6.00915	8.53458e-09	5.06122e-08
	PPP1R3D	-8.34969	4.51425e-09	2.79653e-08		SYT16	8.17863	8.02866e-13	8.80821e-12
	PPP1R9A	-5.519	7.09922e-10	4.98852e-09		SYT8	4.34428	3.07761e-10	2.28411e-09
	PPP2R2C	-6.78322	5.39431e-05	0.000166329		SYTL2	3.37269	8.50706e-05	0.00025263
	PPP4R4	-3.08307	0.0142367	0.026543		SYTL4	2.93971	3.01048e-09	1.91645e-08
	PRADC1	-2.75965	1.41056e-10	1.09653e-09		TAB3	3.25869	3.85875e-22	1.38143e-20
	PRCP	-3.24771	1.07974e-08	6.32591e-08		TACC3	2.63773	9.9416e-09	5.84719e-08
	PRDM11	-2.61031	2.59822e-09	1.67359e-08		TAF9	2.0396	8.82318e-08	4.46875e-07
	PRDM16	-3.1437	0.000419772	0.00109064		TALDO1	5.41304	9.52175e-09	5.61239e-08
	PRDM6	-79.9258	1.30942e-22	4.90727e-21		TAOK1	2.08884	4.12483e-14	5.52849e-13
	PRDM8	-11.254	6.36421e-07	2.78657e-06		TAX1BP1	3.13958	1.99164e-11	1.77668e-10
	PRDX4	-2.0803	3.45447e-05	0.000110368		TBC1D14	4.72106	3.05527e-16	5.46894e-15
	PRELP	-5.98308	3.27964e-11	2.80782e-10		TBC1D22B	3.26401	1.28331e-09	8.63412e-09
	PREP2	-3.62356	4.13843e-08	2.20954e-07		TBCEL	4.13468	1.00193e-07	5.01849e-07
	PREX1	-5.12069	8.42877e-06	3.03427e-05		TC2N	8.85867	6.56469e-19	1.60334e-17
	PREX2	-4.91529	2.34264e-05	7.77352e-05		TDRP	2.7747	5.51024e-07	2.43539e-06
	PRICKLE1	-5.45901	6.00056e-24	2.62481e-22		TECPR1	2.12818	1.66658e-10	1.28454e-09
	PRKAA2	-34.3	8.94519e-27	5.3373e-25		TECTA	4.32229	0.0238772	0.0421358
	PRKAR1B	-3.5307	3.75459e-14	5.06721e-13		TEKT5	6.98255	0.0129583	0.0244331
	PRKAR2B	-4.66165	1.0342e-05	3.67439e-05		TEX2	2.12342	1.48424e-05	5.12346e-05
	PRKCA	-3.10236	5.33866e-13	6.0072e-12		TFAP2A	5.31853	2.02983e-09	1.33271e-08
	PRKCB	-13.7608	1.79374e-12	1.86418e-11		TFAP2C	3.88031	0.00349202	0.00752741
	PRKCQ	-12.6623	1.4316e-15	2.34362e-14		TFDP2	2.78459	8.72714e-08	4.4267e-07
	PRKD3	-8.22798	1.56295e-15	2.53425e-14		TGFA	5.10253	3.29758e-06	1.27516e-05
	PRKG1	-19.0951	1.45109e-25	7.77191e-24		TGIF1	2.48556	6.45816e-05	0.000196109
	PROCR	-5.46035	1.57426e-07	7.62415e-07		TGM4	17.4562	3.50281e-09	2.20612e-08
	PROKR2	-25.0444	2.50293e-12	2.53536e-11		THOC7	2.75684	3.78202e-07	1.71617e-06
	PROM1	-2.56903	0.000321477	0.000854843		TIAM1	5.87117	6.17964e-05	0.000188282
	PROS1	-5.64238	9.29584e-23	3.56227e-21		TIPARP	5.07261	1.48004e-06	6.06095e-06
	Protein	-3.88906	0.0011821	0.00280699		TJP1	3.04753	2.4156e-05	7.9905e-05
	PRR16	-4.10766	0.000403527	0.00105185		TJP2	5.64439	8.69756e-17	1.67357e-15
	PRR5L	-6.44881	3.13451e-07	1.44109e-06		TJP3	6.23681	4.3251e-07	1.95024e-06
	PRRX1	-7.4729	2.07428e-12	2.1297e-11		TKT	3.99583	0.000636037	0.00159437
	PRRX2	-13.6102	3.11878e-13	3.62942e-12		TLCD1	2.15645	5.84626e-08	3.05424e-07
	PRSS23	-5.46193	3.57265e-08	1.9218e-07		TLDC1	2.14989	5.42991e-13	6.09979e-12
	PRSS35	-4.29117	1.92286e-08	1.07737e-07		TLE4	2.80555	6.03981e-23	2.38161e-21
	PRUNE2	-47.867	3.47653e-18	7.79155e-17		TLK1	2.04214	1.01208e-05	3.59956e-05
	PSD	-34.1483	1.18078e-27	7.83576e-26		TMBIM1	2.48257	4.98826e-09	3.06782e-08
	PSD2	-11.1591	3.81151e-13	4.39422e-12		TMEM104	2.02014	3.13333e-07	1.44104e-06
	PSTPIP1	-2.8786	0.0062653	0.0127524		TMEM11	2.36505	1.20667e-05	4.23627e-05
	PTBP2	-4.46754	1.55565e-50	4.06981e-48		TMEM123	2.44202	3.86576e-07	1.75182e-06
	PTCHD1	-8.75371	3.58445e-12	3.57499e-11		TMEM131	2.21417	5.21016e-05	0.000160942
	PTGDS	-11.909	1.24618e-13	1.54258e-12		TMEM136	2.62309	0.000158704	0.000446538
	PTGES	-10.0297	3.91101e-10	2.85897e-09		TMEM154	5.90601	0.000621965	0.00156082
	PTGFR	-3.86157	0.00104701	0.00251563		TMEM164	3.04267	1.45088e-07	7.08464e-07
	PTH1R	-9.12048	2.09014e-07	9.92126e-07		TMEM165	1.99377	1.86894e-05	6.34774e-05
	PTN	-3.76314	0.00050782	0.00129395		TMEM171	6.05307	1.8338e-15	2.96282e-14
	PTP4A1	-2.13941	5.65927e-17	1.11255e-15		TMEM19	3.41145	6.06831e-19	1.5037e-17
	PTPDC1	-2.11525	1.63175e-05	5.58871e-05		TMEM229B	2.71891	7.26247e-12	6.95765e-11
	PTPN6	-2.9646	1.4914e-06	6.10011e-06		TMEM240	5.33574	2.505e-05	8.23738e-05
	PTPN7	-2.65556	0.000501553	0.00127942		TMEM248	2.32942	1.50191e-15	2.44402e-14
	PTPRB	-4.95404	2.77097e-05	9.04203e-05		TMEM41B	3.62707	1.10397e-43	2.02952e-41
	PTPRD	-5.44159	7.27348e-06	2.64074e-05		TMEM51	8.97939	2.37343e-12	2.41859e-11
	PTPRE	-5.23438	2.00871e-06	8.02305e-06		TMEM55A	2.36955	1.63734e-07	7.91838e-07
	PTPRG	-3.97105	2.23005e-09	1.45156e-08		TMEM63A	2.24674	4.99211e-25	2.506e-23
	PTPRM	-4.04359	2.52097e-08	1.38679e-07		TMEM86A	4.41195	4.10896e-23	1.64407e-21
	PTPRR	-5.7154	7.71517e-05	0.000231183		TMF1	1.96882	0.000179374	0.000499954
	PTPRS	-2.3663	8.57665e-11	6.90395e-10		TMOD3	3.18997	4.98124e-09	3.06489e-08
	PTPRT	-7.74973	9.23213e-07	3.91624e-06		TMPRSS4	5.42073	0.0209047	0.0374293
	PTPRZ1	-3.79186	5.70561e-08	2.98765e-07		TMX3	2.1835	0.000472903	0.00121545
	PTRF	-3.05892	9.16501e-14	1.15982e-12		TNFAIP3	8.04124	4.28979e-08	2.28677e-07
	PTTG1IP	-2.50236	1.52741e-10	1.18196e-09		TNFRSF11A	2.74917	7.1043e-09	4.25195e-08
	PTX3	-3.48129	0.0173781	0.0316735		TNFRSF21	4.2447	2.18139e-09	1.42329e-08
	PURG	-2.77293	5.28213e-05	0.000163091		TNIP2	6.36882	9.1526e-10	6.314e-09
	pvalb1	-7.7278	0.00598042	0.0122269		TNK2	3.22405	4.73161e-10	3.4166e-09
	PVRL3	-4.24385	4.10757e-07	1.85646e-06		TOB2	2.73392	6.13693e-19	1.51519e-17
	PXDN	-8.10852	7.27885e-13	8.00497e-12		TOM1	4.33824	9.92134e-08	4.9731e-07
	PXN	-2.69896	1.94724e-09	1.2822e-08		TOP2A	3.09581	0.0001876	0.000521264
	PYGB	-16.714	1.17512e-62	4.84435e-60		TOR4A	3.23318	1.09041e-05	3.86299e-05
	PYGO1	-3.37107	0.000101861	0.000298517		TP53I11	3.75577	7.99029e-06	2.88788e-05
	QPCT	-5.56216	4.73026e-10	3.4166e-09		TP53I3	2.60226	1.24147e-05	4.345e-05
	QSOX2	-3.10346	1.33467e-11	1.21613e-10		TP63	4.33111	0.00417239	0.00883304
	RAB11FIP2	-4.78018	2.41326e-12	2.45366e-11		TP73	2.58988	0.0258577	0.0452378
	RAB11FIP5	-2.43119	4.32656e-06	1.63723e-05		TPCN2	2.37355	1.82518e-07	8.76136e-07
	RAB26	-11.4967	3.57377e-21	1.10999e-19		TPK1	3.69098	6.52678e-15	9.78945e-14
	RAB29	-4.67106	1.42725e-12	1.51453e-11		TPMT	2.38695	4.88762e-05	0.000151876
	RAB30	-3.35586	2.21616e-08	1.22905e-07		TRABD	3.35417	1.11568e-08	6.50844e-08
	RAB37	-4.41537	4.52253e-05	0.000141371		TRAF2	2.58038	1.67439e-08	9.50686e-08
	RAB3B	-2.04401	0.0111177	0.0212902		TRAF3	7.95154	1.90624e-11	1.70161e-10
	RAB3C	-7.21903	0.00351296	0.00756296		TRAF4	3.98551	7.44299e-12	7.12056e-11
	RAB3IL1	-5.16218	1.25067e-25	6.75165e-24		TRAF6	3.34139	4.15249e-11	3.49787e-10
	RAC2	-4.93393	9.64936e-05	0.000283888		TRAFD1	3.98538	7.60011e-15	1.12873e-13
	RADIL	-5.19528	4.91323e-05	0.000152497		TRAIP	3.12148	0.000128656	0.000368781
	RAI2	-2.73025	9.17727e-08	4.63428e-07		TRIM24	3.50954	2.70768e-50	6.82136e-48
	RALY	-2.93379	0.00645627	0.0130935		TRIM29	6.4738	0.00378365	0.00809213
	RAMP1	-4.78741	2.51696e-10	1.89071e-09		TRIM35	2.26241	0.00104664	0.00251519
	RAMP2	-8.25055	1.93502e-12	1.99879e-11		TRIP11	2.97069	4.26042e-05	0.000133947
	RAMP3	-3.22833	0.00645228	0.0130893		TRIP12	2.45785	5.25273e-13	5.91541e-12
	RANBP17	-2.49876	0.0193323	0.0348987		TROVE2	3.26769	1.21668e-09	8.2224e-09
	RANBP3L	-28.0276	4.93395e-22	1.74796e-20		TRPM1	7.86435	2.99405e-06	1.16856e-05
	RARRES1	-10.9635	1.42256e-15	2.33162e-14		TSC22D1	2.86072	9.16217e-11	7.34919e-10
	RASA3	-5.31884	4.58911e-13	5.22866e-12		TSC22D2	2.60032	2.60311e-10	1.95112e-09
	RASD2	-30.039	6.4273e-21	1.92169e-19		TSPAN14	2.51497	6.72239e-14	8.68485e-13
	RASGRF2	-9.12865	1.65486e-15	2.68009e-14		TSPAN8	8.13998	1.2833e-05	4.48215e-05
	RASGRP3	-3.70009	6.73709e-07	2.93382e-06		TTC39A	3.17497	2.22121e-30	1.79865e-28
	RASL11B	-12.7439	1.98897e-44	3.92144e-42		TTC39B	3.62322	5.68363e-09	3.45333e-08
	RASL12	-7.594	2.85549e-09	1.82376e-08		TTC7A	2.9562	5.01657e-10	3.60324e-09
	RASSF2	-5.62375	1.88605e-08	1.0598e-07		TTK	2.63854	0.000616382	0.00154853
	RASSF8	-4.21081	5.61221e-10	4.0099e-09		TTLL1	2.53189	0.00150358	0.00349892
	RBFOX1	-5.76047	0.000808388	0.001984		TTPA	4.23206	1.44163e-10	1.12004e-09
	RBFOX2	-4.78088	7.24378e-25	3.59651e-23		TUBB6	2.07146	0.0106609	0.0205137
	Rbfox3	-8.25994	3.28588e-05	0.000105477		TUFT1	4.8293	2.24197e-05	7.48275e-05
	RBM24	-49.2973	5.1342e-40	7.67535e-38		TXLNG	2.41247	7.54876e-07	3.257e-06
	RBM5	-2.16739	1.63139e-06	6.63281e-06		TXN	5.30155	4.21744e-06	1.59988e-05
	RBPMS	-2.87383	6.40168e-11	5.28129e-10		TXNDC17	2.49632	1.26152e-07	6.22025e-07
	RBPMS2	-41.5687	3.71876e-59	1.29718e-56		UACA	4.74136	5.25414e-08	2.76508e-07
	RCAN2	-3.40707	8.05964e-06	2.90985e-05		UBAP1	4.68308	4.55786e-12	4.49639e-11
	RCN1	-4.80981	1.52247e-12	1.60431e-11		UBASH3B	2.60948	6.51346e-06	2.37622e-05
	RCSD1	-2.25338	0.000531365	0.00134939		UBE2G2	2.73813	9.30348e-10	6.40833e-09
	RECK	-5.48837	7.89284e-09	4.69579e-08		UBE2H	2.85861	6.15252e-13	6.84934e-12
	REEP1	-35.4279	7.30629e-43	1.29084e-40		UBE2J1	4.91437	2.11816e-11	1.87845e-10
	REEP5	-2.34456	1.13061e-05	3.98983e-05		UBE2J2	2.82174	5.63825e-14	7.38948e-13
	RELN	-2.85918	0.000136217	0.000388326		UBE2L3	3.43599	9.89509e-15	1.44901e-13
	REM1	-13.286	3.46678e-11	2.95317e-10		UBE2R2	3.70287	5.30627e-09	3.23997e-08
	RERGL	-4.30316	2.96043e-05	9.60498e-05		UBE2V1	2.8359	2.35967e-13	2.78896e-12
	RET	-12.0417	2.57668e-14	3.5732e-13		UBE2V2	2.34766	2.56204e-11	2.2371e-10
	RFESD	-9.70716	3.73728e-15	5.81051e-14		UBE2W	4.08292	7.4666e-28	5.10431e-26
	RFFL	-2.10529	6.49395e-09	3.90383e-08		UBTD1	4.55833	1.26146e-09	8.49969e-09
	RFTN1	-6.24432	8.06801e-11	6.54095e-10		UEVLD	2.44171	7.0405e-12	6.76133e-11
	RFTN2	-6.48104	2.45995e-07	1.15318e-06		UFSP2	2.03621	6.28567e-13	6.98042e-12
	RGCC	-5.78992	6.56001e-05	0.00019898		UGCG	5.07466	5.87438e-139	3.99576e-135
	RGL1	-3.94395	1.61492e-17	3.39034e-16		UNC119	2.80803	0.0169121	0.0309279
	RGMA	-2.12846	8.27467e-08	4.20817e-07		UNC45A	1.96134	0.000692328	0.00172246
	RGMB	-2.06629	9.93902e-13	1.07395e-11		UNC79	5.68844	3.57445e-06	1.37247e-05
	RGS1	-2.41585	0.0200435	0.036039		UNC93B1	4.50544	2.05831e-10	1.55822e-09
	RGS10	-6.6652	6.61723e-16	1.1295e-14		UPK1B	8.24475	0.00106566	0.00255729
	RGS14	-20.4854	4.82623e-41	7.72424e-39		UPP1	6.63822	1.29059e-07	6.35668e-07
	RGS16	-6.41204	6.05984e-05	0.000184839		USP24	2.04936	0.000351081	0.000926141
	RGS18	-9.55578	6.35859e-14	8.24616e-13		USP32	6.14207	5.47904e-14	7.20263e-13
	RGS19	-5.43551	7.55243e-07	3.25755e-06		USP43	1.97096	0.00761442	0.015131
	RGS2	-2.29408	8.72629e-05	0.000258576		USP44	3.13999	2.83399e-10	2.11252e-09
	RGS4	-6.0696	1.9292e-09	1.27341e-08		USP53	2.37935	0.00032778	0.000869902
	RGS5	-13.9035	2.0762e-15	3.32681e-14		USP54	2.29722	3.45467e-08	1.86202e-07
	RGS6	-22.3768	2.44139e-18	5.55396e-17		USP6NL	8.43229	1.45177e-18	3.40516e-17
	RGS7BP	-8.14874	4.31246e-11	3.6214e-10		USP7	2.30139	5.76917e-23	2.28151e-21
	RGS8	-17.9731	1.28912e-16	2.41559e-15		UTP15	2.00736	1.56417e-12	1.64063e-11
	RGS9BP	-3.31754	4.81932e-07	2.15169e-06		VAMP7	2.26693	2.75165e-11	2.38733e-10
	RHOBTB3	-12.7819	3.27391e-05	0.000105167		VAV3	4.10797	4.31249e-07	1.9452e-06
	RHOG	-3.04749	0.0104217	0.0200988		VCPKMT	2.96353	3.31595e-06	1.28123e-05
	RHOH	-3.30487	0.00650547	0.0131834		VDAC1	3.88878	2.49368e-17	5.12447e-16
	RHOJ	-3.5564	0.00130262	0.00306747		VGLL1	8.72074	2.32449e-05	7.7222e-05
	RIC8A	-2.52384	1.75435e-15	2.83784e-14		VILL	3.02484	1.20655e-06	5.02263e-06
	RIMKLB	-2.80138	1.25771e-07	6.20864e-07		VMP1	4.11505	5.69185e-27	3.48793e-25
	RIMS1	-129.678	3.01482e-21	9.4939e-20		VPS13D	2.77284	6.22945e-09	3.75312e-08
	RIMS3	-50.6071	1.63774e-09	1.09055e-08		VPS26B	2.13275	0.0010942	0.00262022
	RIN3	-11.1375	3.47094e-09	2.18808e-08		VPS37B	3.32202	9.09084e-14	1.15151e-12
	RNF122	-14.0132	2.95067e-19	7.57376e-18		VPS39	1.97892	1.3879e-13	1.70406e-12
	RNF144A	-3.6963	5.74471e-05	0.000176135		VPS4B	4.09751	7.48896e-19	1.80959e-17
	RNF150	-4.35961	6.78404e-18	1.48615e-16		VRK1	3.41672	2.98619e-14	4.09518e-13
	RNF157	-4.13977	0.00632564	0.0128496		VSIG1	6.84189	1.05604e-05	3.74808e-05
	RNF2	-5.91278	1.40499e-10	1.09345e-09		VSTM2L	2.52948	8.80145e-05	0.00026069
	ROR1	-10.2029	2.73184e-22	9.99032e-21		VTA1	2.10397	1.8974e-09	1.25485e-08
	ROR2	-13.9982	2.60449e-19	6.74886e-18		VTI1A	2.19116	1.75745e-10	1.34847e-09
	RP2	-3.58924	6.4875e-10	4.58234e-09		VWC2	3.28314	0.00220573	0.00495487
	RPAIN	-2.21471	3.28061e-06	1.26932e-05		WAPAL	3.36946	4.89899e-15	7.51362e-14
	RPGR	-2.85696	2.67978e-09	1.71961e-08		WARS	2.06032	9.94747e-07	4.19484e-06
	RPH3A	-8.47228	5.54579e-05	0.000170651		WASF2	2.1989	1.55304e-08	8.86224e-08
	RPS6KA2	-4.63618	5.42086e-05	0.000166996		WASL	3.36114	3.37051e-21	1.04926e-19
	RRAD	-4.06258	0.000688134	0.00171379		WBP2NL	2.00628	1.33135e-05	4.63809e-05
	RRAGD	-2.46257	6.46944e-09	3.89254e-08		WDR36	2.20304	4.26933e-23	1.70322e-21
	RRBP1	-2.47332	2.39792e-05	7.94091e-05		WDR47	3.1381	1.28879e-06	5.33721e-06
	RSFR	-6.24879	1.49904e-05	5.17061e-05		WEE1	2.18975	3.74119e-05	0.000118803
	RSPO1	-50.0174	2.66504e-13	3.12814e-12		WFDC2	4.31099	2.28812e-13	2.71619e-12
	RSPO2	-14.7681	1.02683e-07	5.13188e-07		Wnt10a	4.19992	0.00843751	0.0166041
	RSPO3	-12.4582	2.28404e-07	1.07536e-06		Wnt3a	6.47464	0.000507724	0.00129394
	RSU1	-2.35395	1.82385e-13	2.2002e-12		WNT4	4.53885	0.00323478	0.00702859
	RTN1	-15.6269	5.72905e-15	8.70815e-14		Wnt6	2.58267	0.0142266	0.0265303
	RTN4R	-6.90497	4.69455e-05	0.000146414		WNT7A	2.6997	0.00273913	0.0060502
	RTN4RL2	-4.57719	2.2676e-18	5.19333e-17		WNT7B	2.37238	0.00390081	0.00831821
	RUNDC3B	-5.81937	5.16861e-07	2.29633e-06		Worthington	4.12284	0.000724314	0.00179416
	RUNX1T1	-11.987	1.8801e-14	2.65157e-13		WTIP	3.89183	1.73342e-31	1.47384e-29
	RUNX2	-3.66417	1.68972e-08	9.58188e-08		WWOX	2.99801	0.000274829	0.000739473
	RXFP3	-10.0345	7.47869e-06	2.7109e-05		WWP1	3.4211	2.7377e-16	4.93948e-15
	RXRG	-6.0988	0.000127791	0.000366535		XDH	4.81692	1.62117e-08	9.21623e-08
	RYR2	-38.4221	3.13396e-19	8.01397e-18		XPA	2.34026	2.84811e-06	1.11434e-05
	S100A4	-6.37351	9.82918e-09	5.78858e-08		XPO6	1.98069	3.25226e-07	1.4922e-06
	S1PR3	-10.2368	3.15463e-09	1.99793e-08		XPOT	1.9703	9.54814e-16	1.60362e-14
	S6	-36.3764	7.58828e-15	1.12821e-13		XRN1	3.70291	1.46993e-06	6.02681e-06
	SACS	-8.26258	2.00206e-08	1.11806e-07		YOD1	4.3082	9.70013e-13	1.05064e-11
	SALL1	-13.9845	2.11945e-09	1.38687e-08		YPEL1	2.13356	6.89759e-07	2.99888e-06
	SALL3	-5.80029	0.0013707	0.00321555		YPEL5	1.99138	4.48968e-09	2.78385e-08
	SAMD5	-8.91688	1.38313e-05	4.80492e-05		YWHAB	2.14992	1.56332e-06	6.3732e-06
	SBK1	-7.83412	4.89821e-20	1.36548e-18		YWHAG	4.04224	5.45989e-07	2.41628e-06
	SBK2	-11.1318	0.00104547	0.00251372		ZBED4	2.91307	1.11714e-06	4.66899e-06
	SCARA3	-6.01082	2.19428e-07	1.03649e-06		ZBTB21	2.60313	5.57208e-05	0.000171383
	SCARA5	-17.2429	4.34694e-22	1.54806e-20		ZBTB7C	3.46863	0.00203142	0.00460131
	SCARB1	-3.09863	9.42569e-06	3.36694e-05		ZBTB8OS	2.06371	1.83258e-05	6.22909e-05
	SCARF2	-4.73157	3.46344e-05	0.000110629		ZC3H12A	4.13368	1.68406e-07	8.12696e-07
	SCG2	-5.33608	6.05971e-13	6.75154e-12		ZC3HAV1	3.68163	3.89219e-25	1.99058e-23
	SCG3	-4.6937	8.97871e-08	4.54245e-07		ZCCHC11	2.01942	0.000185215	0.000515298
	SCL	-11.6685	9.91695e-15	1.45065e-13		ZCCHC6	1.98125	0.0020864	0.00471406
	SCN2B	-6.43888	6.2532e-09	3.76576e-08		ZDHHC13	2.73708	1.28785e-07	6.34548e-07
	SCN4A	-22.2103	4.86067e-11	4.05672e-10		ZDHHC20	2.8543	8.65897e-17	1.66851e-15
	SCN4B	-2.81143	2.05264e-07	9.75005e-07		ZDHHC21	7.95718	1.57909e-18	3.69107e-17
	SCUBE2	-16.6706	5.87444e-16	1.00904e-14		ZDHHC23	2.99439	3.71839e-12	3.69233e-11
	SDC3	-11.9542	9.74592e-16	1.6328e-14		ZDHHC5	2.12241	3.26054e-08	1.76017e-07
	SDK2	-6.12139	9.17117e-09	5.42562e-08		ZDHHC6	2.17602	7.40636e-19	1.79281e-17
	SEC14L1	-2.9433	4.41203e-09	2.73819e-08		ZDHHC7	5.04228	2.97369e-23	1.20758e-21
	SEC24D	-5.45095	6.46798e-17	1.2588e-15		ZFAND2A	2.36873	1.65252e-06	6.71072e-06
	SEC61A2	-3.33391	3.66061e-08	1.96601e-07		ZFAND5	2.48743	1.90882e-05	6.46283e-05
	Segment	-4.27841	4.70764e-06	1.76475e-05		ZFYVE19	2.02242	1.38604e-06	5.70867e-06
	SEMA3A	-8.71943	3.5368e-27	2.22753e-25		ZFYVE28	2.43675	3.00138e-08	1.62737e-07
	SEMA3B	-3.93889	2.39653e-14	3.34041e-13		ZNF185	9.37706	8.60848e-07	3.67e-06
	SEMA3C	-5.65812	3.01761e-15	4.74036e-14		ZNF217	4.22814	2.25143e-09	1.46408e-08
	Sema3F	-4.3201	1.35843e-34	1.46667e-32		ZNF277	2.19515	5.94349e-12	5.78778e-11
	SEMA4G	-2.75641	4.64981e-07	2.08082e-06		ZNF407	1.99591	0.00143807	0.00335852
	SEMA5B	-4.60302	6.49832e-09	3.90383e-08		ZNF598	4.06053	6.71726e-19	1.63181e-17
	SEMA6A	-5.90254	2.07272e-09	1.3589e-08		ZNF644	2.30721	0.000412353	0.00107341
	SEMA6B	-5.49217	1.15041e-09	7.80947e-09		ZNF750	9.52334	5.6604e-07	2.49932e-06
	SERPINE2	-3.23869	1.2644e-06	5.24096e-06		ZNRF2	3.94645	1.44686e-05	5.00714e-05
	SERPINF1	-6.78882	1.62907e-14	2.31577e-13		ZP4	4.18519	0.00011183	0.000325074
	SERPING1	-3.30967	1.72005e-08	9.73762e-08		ZPLD1	27.1472	6.14897e-12	5.96651e-11
	SERPINH1	-5.94846	1.4809e-20	4.28643e-19
	SERPINI1	-5.30044	5.13828e-16	8.92735e-15
	SESTD1	-3.75668	5.82773e-50	1.44146e-47
	SFRP2	-12.2072	5.71126e-16	9.83493e-15
	SFXN3	-2.1337	1.03342e-05	3.6726e-05
	SGCB	-8.70913	8.70117e-31	7.21772e-29
	SGCD	-20.1106	1.46038e-42	2.54704e-40
	SGCE	-14.3909	3.44733e-16	6.14646e-15
	SGCG	-36.0247	6.74182e-17	1.30649e-15
	SH2B2	-2.75654	4.30507e-10	3.13188e-09
	SH2B3	-3.919	1.30806e-12	1.39677e-11
	SH2D3C	-6.40813	2.30609e-13	2.73513e-12
	SH3BP5	-4.5684	2.79742e-16	5.03388e-15
	SH3GL3	-22.7671	5.55317e-24	2.44483e-22
	SH3PXD2B	-2.4343	1.12691e-11	1.03654e-10
	SH3RF3	-31.9783	1.0253e-58	3.40199e-56
	SH3TC1	-3.30349	0.000378771	0.000993407
	SHC2	-8.37654	1.8814e-14	2.65157e-13
	SHROOM4	-4.33857	7.40455e-09	4.42387e-08
	SIAT7E	-11.1603	2.90633e-08	1.58025e-07
	SIK2	-2.43274	1.46662e-12	1.55268e-11
	SIN3B	-2.0385	2.26297e-08	1.2545e-07
	SIX1	-2.7258	0.00416878	0.00882815
	SLA	-3.63052	0.00246212	0.00547925
	SLAIN1	-13.2596	1.95022e-06	7.80547e-06
	SLC14A1	-5.99881	3.54957e-05	0.000113273
	SLC16A1	-2.06606	1.87712e-07	8.9885e-07
	SLC16A10	-5.24904	1.82024e-26	1.04926e-24
	SLC16A12	-5.7974	3.5021e-09	2.20612e-08
	SLC16A2	-2.82326	8.35354e-18	1.81246e-16
	SLC16A4	-4.8328	2.20327e-06	8.74878e-06
	SLC16A7	-2.45456	0.00237383	0.00530185
	SLC18A2	-3.74913	6.46282e-06	2.36154e-05
	SLC1A6	-14.2229	1.64418e-06	6.68081e-06
	SLC22A16	-11.8415	7.31657e-15	1.09139e-13
	SLC22A3	-5.45744	1.04128e-21	3.48906e-20
	SLC25A30	-6.16198	5.65854e-10	4.03664e-09
	SLC25A38	-2.19727	0.00501318	0.0104328
	SLC25A4	-30.6732	5.10801e-27	3.14431e-25
	SLC25A48	-2.68121	0.00253378	0.00563135
	SLC29A4	-3.7409	7.78304e-07	3.35171e-06
	SLC2A12	-27.3994	3.06198e-34	3.22909e-32
	SLC2A3	-2.89451	2.05218e-09	1.34609e-08
	SLC30A4	-2.01494	2.88599e-09	1.84151e-08
	SLC35F1	-3.12252	4.70326e-06	1.76359e-05
	SLC35G2	-4.40819	5.20624e-07	2.31003e-06
	SLC38A3	-5.99693	5.14067e-07	2.28467e-06
	SLC39A13	-3.7257	4.05064e-18	9.03359e-17
	SLC41A3	-4.37527	1.37351e-05	4.77517e-05
	SLC43A2	-3.56094	1.4162e-30	1.1606e-28
	SLC44A5	-3.57054	3.06893e-06	1.19412e-05
	SLC47A2	-20.8273	2.518e-08	1.38572e-07
	SLC4A11	-6.68789	5.55201e-18	1.22414e-16
	SLC4A3	-2.18614	5.86275e-14	7.65431e-13
	SLC5A7	-23.1142	1.81906e-12	1.88904e-11
	SLC6A2	-3.51438	0.00738234	0.0147408
	SLC7A14	-30.2642	1.99236e-09	1.30875e-08
	SLC7A2	-12.4776	4.30259e-15	6.63633e-14
	SLC7A4	-2.58293	0.00199493	0.00452693
	SLC9A9	-5.67419	2.53138e-08	1.39139e-07
	SLCO2B1	-5.41895	2.60877e-15	4.14115e-14
	SLCO4A1	-4.64587	3.78045e-06	1.44667e-05
	SLCO5A1	-11.5863	2.69487e-06	1.05926e-05
	SLIT2	-4.28861	8.13276e-08	4.1422e-07
	SLIT3	-4.96788	5.87393e-08	3.06752e-07
	SLITRK2	-2.10869	1.06882e-12	1.15215e-11
	SLP76	-3.38783	0.00527438	0.0109113
	SMAD1	-2.21525	7.32901e-15	1.09205e-13
	SMAD6	-2.84111	4.5354e-08	2.41014e-07
	Smad7a	-5.81531	3.95054e-11	3.34016e-10
	SMAD9	-5.75449	1.93287e-09	1.27459e-08
	SMARCA1	-2.59338	1.08853e-08	6.37466e-08
	SMARCD3	-12.5866	1.6162e-40	2.4985e-38
	SMO	-2.30134	1.22209e-16	2.30268e-15
	SMOC1	-4.30827	1.72105e-08	9.73926e-08
	SMOC2	-15.987	4.36462e-16	7.67136e-15
	SMPD3	-3.40573	0.000349242	0.000922003
	SMPX	-14.3928	0.000965453	0.00233535
	SMTNL2	-17.1439	1.00244e-05	3.569e-05
	SNAI1	-3.80479	4.4965e-05	0.000140694
	SNAP91	-4.27729	0.00144626	0.00337419
	SNCA	-18.0353	3.59899e-11	3.05813e-10
	SNCAIP	-5.53517	1.01662e-06	4.27514e-06
	SNTA1	-38.849	1.36629e-44	2.77418e-42
	SNX10	-2.99348	2.09102e-05	7.0153e-05
	SNX19	-3.69879	6.27961e-17	1.22565e-15
	SOAT1	-2.6363	3.20369e-09	2.02711e-08
	SOBP	-8.5145	2.55358e-63	1.08559e-60
	SOCS1B	-6.82906	0.000264318	0.000712742
	SOCS3	-3.99844	0.000104695	0.000306164
	SOD3	-6.71631	1.64001e-09	1.09149e-08
	SOGA1	-10.4167	2.02838e-47	4.52362e-45
	SOX10	-12.7483	2.53374e-24	1.16057e-22
	SOX18	-4.3397	6.30523e-06	2.30768e-05
	SOX8	-4.05357	3.96101e-05	0.000125284
	SPARC	-6.92387	1.41925e-12	1.5084e-11
	SPEG	-68.8085	1.09242e-96	1.35103e-93
	SPI1	-5.46187	2.30648e-05	7.6736e-05
	SPON2	-9.29515	7.61454e-15	1.12964e-13
	SPRY2	-8.11276	1.15509e-24	5.53305e-23
	SPRY3	-5.52337	6.53891e-08	3.38233e-07
	SRD5A2	-7.71241	8.6295e-11	6.93828e-10
	SRGN	-4.61689	0.000417801	0.00108635
	SRL	-17.3065	5.53068e-05	0.000170225
	SRPK3	-10.355	3.46599e-17	7.00996e-16
	SS2R	-4.18248	0.00728438	0.0145666
	SSBP2	-2.66276	7.5158e-12	7.18013e-11
	SSH1	-5.25172	2.59356e-34	2.75647e-32
	SSPN	-14.552	5.98641e-22	2.06698e-20
	ST3GAL2	-2.40351	3.20138e-06	1.24185e-05
	ST3GAL5	-5.35357	5.28739e-12	5.17852e-11
	ST6GAL2	-2.96251	0.000102254	0.000299539
	ST6GALNAC3	-4.5686	7.33986e-06	2.66271e-05
	ST8SIA2	-16.3382	4.06153e-12	4.02719e-11
	STAB1	-8.87568	6.45634e-14	8.357e-13
	STAC	-47.6802	2.1075e-18	4.83482e-17
	STARD13	-3.13392	3.07704e-07	1.41802e-06
	STARD8	-5.16026	7.6606e-08	3.9208e-07
	Stat5	-2.85874	3.13167e-29	2.34084e-27
	STAU2	-2.61683	3.13885e-12	3.1444e-11
	STC1	-3.08204	0.00112552	0.00268907
	STC2	-7.47881	5.73947e-34	5.82685e-32
	STK10	-2.52182	7.53154e-07	3.25061e-06
	STMN3	-4.63472	6.13307e-10	4.35011e-09
	STON1	-12.4756	1.00164e-20	2.9453e-19
	STRIP2	-5.9962	4.4522e-07	2.00092e-06
	STS	-3.61059	4.96674e-06	1.85676e-05
	STXBP4	-2.45557	4.67138e-05	0.000145756
	STXBP5L	-8.33402	4.28336e-10	3.11839e-09
	Sulf1	-2.05869	0.00360712	0.00774849
	SULF2	-3.14391	7.23794e-09	4.32813e-08
	SULT4A1	-2.31937	1.1463e-06	4.78256e-06
	SUSD1	-4.05188	2.54717e-05	8.35989e-05
	SUSD3	-9.90385	7.89421e-09	4.69579e-08
	SVEP1	-4.91306	8.76983e-09	5.19846e-08
	SVIP	-4.19188	9.73491e-11	7.77193e-10
	SYBU	-27.6643	3.70571e-46	7.75576e-44
	SYDE2	-2.25234	1.90126e-07	9.0913e-07
	SYK	-2.80407	0.000821501	0.00201183
	SYNE1	-4.29998	0.000124727	0.000358576
	SYNE3	-2.48289	0.00305611	0.00667341
	SYNM	-33.0256	6.74711e-26	3.73699e-24
	SYNPO2	-117.949	1.45649e-41	2.44618e-39
	SYNPO2L	-22.1694	3.15047e-05	0.000101634
	SYNPR	-9.91129	1.87278e-14	2.64561e-13
	SYT1	-15.6447	1.35231e-14	1.9406e-13
	SYT11	-14.0203	3.43919e-23	1.38833e-21
	SYT17	-8.84789	1.09523e-06	4.58586e-06
	SYT4	-4.4983	0.000111344	0.000323936
	SYT6	-19.5113	2.37539e-12	2.41877e-11
	SYT9	-24.0781	2.73732e-10	2.04607e-09
	TACC1	-14.9814	1.95456e-28	1.40687e-26
	TACR2	-68.6505	1.40429e-12	1.496e-11
	TAF1A	-2.27067	2.58166e-09	1.66371e-08
	TAGAP	-27.8657	1.76484e-20	5.06516e-19
	TAGLN	-178.468	1.21417e-101	1.83529e-98
	TAP2	-4.37316	1.34264e-09	9.01541e-09
	TBC1D1	-5.05301	2.47827e-19	6.44634e-18
	TBC1D24	-2.10451	0.000285642	0.000766143
	TBX15	-20.2116	2.79904e-10	2.08876e-09
	TBX18	-6.97085	6.10831e-09	3.68626e-08
	TBXA2R	-18.0929	1.15246e-14	1.67143e-13
	TCEA2	-2.49046	8.03692e-12	7.62442e-11
	TCEA3	-2.38506	3.71617e-06	1.42408e-05
	TCEANC	-2.65968	0.000232754	0.00063646
	TCF15	-7.04385	5.9365e-06	2.18271e-05
	TCF4	-2.94095	6.23565e-08	3.23778e-07
	TCN2	-3.66237	3.68939e-12	3.66621e-11
	TEAD4	-2.97677	3.89024e-10	2.84685e-09
	TECRL	-19.7238	1.28024e-16	2.40226e-15
	TEK	-7.59364	5.42996e-09	3.31104e-08
	TENM4	-9.5164	2.57914e-27	1.64726e-25
	TES	-7.16204	6.22107e-10	4.40559e-09
	TESC	-10.7262	1.38068e-06	5.69176e-06
	TESK1	-4.2864	1.99612e-17	4.13951e-16
	TF	-10.316	1.78558e-18	4.15231e-17
	TGFB2	-4.78992	1.33103e-13	1.64015e-12
	TGFB3	-2.61257	2.49708e-06	9.85502e-06
	TGFBI	-8.22687	1.76215e-10	1.35131e-09
	TGFBR2	-3.24028	2.37158e-09	1.5356e-08
	TGFBR3	-3.46722	4.07656e-25	2.07706e-23
	TGM2	-18.7565	3.60337e-31	3.00737e-29
	THBS2	-3.26924	0.000260519	0.000703754
	THSD7A	-5.8388	1.88161e-06	7.54641e-06
	THSD7B	-5.38236	4.53565e-21	1.39284e-19
	THY1	-5.5405	5.91769e-08	3.08682e-07
	THYN1	-2.79533	1.49182e-13	1.81852e-12
	TIMP2	-5.31109	1.61596e-12	1.68974e-11
	TINAGL1	-3.95325	1.96784e-07	9.37668e-07
	TLCD2	-7.22936	4.91192e-05	0.000152492
	TLE1	-4.69143	1.39316e-13	1.70897e-12
	TLE3	-2.85305	6.14495e-12	5.96651e-11
	TLN1	-7.2998	4.15945e-51	1.10951e-48
	TLN2	-14.1927	1.27832e-18	3.0139e-17
	TLR15	-2.54822	5.37206e-07	2.37973e-06
	TLR4	-2.83861	0.026528	0.0462794
	TLR5	-4.53931	6.54902e-08	3.38627e-07
	TLR7	-11.7922	1.06617e-06	4.47245e-06
	TMC3	-6.36643	3.96187e-05	0.000125284
	TMCC2	-17.0057	6.36559e-62	2.54699e-59
	TMEFF2	-85.2947	1.04827e-53	3.10016e-51
	TMEM100	-7.75534	2.05875e-23	8.59117e-22
	TMEM117	-5.14283	4.92633e-05	0.000152869
	TMEM119	-6.5317	1.5018e-08	8.58065e-08
	TMEM132C	-4.35389	0.00158881	0.00367151
	TMEM132D	-5.39885	2.19039e-05	7.3268e-05
	TMEM132E	-7.86787	9.23025e-08	4.65931e-07
	TMEM17	-3.14441	3.36637e-05	0.000107882
	TMEM170B	-2.85388	0.0069863	0.0140386
	TMEM178B	-6.77416	4.24778e-07	1.91728e-06
	TMEM182	-20.4239	0.000126462	0.000363029
	TMEM2	-2.25826	4.24397e-05	0.000133491
	TMEM200A	-3.42031	0.000116152	0.000336421
	TMEM200B	-18.8165	1.46657e-25	7.82399e-24
	TMEM204	-5.74341	1.841e-07	8.82486e-07
	TMEM237	-2.06203	1.00771e-14	1.47091e-13
	TMEM246	-3.00628	1.39881e-05	4.85567e-05
	TMEM255B	-6.72477	3.00636e-06	1.17164e-05
	TMEM26	-5.50145	1.56527e-07	7.59142e-07
	TMEM38A	-3.55481	7.9023e-05	0.00023627
	TMEM45A	-4.58795	1.69104e-09	1.12438e-08
	TMEM47	-14.8758	6.84203e-14	8.81429e-13
	TMEM57	-2.38445	1.91297e-12	1.98052e-11
	TMEM63C	-3.96123	5.24426e-13	5.91504e-12
	TMEM64	-3.31633	1.11857e-09	7.63144e-09
	TMEM71	-5.72091	0.0022334	0.00501124
	TMPRSS7	-11.7499	3.41384e-09	2.15508e-08
	TMSB4X	-5.50199	5.91265e-14	7.71196e-13
	TMTC1	-5.50195	1.94618e-09	1.28212e-08
	TMTC2	-3.55314	8.49376e-15	1.25324e-13
	TNC	-2.39601	0.0020383	0.00461535
	TNFAIP2	-4.41894	0.000247448	0.000672817
	TNFAIP8L3	-13.4335	2.70589e-15	4.28532e-14
	TNFIP6	-4.88427	7.48253e-05	0.000224955
	TNFRSF19	-3.73918	1.8209e-06	7.32612e-06
	TNFRSF1B	-3.88427	2.5139e-06	9.90805e-06
	TNIK	-14.073	1.06314e-104	1.80787e-101
	TNNC1	-38.1141	1.31099e-06	5.4176e-06
	TNNC2	-26.3501	5.32441e-06	1.97336e-05
	TNNI1	-24.6117	7.11375e-05	0.000214627
	TNNI2	-19.1758	6.61538e-05	0.000200436
	TNNT3	-24.8507	1.29596e-06	5.36363e-06
	TOX	-3.654	4.75164e-06	1.77977e-05
	TOX3	-8.31707	1.91735e-07	9.15535e-07
	TPH1	-4.62849	0.00899421	0.0176079
	TPM1	-8.45064	7.23378e-28	4.97012e-26
	TPN	-2.34103	1.21994e-08	7.06517e-08
	TPST1	-2.82589	2.73464e-08	1.49646e-07
	TRAF3IP3	-8.29481	3.37171e-11	2.87939e-10
	TRAK1	-2.35323	3.15615e-15	4.94657e-14
	TRAK2	-2.67681	1.73195e-08	9.79687e-08
	TREM-A1	-6.96202	9.29138e-06	3.32194e-05
	TREM-B1	-5.25567	0.00117946	0.00280121
	TREML2	-6.14771	2.38207e-05	7.89229e-05
	TRHDE	-27.6286	3.69437e-19	9.35908e-18
	TRIL	-14.6086	3.6092e-15	5.62424e-14
	TRIM2	-5.83924	1.38737e-06	5.71239e-06
	TRIM45	-3.87552	4.10096e-09	2.55915e-08
	TRIM47	-2.25764	2.69018e-12	2.71493e-11
	TRIM55	-15.2373	0.000663292	0.00165689
	TRIM63	-12.1046	0.000242125	0.000659696
	TRIM69	-3.38259	5.54173e-09	3.37616e-08
	TRIM7.1	-10.4872	9.17299e-09	5.42562e-08
	TRIO	-2.3004	4.36753e-07	1.96676e-06
	TRPA1	-2.97202	0.000575136	0.00145133
	TRPC1	-2.79444	4.71558e-11	3.94774e-10
	TRPC4	-80.7439	3.86001e-37	4.81758e-35
	TRPC6	-6.22677	6.58483e-06	2.40097e-05
	TRPV2	-14.4686	1.73397e-24	8.1341e-23
	TSHZ1	-4.13585	5.12428e-15	7.84147e-14
	TSHZ2	-4.37488	2.11473e-10	1.59649e-09
	TSPAN13	-2.51634	0.000544991	0.00138167
	TSPAN2	-18.8521	7.61196e-14	9.7233e-13
	TSPAN32	-3.67723	0.009694	0.0188045
	TSPAN4	-4.70859	8.89942e-08	4.50568e-07
	TSPO2	-11.0888	2.47207e-09	1.59687e-08
	TTBK1	-3.79777	2.17055e-08	1.20572e-07
	TTBK2	-2.14963	0.0112289	0.021488
	TTC28	-3.30851	1.02858e-08	6.0444e-08
	TTC29	-12.2441	1.31611e-07	6.47533e-07
	TTC8	-2.72655	5.78058e-12	5.6372e-11
	TTLL11	-2.92348	1.96723e-13	2.36624e-12
	TTLL7	-2.26451	0.000462777	0.00119213
	TTN	-23.2979	2.00771e-05	6.76563e-05
	TTYH2	-2.43137	3.23655e-06	1.25387e-05
	TUB	-4.47822	2.43824e-27	1.56461e-25
	TUBAL3	-20.6496	8.16479e-23	3.15551e-21
	TULP4	-3.46488	9.86047e-08	4.94441e-07
	TUSC3	-4.34648	0.000195327	0.000541297
	TWF1	-4.19786	2.83643e-07	1.31785e-06
	TWIST1	-4.65739	0.000730734	0.00180678
	TWSG1	-2.47392	1.45191e-09	9.706e-09
	TXLNA	-2.65658	6.03565e-27	3.66558e-25
	TXNDC16	-2.40995	2.15605e-09	1.40921e-08
	TXNRD3	-4.49342	3.31565e-18	7.48029e-17
	U3	-2.0183	0.00876834	0.017193
	UAP1L1	-4.73142	9.00545e-17	1.72065e-15
	UBXN2B	-4.27381	3.44527e-07	1.57491e-06
	UCH-L1	-16.0585	1.99679e-14	2.80913e-13
	UHRF2	-2.63228	1.93524e-08	1.08253e-07
	ULK2	-3.21334	2.96997e-22	1.07743e-20
	UNC45B	-15.4217	0.000539796	0.00136901
	UNC5C	-7.38701	8.51457e-06	3.06272e-05
	UNC5D	-6.16231	5.92205e-07	2.60555e-06
	UNC80	-13.4555	3.19822e-12	3.19917e-11
	USP13	-4.29908	0.00178688	0.00409445
	UST	-2.39341	0.00439998	0.00927445
	VAT1L	-4.61854	0.00624163	0.0127112
	VCAM1	-5.05826	4.19609e-06	1.59229e-05
	VCAN	-3.88448	4.47875e-05	0.00014026
	VGLL3	-3.45562	0.00295029	0.00646516
	vimentin	-4.53722	4.59145e-07	2.05806e-06
	VIP	-29.7195	1.39941e-16	2.60431e-15
	VPAC2	-13.9681	1.34268e-30	1.10702e-28
	VPS13C	-3.08942	1.88762e-05	6.40061e-05
	VSIG4	-5.10042	1.44539e-06	5.93513e-06
	VWA1	-7.61415	1.657e-12	1.72842e-11
	VWF	-4.56917	1.7531e-05	5.97874e-05
	WASF3	-6.883	1.25008e-11	1.14519e-10
	WBSCR17	-5.76952	8.19055e-11	6.61664e-10
	WBSCR27	-2.56991	0.00022815	0.000624371
	WDR86	-5.46714	1.14048e-12	1.22456e-11
	WDR91	-2.59679	6.62532e-07	2.88973e-06
	WFDC1	-3.59442	5.88706e-08	3.07202e-07
	WFS1	-2.4549	4.21061e-24	1.87193e-22
	WIF1	-2.42774	0.0226629	0.0402068
	WIPF1	-6.79761	7.39475e-11	6.0492e-10
	WIPF3	-13.8556	2.92201e-16	5.24421e-15
	WISP1	-3.53824	0.00746078	0.0148691
	WISP2	-3.38479	0.00158757	0.00367051
	WNK4	-2.61603	4.49642e-10	3.26063e-09
	WNT11	-5.09366	1.50206e-06	6.14001e-06
	WNT2B	-8.12829	2.6924e-09	1.72608e-08
	WNT5B	-16.9819	4.68815e-25	2.36213e-23
	WNT9a	-7.86199	1.40737e-08	8.08868e-08
	Worthington	-3.61376	0.0183913	0.0333594
	WSCD1	-8.75282	3.53971e-12	3.53296e-11
	XPR1	-2.80342	2.58901e-17	5.31235e-16
	YBX3	-2.1054	7.93052e-09	4.71533e-08
	ZBTB18	-3.10284	1.5296e-12	1.60809e-11
	ZBTB20	-6.45835	8.51383e-14	1.08346e-12
	ZBTB25	-3.79925	9.72397e-07	4.10695e-06
	ZBTB46	-4.42548	8.40498e-13	9.18404e-12
	ZBTB47	-8.54962	1.05743e-16	2.00912e-15
	ZCCHC24	-10.5614	1.02506e-16	1.95581e-15
	ZDHHC2	-6.90097	9.75316e-08	4.89601e-07
	ZDHHC8	-2.54068	1.37751e-07	6.75546e-07
	ZEB1	-7.08217	4.89198e-10	3.51933e-09
	ZEB2	-6.79775	9.15895e-10	6.31517e-09
	ZFHX3	-2.82902	1.24102e-13	1.5376e-12
	ZFHX4	-4.90315	1.03034e-11	9.56778e-11
	ZFPM2	-10.399	6.51399e-11	5.37069e-10
	ZMAT4	-6.50569	0.00295775	0.00648046
	ZNF319	-2.16938	1.25767e-07	6.20864e-07
	ZNF346	-2.7238	4.46892e-10	3.24241e-09
	ZNF366	-9.11822	1.10592e-09	7.56029e-09
	ZNF385B	-3.97351	4.76889e-05	0.000148492
	ZNF385D	-15.2188	1.02862e-27	6.92737e-26
	ZNF423	-5.46387	1.12415e-17	2.41159e-16
	ZNF469	-5.27983	1.0701e-18	2.55846e-17
	ZNF503	-2.45043	3.26304e-09	2.06371e-08
	ZNF518B	-2.01771	0.0243556	0.0428979
	ZNF521	-5.68986	7.79517e-12	7.41059e-11
	ZNF536	-5.67951	2.5684e-07	1.20153e-06
	ZNF592	-2.00021	0.000172257	0.000481781
	ZNF606	-8.17042	0.000471344	0.00121167
	ZOV3	-8.33219	8.6721e-13	9.46072e-12
	ZSWIM5	-5.16246	6.30019e-14	8.17823e-13
