# Supplementary material for: RNA-Seq analysis on chicken taste sensory organs: An ideal system to study organogenesis
Source: Sci Rep. 2017 Aug 22;7:9131. doi: 10.1038/s41598-017-09299-7 (PMC5567234; doi:10.1038/s41598-017-09299-7)
Supplement: Supplementary file 7 — Supplemental Dataset 4 [file 41598_2017_9299_MOESM7_ESM.xls]

## Sheet: Table S7
Supplemental Table S7. List of all DEGs between GE and NGE of the base of oral cavity.
Gene ID	Name	Fold_Change	p_value	q_value	Detected by
ENSGALG00000004083	GRIA1	-47.6033	6.81582e-07	0.000153784	DESeq2,cuffdiff
ENSGALG00000010163	LGR5	-28.5936	2.34276e-22	7.57647e-19	DESeq2,cuffdiff
ENSGALG00000011633	SLC5A8	-25.4247	1.54205e-10	7.8742e-08	DESeq2,cuffdiff
ENSGALG00000020084	CAPN13	-21.1729	5e-05	0.0044315	cuffdiff
ENSGALG00000014884	ISL1	-20.8284	6.68446e-48	6.48526e-44	DESeq2,cuffdiff
ENSGALG00000016325	GSTA3	-19.4642	6.0315e-20	1.46294e-16	DESeq2,cuffdiff
ENSGALG00000016943	OLFM4	-13.1294	5e-05	0.0044315	cuffdiff
ENSGALG00000011962	NDNF	-12.6676	3.53067e-10	1.71273e-07	DESeq2,cuffdiff
ENSGALG00000016428	ENPP2	-12.2953	3.15765e-09	1.39046e-06	DESeq2,cuffdiff
ENSGALG00000026246	GIF	-12.1687	2.60819e-07	6.32616e-05	DESeq2,cuffdiff
ENSGALG00000016670	AvBD3	-11.4341	0.0008	0.0445782	cuffdiff
ENSGALG00000000919	PIGR	-10.8587	1.00585e-08	3.3651e-06	DESeq2,cuffdiff
ENSGALG00000006469	ATP12A	-10.2031	2.78396e-06	0.000488869	DESeq2,cuffdiff
ENSGALG00000035166	LYPD2	-9.01789	5e-05	0.0044315	cuffdiff
ENSGALG00000016017	SLC4A11	-8.51189	9.51554e-16	1.02578e-12	DESeq2,cuffdiff
ENSGALG00000014681	PCSK1	-8.05408	3.36875e-05	0.00375673	DESeq2,cuffdiff
ENSGALG00000016761	LYG2	-8.00877	5e-05	0.0044315	cuffdiff
ENSGALG00000002789	MAP2	-7.74599	8.23661e-18	1.59823e-14	DESeq2,cuffdiff
ENSGALG00000009606	ADAM5	-7.40824	2.46671e-05	0.00306821	DESeq2,cuffdiff
ENSGALG00000002792	SPDEF	-6.69197	0.000210734	0.0166223	DESeq2,cuffdiff
ENSGALG00000018967	LYN	-6.45707	6.28826e-06	0.000984012	DESeq2,cuffdiff
ENSGALG00000008546	FGD5	-6.32173	5.76137e-06	0.000931613	DESeq2,cuffdiff
ENSGALG00000015876	ELOVL4	-5.99949	5e-05	0.0044315	cuffdiff
ENSGALG00000017119	TNFRSF19	-5.88173	1.12372e-06	0.000237008	DESeq2,cuffdiff
ENSGALG00000133710	SPINK5	-5.67767	5e-05	0.0044315	cuffdiff
ENSGALG00000010577	ARHGEF38	-5.57476	0.00025	0.0175875	cuffdiff
ENSGALG00000002896	ENPP1	-5.56245	0.000194714	0.0154846	DESeq2
ENSGALG00000011288	DACT2	-5.50568	1.3805e-06	0.00028497	DESeq2,cuffdiff
ENSGALG00000027494	SPTSSB	-5.40629	9.84731e-07	0.000212308	DESeq2,cuffdiff
ENSGALG00000009378	PDGFC	-5.35479	1.80627e-14	1.59313e-11	DESeq2,cuffdiff
ENSGALG00000016886	FARP1	-5.3493	3.70267e-05	0.00399147	DESeq2,cuffdiff
ENSGALG00000010494	SLC5A9	-5.32256	0.000530376	0.0345349	DESeq2,cuffdiff
ENSGALG00000004508	EYA2	-5.21425	7.60676e-13	4.92005e-10	DESeq2,cuffdiff
ENSGALG00000010901	ABCB5	-5.15249	6.65671e-05	0.00672744	DESeq2,cuffdiff
ENSGALG00000028225	SLC17A9	-5.09231	2.77163e-06	0.000488869	DESeq2,cuffdiff
ENSGALG00000009530	PDZRN4	-4.97936	3.69248e-05	0.00399147	DESeq2,cuffdiff
ENSGALG00000005077	F8	-4.94637	1.09068e-12	6.61362e-10	DESeq2,cuffdiff
ENSGALG00000023303	Six2	-4.92823	1.59145e-07	3.95905e-05	DESeq2,cuffdiff
ENSGALG00000008439	CD36	-4.82845	0.000868274	0.0504431	DESeq2,cuffdiff
ENSGALG00000017405	NPR3	-4.79912	3.75542e-08	1.07162e-05	DESeq2,cuffdiff
ENSGALG00000016834	MCF2L	-4.73039	2.04638e-08	6.20435e-06	DESeq2,cuffdiff
ENSGALG00000001231	SAMHD1	-4.62002	3.89824e-07	9.22456e-05	DESeq2,cuffdiff
ENSGALG00000031960	LEF1	-4.46701	0.00065	0.03752	cuffdiff
ENSGALG00000017050	SMAD9	-4.39731	0.00025	0.0175875	cuffdiff
ENSGALG00000014201	PARVB	-4.3352	0.000595267	0.0379362	DESeq2,cuffdiff
ENSGALG00000008185	AOX1	-4.30135	5e-05	0.0044315	cuffdiff
ENSGALG00000016185	SLC37A1	-4.28552	3.08541e-05	0.00360659	DESeq2,cuffdiff
ENSGALG00000014971	SLC2A9	-4.2116	0.000118663	0.0102742	DESeq2,cuffdiff
ENSGALG00000013100	GRB10	-4.19875	0.000386677	0.0273835	DESeq2,cuffdiff
ENSGALG00000014261	UCHL1	-4.19166	0.000740334	0.0446557	DESeq2,cuffdiff
ENSGALG00000011007	OSBPL3	-4.17194	6.84372e-05	0.00684513	DESeq2,cuffdiff
ENSGALG00000040493	PTN	-4.064	0.0001	0.00815652	cuffdiff
ENSGALG00000009866	CAMK1D	-3.98459	8.02067e-06	0.00116599	DESeq2,cuffdiff
ENSGALG00000008393	CREB3L1	-3.96998	7.93584e-05	0.00783617	DESeq2,cuffdiff
ENSGALG00000003553	ABCA12	-3.92377	5e-05	0.0044315	cuffdiff
ENSGALG00000009523	CNTN1	-3.83187	7.75701e-06	0.00116599	DESeq2,cuffdiff
ENSGALG00000028598	SERPINA12	-3.74844	1.42636e-06	0.000288303	DESeq2,cuffdiff
ENSGALG00000014987	OTOP1	-3.65016	7.32826e-15	7.10988e-12	DESeq2
ENSGALG00000007337	LPP	-3.55005	5e-05	0.0044315	cuffdiff
ENSGALG00000008427	GNAT3	-3.47562	4.7783e-14	3.86326e-11	DESeq2
ENSGALG00000003904	MLPH	-3.44934	2.93552e-05	0.00347323	DESeq2,cuffdiff
ENSGALG00000027300	ID3	-3.43915	4.43325e-13	3.30857e-10	DESeq2,cuffdiff
ENSGALG00000013057	USP18	-3.37699	5e-05	0.0044315	cuffdiff
ENSGALG00000020876	AOX2	-3.33719	2.68513e-17	4.34185e-14	DESeq2
ENSGALG00000012593	SLC28A3	-3.208	3.03848e-12	1.73408e-09	DESeq2
ENSGALG00000013033	CMBL	-3.1949	0.000142857	0.0119483	DESeq2,cuffdiff
ENSGALG00000016722	RGNL	-3.17219	0.00045	0.0286169	cuffdiff
ENSGALG00000010343	TSPAN1	-3.10058	5e-05	0.0044315	cuffdiff
ENSGALG00000028186	RERG	-3.04023	2.86437e-16	3.47377e-13	DESeq2,cuffdiff
ENSGALG00000006635	RHCG	-2.89752	2.48482e-09	1.14799e-06	DESeq2,cuffdiff
ENSGALG00000005209	AQP1	-2.89277	0.0008	0.0445782	cuffdiff
ENSGALG00000020805	LRRC8D	-2.86213	4.79218e-13	3.32098e-10	DESeq2,cuffdiff
ENSGALG00000010744	GALNT7	-2.84861	7.99609e-05	0.00783617	DESeq2,cuffdiff
ENSGALG00000026005	DIO2	-2.79067	0.000352241	0.0255033	DESeq2,cuffdiff
ENSGALG00000016522	PPEF1	-2.76042	1.19809e-07	3.07319e-05	DESeq2,cuffdiff
ENSGALG00000021232	TGM6	-2.72743	0.00063441	0.0399678	DESeq2,cuffdiff
ENSGALG00000009612	TGFB2	-2.70617	9.54693e-06	0.00136212	DESeq2,cuffdiff
ENSGALG00000003761	NIPAL4	-2.69297	0.000825931	0.0485648	DESeq2
ENSGALG00000016114	TNFRSF11B	-2.65102	0.000716588	0.0440021	DESeq2
ENSGALG00000003690	KRT14	-2.62917	3.29729e-09	1.39046e-06	DESeq2
ENSGALG00000001638	TAS1R3	-2.58009	1.65051e-08	5.16558e-06	DESeq2
ENSGALG00000007257	TEKT5	-2.56037	3.43961e-09	1.39046e-06	DESeq2,cuffdiff
ENSGALG00000023347	PTCHD3	-2.55897	2.42653e-08	7.13401e-06	DESeq2
ENSGALG00000026188	TMEM8A	-2.54974	1.5038e-08	4.86328e-06	DESeq2
ENSGALG00000017295	PTHLH	-2.52706	0.000730782	0.0445915	DESeq2,cuffdiff
ENSGALG00000019716	KRT20	-2.52614	9.52037e-09	3.3651e-06	DESeq2
ENSGALG00000007809	TSHZ2	-2.49715	5.57893e-08	1.54648e-05	DESeq2
ENSGALG00000001564	ATP2A3	-2.45714	0.00074275	0.0446557	DESeq2,cuffdiff
ENSGALG00000020554	ADAMTSL1	-2.44679	1.0917e-07	2.94213e-05	DESeq2
ENSGALG00000002024	COMT	-2.35363	1.54824e-06	0.000306552	DESeq2,cuffdiff
ENSGALG00000025938	KIAA0513	-2.30945	5.94002e-07	0.000137215	DESeq2
ENSGALG00000009626	THBS1	-2.25901	0.00065	0.03752	cuffdiff
ENSGALG00000026805	SNORD12	-2.24829	0.00025	0.0175875	cuffdiff
ENSGALG00000016912	EDNRB	-2.15622	3.9678e-06	0.000663717	DESeq2
ENSGALG00000001617	CAMKK1	-2.12553	2.82176e-06	0.000488869	DESeq2,cuffdiff
ENSGALG00000025950	PRKCA	-2.11678	0.0001	0.00815652	cuffdiff
ENSGALG00000019114	CLDN10	-2.11033	4.67929e-06	0.000769465	DESeq2
ENSGALG00000014730	ELOVL7	-2.10869	0.000126672	0.0107805	DESeq2,cuffdiff
ENSGALG00000028797	PPP1R1B	-2.09312	8.05211e-06	0.00116599	DESeq2
ENSGALG00000013071	CALD1	-2.08518	7.1014e-06	0.00109362	DESeq2
ENSGALG00000022696	KCNE3	-2.08146	8.03439e-06	0.00116599	DESeq2
ENSGALG00000005293	GNG13	-2.02894	1.31147e-05	0.0017921	DESeq2
ENSGALG00000023897	RGS21	-2.02081	2.95652e-06	0.00050323	DESeq2
ENSGALG00000008932	ENTPD8	-2.01973	2.82634e-05	0.00341425	DESeq2
ENSGALG00000015593	EPHA7	-2.01056	2.85049e-05	0.00341425	DESeq2,cuffdiff
ENSGALG00000005426	FREM1	-2.01036	1.20596e-05	0.00167146	DESeq2
ENSGALG00000009730	SLC38A4	2.05005	2.05002e-06	0.000389985	DESeq2,cuffdiff
ENSGALG00000009690	CENPF	2.1477	5e-05	0.0044315	cuffdiff
ENSGALG00000011687	AHNAK2	2.17222	0.0003	0.0198635	cuffdiff
ENSGALG00000013994	TAAR1	2.34647	0.0004	0.0255818	cuffdiff
ENSGALG00000041114	GOLGA4	2.35143	5e-05	0.0044315	cuffdiff
ENSGALG00000008759	LAMP3	2.77591	7.42664e-07	0.000163757	DESeq2,cuffdiff
ENSGALG00000000544	RAB44	2.8377	0.0009	0.0489391	cuffdiff
ENSGALG00000039830	DHX30	2.86467	5e-05	0.0044315	cuffdiff
ENSGALG00000000619	ANGPTL4	3.15498	5e-05	0.0044315	cuffdiff
ENSGALG00000008909	USP13	3.51299	1.20368e-07	3.07319e-05	DESeq2,cuffdiff
ENSGALG00000019551	OVALY	4.11511	0.0001	0.00815652	cuffdiff
ENSGALG00000007815	ANKK1	4.86669	3.83651e-09	1.48887e-06	DESeq2,cuffdiff
