# Supplementary material for: RNA-Seq analysis on chicken taste sensory organs: An ideal system to study organogenesis
Source: Sci Rep. 2017 Aug 22;7:9131. doi: 10.1038/s41598-017-09299-7 (PMC5567234; doi:10.1038/s41598-017-09299-7)
Supplement: Supplementary file 8 — Supplemental Dataset 5 [file 41598_2017_9299_MOESM8_ESM.xls]

## Sheet: Table S8
Supplemental Table S8. List of all DEGs between GE and GM of the base of oral cavity.
Gene ID	Name	Fold_Change	p_value	q_value	Detected by
ENSGALG00000000341	KRTAP10-4	-41.5256	0.000104724	0.000294374	DESeq2
ENSGALG00000007815	ANKK1	-35.5779	1.68489e-08	8.02383e-08	DESeq2
ENSGALG00000035166	LYPD2	-24.8048	5e-05	0.000214444	cuffdiff
ENSGALG00000039572	PADI1	-23.0071	5e-05	0.000214444	cuffdiff
ENSGALG00000010864	EREG	-22.9435	5.30865e-24	1.14299e-22	DESeq2,cuffdiff
ENSGALG00000042657	Wnt3a	-22.5688	5e-05	0.000214444	cuffdiff
ENSGALG00000002449	DUOXA1L	-22.2942	3.64709e-16	4.01503e-15	DESeq2,cuffdiff
ENSGALG00000006322	CLCA2	-21.9938	4.00699e-11	2.60222e-10	DESeq2,cuffdiff
ENSGALG00000041822	FGF22	-20.644	5e-05	0.000214444	cuffdiff
ENSGALG00000009877	KCNH1	-20.3607	1.97273e-23	4.09013e-22	DESeq2,cuffdiff
ENSGALG00000011404	HOPX	-20.2909	3.36209e-15	3.34595e-14	DESeq2,cuffdiff
ENSGALG00000012250	ADH1C	-20.043	4.63807e-16	5.02689e-15	DESeq2,cuffdiff
ENSGALG00000023622	AVD	-19.7162	3.27276e-13	2.67264e-12	DESeq2
ENSGALG00000007257	TEKT5	-18.4898	8.9749e-32	3.48899e-30	DESeq2,cuffdiff
ENSGALG00000016153	PSCA	-18.4411	1.41447e-14	1.32633e-13	DESeq2,cuffdiff
ENSGALG00000010866	AREG	-18.4197	2.86205e-21	5.06216e-20	DESeq2,cuffdiff
ENSGALG00000029820	NMRAL1	-18.2255	5e-05	0.000214444	cuffdiff
ENSGALG00000005469	CYP2C45	-18.1628	1.22391e-16	1.42738e-15	DESeq2,cuffdiff
ENSGALG00000005839	ARID3C	-17.3636	4.1545e-05	0.000124936	DESeq2,cuffdiff
ENSGALG00000011415	SPINK2	-17.2028	2.23932e-21	4.00503e-20	DESeq2,cuffdiff
ENSGALG00000009069	CAPN14	-17.1441	2.03076e-20	3.37336e-19	DESeq2,cuffdiff
ENSGALG00000003490	ALDH3B1	-17.0326	5.29434e-06	1.82162e-05	DESeq2
ENSGALG00000040582	LMX1B	-16.8659	5e-05	0.000214444	cuffdiff
ENSGALG00000013169	IL20RB	-16.7495	1.10784e-18	1.55043e-17	DESeq2,cuffdiff
ENSGALG00000004449	CYP3A7	-16.7126	4.13756e-16	4.51062e-15	DESeq2
ENSGALG00000031373	PADI3	-16.6318	5e-05	0.000214444	cuffdiff
ENSGALG00000023742	similar to Aryl Hydrocarbon Receptor 2	-16.4773	1.386e-19	2.09981e-18	DESeq2
ENSGALG00000028115	SFN	-16.3994	9.69246e-34	4.41125e-32	DESeq2,cuffdiff
ENSGALG00000028318	CDKN1A	-16.3465	1.73465e-06	6.353e-06	DESeq2,cuffdiff
ENSGALG00000011805	UGT2A1	-16.2973	9.79568e-21	1.66422e-19	DESeq2,cuffdiff
ENSGALG00000016522	PPEF1	-16.2283	5.48743e-22	1.01717e-20	DESeq2,cuffdiff
ENSGALG00000019718	KRT15	-16.1411	2.5804e-16	2.90646e-15	DESeq2
ENSGALG00000041347	PROM2	-16.1025	5e-05	0.000214444	cuffdiff
ENSGALG00000010377	GPR87	-15.967	2.56418e-22	4.90744e-21	DESeq2
ENSGALG00000013072	AKR1B10	-15.7924	3.81633e-28	1.12441e-26	DESeq2
ENSGALG00000029002	XG	-15.641	5.71415e-14	5.03745e-13	DESeq2,cuffdiff
ENSGALG00000000168	ADORA1	-15.6403	1.5837e-30	5.73821e-29	DESeq2
ENSGALG00000032526	B3GNT5	-14.9853	5e-05	0.000214444	cuffdiff
ENSGALG00000036616	NUAK2	-14.9536	5e-05	0.000214444	cuffdiff
ENSGALG00000032687	PHLDA2	-14.8821	5e-05	0.000214444	cuffdiff
ENSGALG00000010430	TM4SF1	-14.811	4.80764e-12	3.43719e-11	DESeq2
ENSGALG00000030356	OTOP1	-14.6404	5e-05	0.000214444	cuffdiff
ENSGALG00000016549	CTPS2	-14.6256	5e-05	0.000214444	cuffdiff
ENSGALG00000028465	IL17C	-14.589	1.05584e-05	3.47272e-05	DESeq2,cuffdiff
ENSGALG00000010903	RASGEF1B	-14.4334	5.06823e-14	4.48924e-13	DESeq2,cuffdiff
ENSGALG00000002083	PLIN3	-13.8964	5e-05	0.000214444	cuffdiff
ENSGALG00000005795	CYP2C23a	-13.8458	0.000145735	0.000401786	DESeq2
ENSGALG00000010881	ASB2	-13.7359	3.2091e-13	2.62639e-12	DESeq2,cuffdiff
ENSGALG00000042360	TRIM29	-13.7287	5e-05	0.000214444	cuffdiff
ENSGALG00000027120	TMPRSS11B	-13.7035	3.12165e-11	2.05709e-10	DESeq2,cuffdiff
ENSGALG00000011127	B-cell CLL/lymphoma 11B (zinc finger protein)	-13.6855	2.20341e-13	1.83688e-12	DESeq2
ENSGALG00000008552	MAL	-13.6762	1.72003e-05	5.46001e-05	DESeq2,cuffdiff
ENSGALG00000002435	DUOX2	-13.621	1.21766e-13	1.04068e-12	DESeq2,cuffdiff
ENSGALG00000005349	MSLN	-13.6055	1.60101e-12	1.21772e-11	DESeq2,cuffdiff
ENSGALG00000014950	similar to ST3A1	-13.5127	1.71048e-05	5.43278e-05	DESeq2
ENSGALG00000024272	S100A9	-13.4668	4.12414e-05	0.000124123	DESeq2
ENSGALG00000002108	EVPL	-13.3357	7.49238e-05	0.000215587	DESeq2,cuffdiff
ENSGALG00000016755	KIAA1211L	-13.2639	5.63983e-24	1.21197e-22	DESeq2,cuffdiff
ENSGALG00000007406	TMPRSS4	-13.252	2.27767e-05	7.1112e-05	DESeq2,cuffdiff
ENSGALG00000026793	CYP2C23b	-13.1058	0.000759545	0.00185431	DESeq2,cuffdiff
ENSGALG00000023882	MALL	-13.0866	8.55065e-16	9.04849e-15	DESeq2,cuffdiff
ENSGALG00000020943	AGXT	-13.079	7.55413e-11	4.78204e-10	DESeq2,cuffdiff
ENSGALG00000011055	HOXA4	-13.0694	5.12429e-05	0.000151416	DESeq2
ENSGALG00000027316	CRNN	-13.0683	0.000586472	0.00145947	DESeq2,cuffdiff
ENSGALG00000015702	PTGR1	-12.9506	3.14853e-32	1.25448e-30	DESeq2,cuffdiff
ENSGALG00000022720	GJB2	-12.9312	4.32625e-16	4.70259e-15	DESeq2
ENSGALG00000006044	C2orf54	-12.9228	2.98708e-09	1.55913e-08	DESeq2,cuffdiff
ENSGALG00000011792	TMPRSS11F	-12.865	3.4243e-13	2.78623e-12	DESeq2
ENSGALG00000040929	C15orf62	-12.8202	5e-05	0.000214444	cuffdiff
ENSGALG00000015148	ANXA1	-12.7639	3.68486e-13	2.98522e-12	DESeq2
ENSGALG00000004196	similar to UDP-glucuronosyltransferase UGT1A09	-12.716	7.24054e-19	1.03268e-17	DESeq2
ENSGALG00000006635	RHCG	-12.681	6.4675e-20	1.01415e-18	DESeq2,cuffdiff
ENSGALG00000023906	RNF223	-12.6807	0.00172561	0.00393001	DESeq2
ENSGALG00000013211	Sial-T2	-12.6394	3.95326e-12	2.85737e-11	DESeq2
ENSGALG00000027536	PERP1	-12.626	4.40366e-19	6.37819e-18	DESeq2
ENSGALG00000015079	UPK1B	-12.6022	3.88534e-05	0.00011741	DESeq2,cuffdiff
ENSGALG00000026137	CDKN2B	-12.5155	2.55572e-30	8.94181e-29	DESeq2,cuffdiff
ENSGALG00000039458	GDF8	-12.4635	0.0001	0.000407218	cuffdiff
ENSGALG00000028424	GJB3	-12.4141	2.37599e-29	7.75558e-28	DESeq2,cuffdiff
ENSGALG00000020193	PLAC8L1	-12.3644	0.000162138	0.000443621	DESeq2
ENSGALG00000041748	FAM83A	-12.36	5e-05	0.000214444	cuffdiff
ENSGALG00000011213	DEGS2	-12.334	5.76518e-07	2.26027e-06	DESeq2
ENSGALG00000013297	BBOX1	-12.2015	0.0024	0.00717826	cuffdiff
ENSGALG00000034500	CIDEA	-12.179	5e-05	0.000214444	cuffdiff
ENSGALG00000041575	PPP1R14C	-12.1666	5e-05	0.000214444	cuffdiff
ENSGALG00000015140	DSC2	-12.0728	4.95332e-19	7.14657e-18	DESeq2,cuffdiff
ENSGALG00000002201	PPL	-11.9411	2.44871e-11	1.62995e-10	DESeq2,cuffdiff
ENSGALG00000023355	TMEM154	-11.9056	7.2812e-24	1.54688e-22	DESeq2,cuffdiff
ENSGALG00000012872	SERPINB12	-11.9043	4.28825e-19	6.21907e-18	DESeq2,cuffdiff
ENSGALG00000042031	GPX2	-11.8661	5e-05	0.000214444	cuffdiff
ENSGALG00000028347	SDCBP2	-11.8611	2.50601e-14	2.28853e-13	DESeq2,cuffdiff
ENSGALG00000019430	similar to stem cell antigen 2	-11.8423	1.01757e-15	1.06674e-14	DESeq2
ENSGALG00000027207	PERP2	-11.8005	2.74073e-18	3.69257e-17	DESeq2,cuffdiff
ENSGALG00000014412	CSTA	-11.7636	8.38167e-12	5.83589e-11	DESeq2,cuffdiff
ENSGALG00000003690	KRT14	-11.6814	3.07034e-16	3.40351e-15	DESeq2
ENSGALG00000023897	RGS21	-11.6446	0.000146959	0.00040476	DESeq2
ENSGALG00000041708	WNT4	-11.6319	5e-05	0.000214444	cuffdiff
ENSGALG00000005467	HSD17B2	-11.6073	8.87279e-19	1.25588e-17	DESeq2,cuffdiff
ENSGALG00000028580	C15orf48	-11.6016	2.19687e-12	1.63429e-11	DESeq2,cuffdiff
ENSGALG00000020688	CYP4B1	-11.5823	1.0387e-15	1.08584e-14	DESeq2,cuffdiff
ENSGALG00000012873	SERPINB5	-11.5375	6.77389e-19	9.67353e-18	DESeq2,cuffdiff
ENSGALG00000000299	PKP1	-11.4851	3.19038e-18	4.28292e-17	DESeq2,cuffdiff
ENSGALG00000011609	ABTB2	-11.4081	1.11437e-12	8.6223e-12	DESeq2,cuffdiff
ENSGALG00000005956	ANXA8	-11.3649	7.36866e-16	7.83471e-15	DESeq2,cuffdiff
ENSGALG00000028924	S100A16	-11.339	1.35965e-21	2.45526e-20	DESeq2,cuffdiff
ENSGALG00000006919	POF1B	-11.2181	4.70563e-12	3.37071e-11	DESeq2,cuffdiff
ENSGALG00000002797	PGD	-11.1965	5.57549e-27	1.54124e-25	DESeq2,cuffdiff
ENSGALG00000043573	CHMP4C	-11.165	5e-05	0.000214444	cuffdiff
ENSGALG00000001156	RNF222	-11.0909	2.69128e-18	3.63469e-17	DESeq2,cuffdiff
ENSGALG00000016707	CLIC5	-10.9963	0.00130356	0.00304435	DESeq2,cuffdiff
ENSGALG00000010986	GNG4	-10.889	2.79593e-19	4.11885e-18	DESeq2,cuffdiff
ENSGALG00000004346	P2RY4	-10.8494	7.85118e-07	3.03005e-06	DESeq2,cuffdiff
ENSGALG00000031183	AIM1L	-10.8478	5e-05	0.000214444	cuffdiff
ENSGALG00000005256	EPHA4	-10.769	5.12511e-16	5.52801e-15	DESeq2,cuffdiff
ENSGALG00000004631	DRAXIN	-10.7544	1.95947e-12	1.46842e-11	DESeq2,cuffdiff
ENSGALG00000039895	EphA2	-10.6829	5e-05	0.000214444	cuffdiff
ENSGALG00000009902	CFAP57	-10.677	9.37516e-11	5.86065e-10	DESeq2
ENSGALG00000019555	SERPINB1	-10.6102	0.000192747	0.000519686	DESeq2,cuffdiff
ENSGALG00000026768	SLCO4C1	-10.6045	5.27326e-33	2.25341e-31	DESeq2,cuffdiff
ENSGALG00000005842	GDPD2	-10.5904	4.54028e-15	4.45903e-14	DESeq2,cuffdiff
ENSGALG00000008424	CALML3	-10.5777	9.61524e-15	9.13856e-14	DESeq2,cuffdiff
ENSGALG00000001885	UPK3BL	-10.5533	7.49354e-14	6.53918e-13	DESeq2,cuffdiff
ENSGALG00000026313	RND3	-10.5496	2.82933e-10	1.66372e-09	DESeq2,cuffdiff
ENSGALG00000023855	keratin 14	-10.5341	1.80383e-18	2.47496e-17	DESeq2
ENSGALG00000016675	PAQR8	-10.4609	7.87303e-14	6.84898e-13	DESeq2
ENSGALG00000019003	SGK223	-10.4514	2.25885e-26	5.90889e-25	DESeq2,cuffdiff
ENSGALG00000000081	IL4I1	-10.4047	5.683e-11	3.6379e-10	DESeq2,cuffdiff
ENSGALG00000017136	GJB6	-10.3257	2.16746e-17	2.68438e-16	DESeq2,cuffdiff
ENSGALG00000016313	GCLC	-10.325	2.73862e-23	5.62599e-22	DESeq2,cuffdiff
ENSGALG00000009730	SLC38A4	-10.2842	0.000691492	0.00170078	DESeq2,cuffdiff
ENSGALG00000014907	DCBLD1	-10.283	1.448e-13	1.22816e-12	DESeq2,cuffdiff
ENSGALG00000004260	PKP3	-10.2212	2.06831e-15	2.09563e-14	DESeq2,cuffdiff
ENSGALG00000027345	SLC46A2	-10.1853	1.44477e-12	1.10339e-11	DESeq2,cuffdiff
ENSGALG00000022801	XK, Kell blood group complex subunit-related family, member 9	-10.1747	0.00567797	0.0116901	DESeq2
ENSGALG00000011803	EMP1	-10.1154	0.000873994	0.00211025	DESeq2,cuffdiff
ENSGALG00000004300	PTDSS2	-10.0889	1.91341e-13	1.60588e-12	DESeq2,cuffdiff
ENSGALG00000014455	LPAR5	-10.0801	1.69735e-14	1.58495e-13	DESeq2,cuffdiff
ENSGALG00000019864	similar to sterile alpha motif domain containing 12	-10.0783	2.72224e-16	3.05393e-15	DESeq2
ENSGALG00000010859	EPGN	-10.0329	8.61257e-20	1.33554e-18	DESeq2,cuffdiff
ENSGALG00000008077	PAQR5	-10.0138	1.35906e-12	1.04148e-11	DESeq2,cuffdiff
ENSGALG00000006819	AGBL1	-9.99917	0.00108915	0.00257586	DESeq2,cuffdiff
ENSGALG00000016471	NT5C1B	-9.98861	1.10323e-21	2.00842e-20	DESeq2,cuffdiff
ENSGALG00000010593	GALC	-9.96418	0.000671815	0.0016542	DESeq2,cuffdiff
ENSGALG00000016655	GYG2	-9.94848	6.51427e-21	1.11862e-19	DESeq2,cuffdiff
ENSGALG00000026252	FOXE3	-9.92573	7.84035e-11	4.95096e-10	DESeq2,cuffdiff
ENSGALG00000003817	IFFO2	-9.9182	1.60285e-16	1.84815e-15	DESeq2,cuffdiff
ENSGALG00000003585	hypothetical protein LOC770883	-9.87208	1.90703e-11	1.28081e-10	DESeq2
ENSGALG00000013033	CMBL	-9.83305	1.22636e-10	7.57327e-10	DESeq2,cuffdiff
ENSGALG00000024136	beta-keratin	-9.7904	0.000146021	0.000402277	DESeq2,cuffdiff
ENSGALG00000026808	TMEM72	-9.76358	0.0064001	0.0130568	DESeq2
ENSGALG00000013830	SLMO1	-9.6888	1.33361e-12	1.02338e-11	DESeq2,cuffdiff
ENSGALG00000017166	RAB39A	-9.64481	2.54211e-06	9.09893e-06	DESeq2,cuffdiff
ENSGALG00000041202	FBXO32	-9.52685	5e-05	0.000214444	cuffdiff
ENSGALG00000002897	SLC16A14	-9.52623	3.5774e-29	1.14764e-27	DESeq2,cuffdiff
ENSGALG00000012511	CACNB4	-9.46742	2.98174e-11	1.9707e-10	DESeq2,cuffdiff
ENSGALG00000019552	SERPINB2	-9.46512	1.19393e-12	9.20608e-12	DESeq2,cuffdiff
ENSGALG00000025872	TGM6L	-9.39931	1.04928e-10	6.53381e-10	DESeq2,cuffdiff
ENSGALG00000002452	AQP3	-9.39296	1.54714e-36	8.70439e-35	DESeq2,cuffdiff
ENSGALG00000006412	VGLL1	-9.3715	0.000395428	0.00101286	DESeq2,cuffdiff
ENSGALG00000028570	C6orf132	-9.34323	3.31178e-11	2.17343e-10	DESeq2,cuffdiff
ENSGALG00000014170	MOGAT2	-9.27621	1.91333e-07	8.0081e-07	DESeq2,cuffdiff
ENSGALG00000033171	TGM4	-9.20489	5e-05	0.000214444	cuffdiff
ENSGALG00000012790	DSP	-9.1706	3.69778e-17	4.48056e-16	DESeq2,cuffdiff
ENSGALG00000001519	sialidase 2 (cytosolic sialidase)	-9.16144	1.69286e-09	9.09032e-09	DESeq2
ENSGALG00000015345	absent in melanoma 1	-9.12836	0.000896744	0.00216145	DESeq2
ENSGALG00000042003	FZD10	-9.11492	5e-05	0.000214444	cuffdiff
ENSGALG00000040768	MAL2	-9.11441	5e-05	0.000214444	cuffdiff
ENSGALG00000004306	SYT12	-9.09623	2.32231e-09	1.22934e-08	DESeq2
ENSGALG00000038902	PIM1	-9.0539	5e-05	0.000214444	cuffdiff
ENSGALG00000006700	PROSER2	-9.04222	3.88778e-10	2.25765e-09	DESeq2,cuffdiff
ENSGALG00000003323	OSGIN1	-9.02093	6.82666e-11	4.34022e-10	DESeq2,cuffdiff
ENSGALG00000016412	MBOAT2	-8.99278	7.17357e-27	1.9494e-25	DESeq2,cuffdiff
ENSGALG00000008462	CDK3	-8.97673	6.62022e-05	0.000191921	DESeq2
ENSGALG00000015142	DSG2	-8.93745	2.7174e-20	4.42209e-19	DESeq2,cuffdiff
ENSGALG00000011355	Wnt10a	-8.85652	7.28153e-17	8.62688e-16	DESeq2,cuffdiff
ENSGALG00000014687	EPHA1	-8.7646	2.14706e-19	3.1966e-18	DESeq2,cuffdiff
ENSGALG00000011141	ITGB6	-8.76219	8.93866e-11	5.60343e-10	DESeq2,cuffdiff
ENSGALG00000002675	SCUBE3	-8.75241	3.0867e-07	1.25485e-06	DESeq2,cuffdiff
ENSGALG00000021451	similar to CG10964-PA	-8.73219	2.43524e-30	8.54702e-29	DESeq2
ENSGALG00000011376	ANKRD9	-8.6837	4.37468e-13	3.5262e-12	DESeq2,cuffdiff
ENSGALG00000016563	ASB9	-8.67896	2.37863e-10	1.41055e-09	DESeq2,cuffdiff
ENSGALG00000024072	AMICA1	-8.65576	2.48998e-09	1.31128e-08	DESeq2,cuffdiff
ENSGALG00000015842	TIAM1	-8.62565	1.15428e-22	2.25932e-21	DESeq2,cuffdiff
ENSGALG00000027677	DLX3	-8.56498	2.49345e-19	3.70248e-18	DESeq2,cuffdiff
ENSGALG00000016920	LMO7	-8.54675	8.56031e-13	6.69282e-12	DESeq2,cuffdiff
ENSGALG00000023014	chromosome 14 open reading frame 50	-8.53353	9.89708e-10	5.4774e-09	DESeq2
ENSGALG00000015252	ST3GAL6	-8.50357	3.08284e-14	2.78126e-13	DESeq2,cuffdiff
ENSGALG00000005293	GNG13	-8.48072	0.023015	0.041554	DESeq2
ENSGALG00000009308	CNIH3	-8.47586	0.0007	0.0023868	cuffdiff
ENSGALG00000010364	AADACL2	-8.47348	4.21813e-25	9.90067e-24	DESeq2,cuffdiff
ENSGALG00000016559	PIGA	-8.46957	4.5036e-17	5.41592e-16	DESeq2,cuffdiff
ENSGALG00000029617	COL17A1	-8.44882	5e-05	0.000214444	cuffdiff
ENSGALG00000021450	hypothetical LOC415662; hypothetical LOC415663; hypothetical protein LOC769608; hypothetical protein LOC769576	-8.42611	4.33369e-24	9.42135e-23	DESeq2
ENSGALG00000017205	ENDOD1	-8.4064	1.67457e-13	1.41072e-12	DESeq2,cuffdiff
ENSGALG00000016998	LPAR6	-8.37252	1.97157e-14	1.82427e-13	DESeq2
ENSGALG00000011840	PPP2R5E	-8.3452	7.40923e-15	7.13273e-14	DESeq2,cuffdiff
ENSGALG00000027641	DUSP14	-8.33462	1.46976e-12	1.12171e-11	DESeq2,cuffdiff
ENSGALG00000005752	ABCA4	-8.31363	2.68851e-08	1.25262e-07	DESeq2,cuffdiff
ENSGALG00000023936	hypothetical protein LOC771069	-8.27909	1.65744e-10	1.00742e-09	DESeq2
ENSGALG00000010101	KLF-4	-8.26075	1.34704e-14	1.26523e-13	DESeq2,cuffdiff
ENSGALG00000004436	CYP3A80	-8.25295	3.1955e-28	9.43979e-27	DESeq2,cuffdiff
ENSGALG00000007324	TP63	-8.23744	4.66495e-18	6.15906e-17	DESeq2,cuffdiff
ENSGALG00000008759	LAMP3	-8.20242	3.93639e-15	3.89671e-14	DESeq2,cuffdiff
ENSGALG00000015474	CD80	-8.18918	2.02066e-13	1.69463e-12	DESeq2,cuffdiff
ENSGALG00000006826	KLHL25	-8.17499	3.00107e-12	2.19751e-11	DESeq2,cuffdiff
ENSGALG00000004827	PAK6	-8.12033	3.7678e-18	5.01596e-17	DESeq2,cuffdiff
ENSGALG00000010362	SUCNR1	-8.11926	2.76918e-15	2.7806e-14	DESeq2,cuffdiff
ENSGALG00000007596	hypothetical LOC416086	-8.06336	2.02148e-07	8.42298e-07	DESeq2
ENSGALG00000021655	BCL2L15	-8.04011	3.89241e-25	9.23292e-24	DESeq2,cuffdiff
ENSGALG00000006106	TNFRSF6B	-8.01329	1.00677e-13	8.66391e-13	DESeq2,cuffdiff
ENSGALG00000002454	DUOXA1	-7.94712	2.87139e-12	2.11362e-11	DESeq2,cuffdiff
ENSGALG00000026754	feather keratin 1-like	-7.92541	1.48599e-13	1.25848e-12	DESeq2,cuffdiff
ENSGALG00000036327	NGEF	-7.92132	5e-05	0.000214444	cuffdiff
ENSGALG00000015004	RIOK3	-7.91422	2.90813e-18	3.91339e-17	DESeq2
ENSGALG00000038783	ANXA4	-7.91127	5e-05	0.000214444	cuffdiff
ENSGALG00000008305	CASP10	-7.86229	2.29241e-15	2.31641e-14	DESeq2,cuffdiff
ENSGALG00000014178	SCUBE1	-7.85896	6.41911e-08	2.84514e-07	DESeq2,cuffdiff
ENSGALG00000007412	MPZL2	-7.82374	4.06006e-16	4.43478e-15	DESeq2,cuffdiff
ENSGALG00000003841	DGKK	-7.80163	1.3287e-09	7.21093e-09	DESeq2,cuffdiff
ENSGALG00000019553	SERPINB10	-7.73902	0.00213178	0.00474973	DESeq2,cuffdiff
ENSGALG00000019284	AKR1B1L	-7.65027	5e-05	0.000214444	cuffdiff
ENSGALG00000012683	RNF144B	-7.64383	2.67048e-12	1.97221e-11	DESeq2,cuffdiff
ENSGALG00000006041	BNC1	-7.62963	3.87637e-16	4.25906e-15	DESeq2,cuffdiff
ENSGALG00000033641	NRG2	-7.62803	0.00025	0.000944739	cuffdiff
ENSGALG00000020876	AOX2	-7.62537	3.793e-27	1.06432e-25	DESeq2
ENSGALG00000000406	CERS4L	-7.62251	2.61597e-08	1.22137e-07	DESeq2,cuffdiff
ENSGALG00000002597	MSS51	-7.61087	1.23292e-06	4.62437e-06	DESeq2
ENSGALG00000001518	ZNF750	-7.59366	1.11906e-22	2.19807e-21	DESeq2,cuffdiff
ENSGALG00000011657	EAF2	-7.54985	1.07737e-20	1.81935e-19	DESeq2,cuffdiff
ENSGALG00000031786	BLVRA	-7.53857	5e-05	0.000214444	cuffdiff
ENSGALG00000010122	SH2D4A	-7.53616	2.4636e-24	5.46187e-23	DESeq2,cuffdiff
ENSGALG00000007488	ZNF185	-7.50091	1.29181e-13	1.10069e-12	DESeq2,cuffdiff
ENSGALG00000011802	GSG1	-7.48889	7.58215e-05	0.00021789	DESeq2,cuffdiff
ENSGALG00000008736	PNPLA7	-7.48804	1.07641e-10	6.68782e-10	DESeq2,cuffdiff
ENSGALG00000030031	TTPA	-7.48665	5e-05	0.000214444	cuffdiff
ENSGALG00000027986	NIPAL1	-7.48557	8.37858e-17	9.88478e-16	DESeq2,cuffdiff
ENSGALG00000008445	SLC24A3	-7.45765	3.88769e-19	5.66753e-18	DESeq2,cuffdiff
ENSGALG00000008409	GSTO1	-7.42696	7.26564e-34	3.33386e-32	DESeq2,cuffdiff
ENSGALG00000000994	hypothetical LOC428212	-7.42377	4.91085e-11	3.16169e-10	DESeq2
ENSGALG00000015910	CD109	-7.42136	1.35456e-12	1.03874e-11	DESeq2,cuffdiff
ENSGALG00000008980	VWA2	-7.4032	5.88231e-21	1.0179e-19	DESeq2,cuffdiff
ENSGALG00000010090	FAM160A1	-7.39395	2.40458e-17	2.96494e-16	DESeq2,cuffdiff
ENSGALG00000002473	GPR157	-7.39316	1.42247e-14	1.33271e-13	DESeq2,cuffdiff
ENSGALG00000026687	PLCD4	-7.36421	7.14397e-12	5.00212e-11	DESeq2,cuffdiff
ENSGALG00000032955	TUFT1	-7.35972	5e-05	0.000214444	cuffdiff
ENSGALG00000017414	JUP	-7.35815	7.9915e-14	6.94407e-13	DESeq2,cuffdiff
ENSGALG00000010707	GPR68	-7.35531	2.46219e-14	2.25218e-13	DESeq2,cuffdiff
ENSGALG00000003713	CLCNKB	-7.33478	5.11218e-06	1.76057e-05	DESeq2,cuffdiff
ENSGALG00000005359	sorbin and SH3 domain containing 1	-7.32263	3.26855e-13	2.67115e-12	DESeq2
ENSGALG00000003310	SLC45A2	-7.31714	2.18838e-07	9.07784e-07	DESeq2
ENSGALG00000029863	PHYHIPL	-7.29036	5e-05	0.000214444	cuffdiff
ENSGALG00000022871	HHLA2	-7.2899	1.41819e-11	9.66403e-11	DESeq2,cuffdiff
ENSGALG00000017274	CD9	-7.26762	5.37352e-16	5.7848e-15	DESeq2,cuffdiff
ENSGALG00000037951	HSD3B2	-7.26171	5e-05	0.000214444	cuffdiff
ENSGALG00000014407	calcium-sensing receptor; similar to Ca(2+)-sensing receptor	-7.24738	8.26924e-09	4.09294e-08	DESeq2
ENSGALG00000028608	BTC	-7.23402	1.49982e-09	8.08865e-09	DESeq2
ENSGALG00000003849	TRPM1	-7.20207	3.32391e-09	1.72849e-08	DESeq2,cuffdiff
ENSGALG00000001697	inter-alpha (globulin) inhibitor H3	-7.17289	0.00169234	0.0038621	DESeq2
ENSGALG00000031076	ESRP1	-7.16551	5e-05	0.000214444	cuffdiff
ENSGALG00000033118	FAM83H	-7.15653	5e-05	0.000214444	cuffdiff
ENSGALG00000012681	MBOAT1	-7.15065	2.31441e-17	2.85691e-16	DESeq2,cuffdiff
ENSGALG00000016805	SULT1C3	-7.14669	1.09558e-10	6.79562e-10	DESeq2
ENSGALG00000002116	TEN1	-7.12872	5.92901e-09	2.98611e-08	DESeq2
ENSGALG00000011654	ACPP	-7.12475	9.21007e-12	6.39281e-11	DESeq2,cuffdiff
ENSGALG00000007415	SH3RF2	-7.12453	4.32159e-11	2.79518e-10	DESeq2,cuffdiff
ENSGALG00000041775	ESRRB	-7.09184	5e-05	0.000214444	cuffdiff
ENSGALG00000006202	SCNN1B	-7.04237	7.15803e-11	4.54058e-10	DESeq2,cuffdiff
ENSGALG00000003770	ANXA2	-6.9678	1.30146e-27	3.71712e-26	DESeq2
ENSGALG00000009037	SPTLC3	-6.95347	5.66625e-14	4.99916e-13	DESeq2,cuffdiff
ENSGALG00000015849	ME1	-6.93152	1.07067e-19	1.64887e-18	DESeq2,cuffdiff
ENSGALG00000015704	TXN	-6.90754	4.19153e-26	1.06414e-24	DESeq2,cuffdiff
ENSGALG00000013535	CYP4V2	-6.9027	5.727e-30	1.94892e-28	DESeq2,cuffdiff
ENSGALG00000016299	FAM83B	-6.89129	2.63165e-17	3.23425e-16	DESeq2,cuffdiff
ENSGALG00000004627	LAMC2	-6.88325	1.62235e-22	3.15344e-21	DESeq2,cuffdiff
ENSGALG00000009129	DLX5	-6.88142	6.21095e-10	3.52626e-09	DESeq2,cuffdiff
ENSGALG00000020392	PRIMA1	-6.87386	1.74902e-14	1.63048e-13	DESeq2,cuffdiff
ENSGALG00000002289	CHAT	-6.87176	0.000154895	0.000424634	DESeq2,cuffdiff
ENSGALG00000006944	crescent	-6.86188	5.42993e-13	4.33002e-12	DESeq2
ENSGALG00000014624	CERS3	-6.83202	1.02149e-07	4.43452e-07	DESeq2,cuffdiff
ENSGALG00000005309	TKT	-6.82134	1.70921e-46	1.72399e-44	DESeq2,cuffdiff
ENSGALG00000025166	SNORD75	-6.81324	3.94704e-05	0.000119049	DESeq2
ENSGALG00000007526	similar to DNA segment, Chr 10, Johns Hopkins University 81 expressed	-6.80473	1.17297e-06	4.4158e-06	DESeq2
ENSGALG00000011419	DUSP4	-6.74057	1.77996e-10	1.07547e-09	DESeq2,cuffdiff
ENSGALG00000010579	STON2	-6.72933	1.60938e-17	2.00652e-16	DESeq2,cuffdiff
ENSGALG00000002121	PLEKHN1	-6.72739	3.60526e-18	4.81103e-17	DESeq2,cuffdiff
ENSGALG00000027096	LGALSL	-6.7033	3.52462e-14	3.16453e-13	DESeq2,cuffdiff
ENSGALG00000003227	RAB11FIP4	-6.69509	4.60796e-08	2.07776e-07	DESeq2,cuffdiff
ENSGALG00000017358	YWHAG	-6.68605	2.33712e-16	2.6511e-15	DESeq2,cuffdiff
ENSGALG00000007565	PPP2R2B	-6.67956	3.42034e-16	3.77654e-15	DESeq2,cuffdiff
ENSGALG00000000949	HBEGF	-6.66415	9.24327e-06	3.06812e-05	DESeq2,cuffdiff
ENSGALG00000004503	proline rich 6	-6.60791	2.27319e-13	1.89224e-12	DESeq2
ENSGALG00000003334	METTL11B	-6.59611	3.30765e-05	0.000100906	DESeq2,cuffdiff
ENSGALG00000010867	TACSTD2	-6.56921	1.32439e-07	5.66381e-07	DESeq2,cuffdiff
ENSGALG00000008290	VSIG1	-6.52494	6.23219e-06	2.12407e-05	DESeq2,cuffdiff
ENSGALG00000030493	ENTPD3	-6.5204	5e-05	0.000214444	cuffdiff
ENSGALG00000005723	SQRDL	-6.50033	2.37642e-18	3.22501e-17	DESeq2,cuffdiff
ENSGALG00000019231	CD200R1A	-6.49689	1.25386e-06	4.6935e-06	DESeq2
ENSGALG00000011078	PTPN13	-6.49191	1.15147e-17	1.45507e-16	DESeq2,cuffdiff
ENSGALG00000021238	CYP2W1	-6.47631	1.27478e-10	7.85061e-10	DESeq2,cuffdiff
ENSGALG00000010357	P2RY1	-6.47422	3.48066e-11	2.28139e-10	DESeq2
ENSGALG00000023601	hypothetical protein LOC768788	-6.45196	5.63764e-05	0.00016571	DESeq2
ENSGALG00000020160	ADH6	-6.44491	0.000463602	0.00117273	DESeq2
ENSGALG00000037856	CHL1	-6.42965	5e-05	0.000214444	cuffdiff
ENSGALG00000012173	LGALS3	-6.41728	2.98766e-12	2.18912e-11	DESeq2,cuffdiff
ENSGALG00000013882	MXD1	-6.41296	4.64817e-14	4.13023e-13	DESeq2,cuffdiff
ENSGALG00000004320	FAT2	-6.41262	2.25643e-08	1.06236e-07	DESeq2,cuffdiff
ENSGALG00000000786	CTSE	-6.41105	2.33543e-05	7.28343e-05	DESeq2,cuffdiff
ENSGALG00000007690	TFAP2C	-6.41064	1.90412e-12	1.43173e-11	DESeq2,cuffdiff
ENSGALG00000003136	IKZF2	-6.39311	1.89236e-23	3.93808e-22	DESeq2
ENSGALG00000027026	carboxymethylenebutenolidase homolog	-6.3759	1.09576e-06	4.14045e-06	DESeq2,cuffdiff
ENSGALG00000012613	FBP1	-6.36434	3.73334e-15	3.70554e-14	DESeq2,cuffdiff
ENSGALG00000016651	TDH	-6.36282	2.49836e-06	8.94806e-06	DESeq2,cuffdiff
ENSGALG00000001209	TP53INP2	-6.33754	3.66889e-08	1.67456e-07	DESeq2,cuffdiff
ENSGALG00000001638	TAS1R3	-6.31986	7.96083e-05	0.000227836	DESeq2
ENSGALG00000008185	AOX1	-6.29187	5e-05	0.000214444	cuffdiff
ENSGALG00000001311	ARHGAP44	-6.25495	5.27195e-10	3.02536e-09	DESeq2,cuffdiff
ENSGALG00000009491	RAD51B	-6.25387	5e-05	0.000214444	cuffdiff
ENSGALG00000005245	SGPP2	-6.21631	2.56581e-07	1.05497e-06	DESeq2
ENSGALG00000004127	similar to Burkitt lymphoma receptor 1 isoform 2; Burkitt lymphoma receptor 1, GTP-binding protein; C-X-C chemokine receptor type 5; monocyte-derived receptor 15	-6.21169	3.84512e-23	7.84153e-22	DESeq2
ENSGALG00000033408	ZBTB7C	-6.20164	5e-05	0.000214444	cuffdiff
ENSGALG00000003568	PPP1R16B	-6.19619	2.49722e-10	1.4754e-09	DESeq2
ENSGALG00000006032	IL13RA1	-6.18585	2.83661e-16	3.16637e-15	DESeq2,cuffdiff
ENSGALG00000035927	ST8SIA5	-6.18524	5e-05	0.000214444	cuffdiff
ENSGALG00000014516	CPEB2	-6.17971	6.56516e-12	4.62286e-11	DESeq2,cuffdiff
ENSGALG00000039595	BTBD11	-6.15774	5e-05	0.000214444	cuffdiff
ENSGALG00000003133	hypothetical LOC424007	-6.1327	2.25145e-05	7.03523e-05	DESeq2
ENSGALG00000014616	MT3	-6.11657	4.09661e-07	1.64217e-06	DESeq2
ENSGALG00000005299	ANXA7	-6.09801	2.4219e-20	3.96427e-19	DESeq2,cuffdiff
ENSGALG00000002775	FA2H	-6.09745	2.23274e-12	1.65878e-11	DESeq2,cuffdiff
ENSGALG00000008105	CYP2AB4	-6.08435	0.00246833	0.00543684	DESeq2,cuffdiff
ENSGALG00000016562	ASB11	-6.06396	0.00525	0.0143057	cuffdiff
ENSGALG00000012635	BTB (POZ) domain containing 11	-6.03835	1.0055e-17	1.27782e-16	DESeq2
ENSGALG00000042365	CARD10	-6.00145	0.00195	0.00596274	cuffdiff
ENSGALG00000002159	ACOX1	-5.93804	6.83016e-15	6.60367e-14	DESeq2,cuffdiff
ENSGALG00000010152	TSPAN8	-5.92675	1.19354e-13	1.0224e-12	DESeq2,cuffdiff
ENSGALG00000000866	SELENBP1	-5.91526	1.38457e-19	2.09981e-18	DESeq2,cuffdiff
ENSGALG00000017254	DLG2	-5.90449	4.56312e-11	2.9446e-10	DESeq2,cuffdiff
ENSGALG00000023921	uroplakin 3B; hypothetical protein LOC771232	-5.90037	0.000260255	0.000685604	DESeq2
ENSGALG00000004725	ALDH2	-5.88937	7.13391e-24	1.51846e-22	DESeq2,cuffdiff
ENSGALG00000004273	RALGPS2	-5.88437	1.98686e-20	3.30534e-19	DESeq2,cuffdiff
ENSGALG00000002234	UNC13D	-5.87438	4.48496e-14	3.99154e-13	DESeq2,cuffdiff
ENSGALG00000005430	ALS2CL	-5.86692	7.38515e-18	9.51487e-17	DESeq2,cuffdiff
ENSGALG00000008107	IRS4	-5.8596	3.14008e-12	2.2948e-11	DESeq2,cuffdiff
ENSGALG00000036117	FAM46B	-5.85918	5e-05	0.000214444	cuffdiff
ENSGALG00000002132	KCNIP1	-5.84386	0.00027229	0.000714619	DESeq2,cuffdiff
ENSGALG00000038399	PLEKHA6	-5.83151	5e-05	0.000214444	cuffdiff
ENSGALG00000032329	NPM3	-5.8263	5e-05	0.000214444	cuffdiff
ENSGALG00000040248	PLEKHF2	-5.79509	5e-05	0.000214444	cuffdiff
ENSGALG00000036017	NCOA2	-5.78273	5e-05	0.000214444	cuffdiff
ENSGALG00000006008	HOMER2	-5.78202	3.05651e-21	5.39758e-20	DESeq2,cuffdiff
ENSGALG00000021931	SNORA73	-5.7796	4.46302e-06	1.54843e-05	DESeq2,cuffdiff
ENSGALG00000038848	MSX2	-5.7768	0.00035	0.00128324	cuffdiff
ENSGALG00000029583	PLBD1	-5.77676	5e-05	0.000214444	cuffdiff
ENSGALG00000012074	ALPK1	-5.76901	8.16461e-20	1.26784e-18	DESeq2,cuffdiff
ENSGALG00000001028	RNF43	-5.71564	1.07429e-06	4.06482e-06	DESeq2,cuffdiff
ENSGALG00000002103	TPPP3	-5.71126	1.57462e-09	8.47567e-09	DESeq2,cuffdiff
ENSGALG00000040842	HSPB2	-5.70217	5e-05	0.000214444	cuffdiff
ENSGALG00000012265	MICALL1	-5.6983	1.07694e-14	1.01493e-13	DESeq2,cuffdiff
ENSGALG00000005204	GSTT1L	-5.68692	6.23587e-20	9.80572e-19	DESeq2,cuffdiff
ENSGALG00000027777	CNN2	-5.64447	9.72449e-19	1.37123e-17	DESeq2,cuffdiff
ENSGALG00000015708	FGFR3	-5.63788	2.87112e-19	4.21852e-18	DESeq2,cuffdiff
ENSGALG00000014746	transient receptor potential cation channel, subfamily V, member 6	-5.63584	7.88058e-05	0.000225712	DESeq2
ENSGALG00000002645	PIWIL1	-5.63123	6.53274e-06	2.2184e-05	DESeq2,cuffdiff
ENSGALG00000003073	RHOBTB1	-5.61429	4.23992e-15	4.18608e-14	DESeq2,cuffdiff
ENSGALG00000030379	LMBR1	-5.61253	5e-05	0.000214444	cuffdiff
ENSGALG00000011358	Wnt6	-5.60619	5.36558e-08	2.40388e-07	DESeq2,cuffdiff
ENSGALG00000012628	HABP4	-5.5892	8.31083e-15	7.95283e-14	DESeq2,cuffdiff
ENSGALG00000004249	GRHL3	-5.5831	2.48265e-14	2.26904e-13	DESeq2,cuffdiff
ENSGALG00000042759	PRKX	-5.57561	5e-05	0.000214444	cuffdiff
ENSGALG00000037050	FABP3	-5.56137	5e-05	0.000214444	cuffdiff
ENSGALG00000005930	PLS3	-5.52609	6.48102e-13	5.12802e-12	DESeq2,cuffdiff
ENSGALG00000000295	immunoglobulin-like and fibronectin type III domain containing 1	-5.51284	0.000135263	0.000374759	DESeq2
ENSGALG00000029150	AK1	-5.50496	6.74956e-09	3.37057e-08	DESeq2,cuffdiff
ENSGALG00000030775	HIGD1A	-5.50152	5e-05	0.000214444	cuffdiff
ENSGALG00000036711	S100A11	-5.48903	5e-05	0.000214444	cuffdiff
ENSGALG00000028250	ANKRD22	-5.47932	4.03846e-18	5.35718e-17	DESeq2,cuffdiff
ENSGALG00000011227	CDS1	-5.46766	4.66279e-12	3.34216e-11	DESeq2,cuffdiff
ENSGALG00000003837	ADCY7	-5.46171	3.94525e-10	2.28865e-09	DESeq2,cuffdiff
ENSGALG00000016464	VSNL1	-5.42234	1.21789e-08	5.91305e-08	DESeq2,cuffdiff
ENSGALG00000009758	SLC7A11	-5.42212	1.28835e-12	9.90682e-12	DESeq2,cuffdiff
ENSGALG00000010320	PAWR	-5.41404	3.49258e-13	2.83972e-12	DESeq2,cuffdiff
ENSGALG00000008176	ASB3	-5.41073	4.54201e-11	2.93266e-10	DESeq2
ENSGALG00000028774	S100A10	-5.38502	2.74835e-26	7.15593e-25	DESeq2,cuffdiff
ENSGALG00000016969	LACC1	-5.36439	1.66491e-07	7.02614e-07	DESeq2,cuffdiff
ENSGALG00000009236	AGPS	-5.36259	1.19943e-25	2.95789e-24	DESeq2,cuffdiff
ENSGALG00000013742	EZR	-5.35242	7.20163e-15	6.94483e-14	DESeq2,cuffdiff
ENSGALG00000016483	hypothetical LOC421965	-5.34945	8.43487e-05	0.000240603	DESeq2
ENSGALG00000004373	KCNJ16	-5.32963	5.39687e-10	3.08913e-09	DESeq2,cuffdiff
ENSGALG00000031408	SORD	-5.32835	0.009	0.0228074	cuffdiff
ENSGALG00000012230	LRR1	-5.32417	1.6084e-15	1.65359e-14	DESeq2,cuffdiff
ENSGALG00000015669	PTBP3	-5.32322	1.66417e-12	1.26148e-11	DESeq2,cuffdiff
ENSGALG00000008813	CROT	-5.31946	6.54386e-20	1.02469e-18	DESeq2,cuffdiff
ENSGALG00000005442	PALMD	-5.3156	2.45966e-22	4.71547e-21	DESeq2,cuffdiff
ENSGALG00000010473	PDZK1IP1	-5.31522	5.14635e-07	2.03025e-06	DESeq2,cuffdiff
ENSGALG00000006973	BLNK	-5.31279	5.43373e-10	3.10864e-09	DESeq2,cuffdiff
ENSGALG00000001569	RHOC	-5.31223	9.62033e-09	4.73239e-08	DESeq2,cuffdiff
ENSGALG00000019702	HIG1 hypoxia inducible domain family, member 1A	-5.30925	1.92817e-12	1.44593e-11	DESeq2
ENSGALG00000009048	ABLIM1	-5.30655	3.31976e-18	4.45051e-17	DESeq2,cuffdiff
ENSGALG00000014682	CAST	-5.30303	3.86173e-12	2.79844e-11	DESeq2,cuffdiff
ENSGALG00000002790	ABLIM3	-5.30047	1.00686e-16	1.18163e-15	DESeq2,cuffdiff
ENSGALG00000011296	FRMD1	-5.29963	1.42737e-19	2.15666e-18	DESeq2,cuffdiff
ENSGALG00000001864	C9orf72	-5.28108	1.55818e-11	1.05665e-10	DESeq2,cuffdiff
ENSGALG00000006682	BEND7	-5.27732	1.11745e-15	1.16381e-14	DESeq2,cuffdiff
ENSGALG00000042279	CYP24A1	-5.27262	5e-05	0.000214444	cuffdiff
ENSGALG00000028451	MT4	-5.26321	6.58644e-24	1.40729e-22	DESeq2,cuffdiff
ENSGALG00000016154	ARC	-5.23449	0.0220368	0.0399424	DESeq2,cuffdiff
ENSGALG00000008427	GNAT3	-5.22914	0.0189688	0.0349589	DESeq2,cuffdiff
ENSGALG00000013725	LONRF1	-5.22041	1.91391e-09	1.0199e-08	DESeq2,cuffdiff
ENSGALG00000002129	WDR47	-5.21412	2.19987e-23	4.55263e-22	DESeq2,cuffdiff
ENSGALG00000005684	FBXL15	-5.20901	0.02	0.0452994	cuffdiff
ENSGALG00000021106	hypothetical protein LOC770818	-5.20555	0.000190607	0.000514845	DESeq2
ENSGALG00000029006	SYPL1	-5.20494	1.28914e-10	7.92595e-10	DESeq2,cuffdiff
ENSGALG00000025771	PLCD3	-5.20246	1.08625e-18	1.52254e-17	DESeq2,cuffdiff
ENSGALG00000012552	TOM1	-5.14878	5.86966e-13	4.66738e-12	DESeq2,cuffdiff
ENSGALG00000009995	AKAP6	-5.14496	2.70611e-06	9.65509e-06	DESeq2,cuffdiff
ENSGALG00000003374	ESRP2	-5.1412	4.63059e-20	7.3747e-19	DESeq2,cuffdiff
ENSGALG00000011894	CYP2D49	-5.11156	2.65442e-15	2.67257e-14	DESeq2
ENSGALG00000031340	E2F7	-5.10914	5e-05	0.000214444	cuffdiff
ENSGALG00000010036	FOSL2	-5.09921	6.74534e-15	6.5273e-14	DESeq2,cuffdiff
ENSGALG00000001343	LAMB3	-5.09876	2.94742e-19	4.32494e-18	DESeq2,cuffdiff
ENSGALG00000015626	RGS12	-5.06031	1.80806e-07	7.59874e-07	DESeq2,cuffdiff
ENSGALG00000026928	KLF4	-5.05142	2.65099e-14	2.41501e-13	DESeq2,cuffdiff
ENSGALG00000007025	CPNE8	-4.99388	3.11552e-11	2.05471e-10	DESeq2,cuffdiff
ENSGALG00000005285	TBX4	-4.98226	0.0002	0.000770413	cuffdiff
ENSGALG00000015358	MYH15	-4.98151	8.78855e-07	3.36975e-06	DESeq2
ENSGALG00000005114	CES1	-4.98068	5.37612e-18	7.05642e-17	DESeq2,cuffdiff
ENSGALG00000000234	EPB41L4A	-4.97088	3.11093e-17	3.78999e-16	DESeq2,cuffdiff
ENSGALG00000024984	SNORD74	-4.96915	5.14381e-05	0.000151953	DESeq2
ENSGALG00000002904	REEP3	-4.95549	6.58027e-10	3.72273e-09	DESeq2,cuffdiff
ENSGALG00000005004	SAMD8	-4.95224	2.73908e-06	9.76027e-06	DESeq2,cuffdiff
ENSGALG00000004496	TNIP1	-4.9428	4.46907e-23	9.09741e-22	DESeq2,cuffdiff
ENSGALG00000005087	FAM83G	-4.93287	2.35518e-10	1.39812e-09	DESeq2,cuffdiff
ENSGALG00000015645	GRK4	-4.92451	9.15979e-14	7.91735e-13	DESeq2,cuffdiff
ENSGALG00000013376	CAPSL	-4.92395	5.44267e-18	7.13538e-17	DESeq2,cuffdiff
ENSGALG00000005295	BCAS3	-4.91783	6.89272e-12	4.82922e-11	DESeq2,cuffdiff
ENSGALG00000014372	SLC34A2	-4.91537	0.00305	0.00886963	cuffdiff
ENSGALG00000009172	OSBPL6	-4.90794	3.07121e-07	1.24992e-06	DESeq2,cuffdiff
ENSGALG00000037769	lasp-2	-4.89293	5e-05	0.000214444	cuffdiff
ENSGALG00000037195	TALDO1	-4.88755	5e-05	0.000214444	cuffdiff
ENSGALG00000021378	UBAP1	-4.88498	1.29347e-11	8.83572e-11	DESeq2,cuffdiff
ENSGALG00000028374	keratin	-4.85592	0.0266786	0.0474947	DESeq2
ENSGALG00000024035	EPS8L2	-4.84585	3.81004e-13	3.0844e-12	DESeq2,cuffdiff
ENSGALG00000005353	FAR1	-4.84284	9.259e-14	7.98119e-13	DESeq2,cuffdiff
ENSGALG00000013956	MYB	-4.82996	5.35893e-19	7.7119e-18	DESeq2
ENSGALG00000004244	TTPAL	-4.81748	4.01686e-11	2.60712e-10	DESeq2,cuffdiff
ENSGALG00000010446	EFCAB14	-4.8161	1.57084e-12	1.1964e-11	DESeq2
ENSGALG00000005377	WWOX	-4.79931	6.49964e-16	6.9173e-15	DESeq2,cuffdiff
ENSGALG00000026790	DMRT2	-4.79902	7.50016e-07	2.89858e-06	DESeq2,cuffdiff
ENSGALG00000023872	FAM129B	-4.79716	4.57829e-11	2.95268e-10	DESeq2,cuffdiff
ENSGALG00000028508	FAM110A	-4.79193	1.61377e-13	1.36257e-12	DESeq2,cuffdiff
ENSGALG00000016972	NUFIP1	-4.79074	1.04169e-12	8.09354e-12	DESeq2,cuffdiff
ENSGALG00000013149	MOCOS	-4.78909	1.22663e-11	8.39957e-11	DESeq2,cuffdiff
ENSGALG00000036807	NOD1	-4.78696	5e-05	0.000214444	cuffdiff
ENSGALG00000022909	PTPN3	-4.7848	6.77307e-07	2.63212e-06	DESeq2,cuffdiff
ENSGALG00000032618	DUSP5	-4.77794	5e-05	0.000214444	cuffdiff
ENSGALG00000029109	MXD3	-4.77771	1.58255e-09	8.51431e-09	DESeq2,cuffdiff
ENSGALG00000016128	B3GALT5	-4.77667	0.000564375	0.00140729	DESeq2,cuffdiff
ENSGALG00000023069	MYRIP	-4.77421	3.10025e-05	9.50449e-05	DESeq2,cuffdiff
ENSGALG00000007403	PEBP1	-4.77327	4.31966e-22	8.10099e-21	DESeq2,cuffdiff
ENSGALG00000010347	CCNG2	-4.76258	3.63022e-07	1.46465e-06	DESeq2,cuffdiff
ENSGALG00000010243	PRDX1	-4.75098	2.03003e-14	1.87681e-13	DESeq2,cuffdiff
ENSGALG00000007955	SLC16A5	-4.75051	3.35784e-11	2.20237e-10	DESeq2,cuffdiff
ENSGALG00000014725	PLK2	-4.74518	3.38478e-10	1.97581e-09	DESeq2,cuffdiff
ENSGALG00000009988	ELOVL1	-4.73491	2.34295e-14	2.15367e-13	DESeq2,cuffdiff
ENSGALG00000010246	OSBPL8	-4.72978	2.73202e-16	3.06183e-15	DESeq2,cuffdiff
ENSGALG00000012401	GPR137C	-4.72579	1.78619e-09	9.55479e-09	DESeq2,cuffdiff
ENSGALG00000002921	LANCL1	-4.71435	4.77936e-19	6.90448e-18	DESeq2,cuffdiff
ENSGALG00000025527	SNORD79	-4.70917	0.000365767	0.000940543	DESeq2
ENSGALG00000018415	selenium-binding protein 1-like	-4.70853	0.00308998	0.00667479	DESeq2
ENSGALG00000010874	UNC79	-4.69971	1.49964e-18	2.08312e-17	DESeq2,cuffdiff
ENSGALG00000041921	CWH43	-4.69941	5e-05	0.000214444	cuffdiff
ENSGALG00000013356	IKBKE	-4.69906	7.70026e-18	9.89806e-17	DESeq2,cuffdiff
ENSGALG00000015290	LIX1	-4.68101	0.000670111	0.00165073	DESeq2,cuffdiff
ENSGALG00000020330	IGBP1	-4.67493	4.19112e-19	6.09399e-18	DESeq2,cuffdiff
ENSGALG00000017417	USP43	-4.67357	8.92305e-12	6.20127e-11	DESeq2,cuffdiff
ENSGALG00000006326	MIF	-4.66398	9.79769e-38	5.92946e-36	DESeq2,cuffdiff
ENSGALG00000011084	CCSAP	-4.65892	1.68214e-22	3.25834e-21	DESeq2,cuffdiff
ENSGALG00000009060	SAPCD2	-4.64662	5.70275e-12	4.0359e-11	DESeq2,cuffdiff
ENSGALG00000002421	FAM213A	-4.64015	1.14709e-22	2.24918e-21	DESeq2
ENSGALG00000009830	similar to UDP-GlcNAc:a-1,3-D -mannoside b-1,4-N-Acetylglucosaminyltransfe rase IV	-4.62961	3.61884e-05	0.00010992	DESeq2
ENSGALG00000010949	GPNMB	-4.62931	0.00292613	0.00635133	DESeq2,cuffdiff
ENSGALG00000011524	PPEF2	-4.62836	9.99267e-07	3.79505e-06	DESeq2,cuffdiff
ENSGALG00000023824	similar to Lipase A, lysosomal acid, cholesterol esterase (Wolman disease)	-4.61747	7.49932e-13	5.89374e-12	DESeq2
ENSGALG00000013824	HECA	-4.6136	2.46124e-21	4.3879e-20	DESeq2,cuffdiff
ENSGALG00000022733	ARL11	-4.61205	5.79605e-09	2.92837e-08	DESeq2,cuffdiff
ENSGALG00000035387	TMEM240	-4.58798	0.0142	0.0337608	cuffdiff
ENSGALG00000006755	USP2	-4.56778	2.06312e-10	1.23325e-09	DESeq2,cuffdiff
ENSGALG00000041644	ATP11A	-4.54516	5e-05	0.000214444	cuffdiff
ENSGALG00000012211	PDLIM5	-4.53372	8.64137e-20	1.33816e-18	DESeq2,cuffdiff
ENSGALG00000012685	KDM1B	-4.53005	4.75442e-22	8.87175e-21	DESeq2,cuffdiff
ENSGALG00000016537	SCML2	-4.51787	5.67365e-16	6.0845e-15	DESeq2,cuffdiff
ENSGALG00000004974	PPARG	-4.51777	4.29486e-06	1.49287e-05	DESeq2
ENSGALG00000013708	CYB5A	-4.51606	2.75176e-21	4.87479e-20	DESeq2,cuffdiff
ENSGALG00000001319	CAMK1G	-4.51486	2.31851e-13	1.92567e-12	DESeq2,cuffdiff
ENSGALG00000007153	DYNLL1	-4.50598	5e-05	0.000214444	cuffdiff
ENSGALG00000013931	CHIC2	-4.50372	2.79034e-13	2.30219e-12	DESeq2,cuffdiff
ENSGALG00000004222	HK1	-4.50281	1.42697e-12	1.09128e-11	DESeq2,cuffdiff
ENSGALG00000006644	ACSL6	-4.50169	0.000220241	0.00058864	DESeq2,cuffdiff
ENSGALG00000026306	CTNNBIP1	-4.49943	5.37614e-18	7.05642e-17	DESeq2,cuffdiff
ENSGALG00000009240	NFE2L2	-4.49738	1.55023e-20	2.59826e-19	DESeq2,cuffdiff
ENSGALG00000001688	septin 5	-4.49448	2.3485e-12	1.74131e-11	DESeq2
ENSGALG00000025887	ATF3	-4.48893	5e-05	0.000214444	cuffdiff
ENSGALG00000016674	EFHC1	-4.47738	6.85321e-05	0.000198367	DESeq2,cuffdiff
ENSGALG00000023838	multiple EGF-like-domains 9	-4.47555	9.47668e-12	6.56565e-11	DESeq2
ENSGALG00000007608	ARHGEF9	-4.47527	3.81418e-09	1.96791e-08	DESeq2,cuffdiff
ENSGALG00000011139	CCDC85C	-4.47212	1.29044e-08	6.24096e-08	DESeq2,cuffdiff
ENSGALG00000011548	PPP1R13B	-4.46476	3.99561e-09	2.053e-08	DESeq2,cuffdiff
ENSGALG00000001014	ARPC5L	-4.459	3.59753e-22	6.81522e-21	DESeq2,cuffdiff
ENSGALG00000009506	hypothetical LOC423938	-4.4554	1.10139e-11	7.56979e-11	DESeq2
ENSGALG00000000736	MATK	-4.44934	1.5137e-11	1.02774e-10	DESeq2,cuffdiff
ENSGALG00000015546	TBC1D14	-4.4482	3.624e-11	2.37e-10	DESeq2,cuffdiff
ENSGALG00000026241	GRIN3B	-4.44551	1.94432e-14	1.80353e-13	DESeq2,cuffdiff
ENSGALG00000015181	GAREM1	-4.44047	2.97976e-13	2.44765e-12	DESeq2
ENSGALG00000012076	TIFA	-4.43783	2.01331e-10	1.20605e-09	DESeq2,cuffdiff
ENSGALG00000021240	hypothetical LOC429054	-4.43203	0.0136008	0.0258354	DESeq2
ENSGALG00000000544	RAB44	-4.42731	0.0009	0.00299263	cuffdiff
ENSGALG00000016480	SDC1	-4.41975	8.53377e-17	1.00573e-15	DESeq2,cuffdiff
ENSGALG00000037410	HEPH	-4.39868	5e-05	0.000214444	cuffdiff
ENSGALG00000013814	IMPA2	-4.38423	9.86129e-15	9.35653e-14	DESeq2,cuffdiff
ENSGALG00000008691	SNX5	-4.37948	6.42376e-15	6.22688e-14	DESeq2,cuffdiff
ENSGALG00000005685	KSR1	-4.37891	2.63813e-18	3.56721e-17	DESeq2,cuffdiff
ENSGALG00000027428	ZDHHC21	-4.37845	1.28088e-10	7.88383e-10	DESeq2,cuffdiff
ENSGALG00000004929	GID4	-4.37659	1.10835e-09	6.09185e-09	DESeq2,cuffdiff
ENSGALG00000016415	MAP7D2	-4.36405	1.07792e-09	5.93626e-09	DESeq2,cuffdiff
ENSGALG00000041054	FHDC1	-4.36022	5e-05	0.000214444	cuffdiff
ENSGALG00000006192	USH1C	-4.34936	0.0118226	0.0228021	DESeq2,cuffdiff
ENSGALG00000007668	BMP7	-4.33879	2.27885e-17	2.81922e-16	DESeq2,cuffdiff
ENSGALG00000004198	PDZD11	-4.33295	6.04878e-13	4.79959e-12	DESeq2,cuffdiff
ENSGALG00000002099	PFKFB4	-4.31473	1.10128e-07	4.76058e-07	DESeq2,cuffdiff
ENSGALG00000031117	STK17A	-4.30138	5e-05	0.000214444	cuffdiff
ENSGALG00000010166	VLDLR	-4.29181	2.61338e-19	3.86008e-18	DESeq2
ENSGALG00000003076	FASLG	-4.28897	0.0044	0.012266	cuffdiff
ENSGALG00000000535	ERRFI1	-4.28366	0.0169106	0.0315342	DESeq2,cuffdiff
ENSGALG00000026231	ARID3A	-4.27925	2.4426e-08	1.14616e-07	DESeq2,cuffdiff
ENSGALG00000004956	GPI	-4.27253	3.38386e-18	4.52549e-17	DESeq2,cuffdiff
ENSGALG00000002015	SNCG	-4.27154	1.89943e-05	5.98874e-05	DESeq2
ENSGALG00000010551	CDC42EP3	-4.26753	9.23267e-06	3.06551e-05	DESeq2,cuffdiff
ENSGALG00000008231	PACSIN3	-4.26108	4.02332e-15	3.97574e-14	DESeq2,cuffdiff
ENSGALG00000014958	ANKDD1B	-4.25492	1.21268e-09	6.62626e-09	DESeq2,cuffdiff
ENSGALG00000008562	DYTN	-4.24139	0.000634299	0.00156768	DESeq2
ENSGALG00000010646	STOX2	-4.23623	6.69297e-18	8.65295e-17	DESeq2,cuffdiff
ENSGALG00000021232	TGM6	-4.23334	3.59897e-05	0.000109376	DESeq2,cuffdiff
ENSGALG00000005350	USP32	-4.2326	1.10563e-09	6.08196e-09	DESeq2,cuffdiff
ENSGALG00000037773	ST3GAL1	-4.22951	5e-05	0.000214444	cuffdiff
ENSGALG00000011111	PGBD5	-4.22607	0.0128567	0.0246016	DESeq2,cuffdiff
ENSGALG00000035563	USP6NL	-4.22011	5e-05	0.000214444	cuffdiff
ENSGALG00000017185	TMEM123	-4.22008	3.24672e-17	3.94683e-16	DESeq2,cuffdiff
ENSGALG00000000309	ladinin 1	-4.21947	2.54103e-16	2.87077e-15	DESeq2
ENSGALG00000006270	SCNN1G	-4.21079	1.03071e-08	5.05466e-08	DESeq2,cuffdiff
ENSGALG00000028790	DNASE2B	-4.19781	3.96545e-12	2.86249e-11	DESeq2
ENSGALG00000013136	AEBP2	-4.17807	2.44813e-12	1.81039e-11	DESeq2,cuffdiff
ENSGALG00000038789	CLIC3	-4.17646	5e-05	0.000214444	cuffdiff
ENSGALG00000010032	phospholipase B1	-4.17523	0.000868393	0.00209763	DESeq2
ENSGALG00000023818	heat shock protein 25	-4.167	0.000164033	0.00044793	DESeq2
ENSGALG00000034337	RHPN1	-4.16406	5e-05	0.000214444	cuffdiff
ENSGALG00000015940	TMEM67	-4.15586	6.2889e-09	3.15601e-08	DESeq2,cuffdiff
ENSGALG00000029881	LAMTOR2	-4.14908	0.00565	0.0152697	cuffdiff
ENSGALG00000024332	CDC34	-4.14698	5.99354e-13	4.75913e-12	DESeq2,cuffdiff
ENSGALG00000013817	SPIRE1	-4.14236	4.86711e-12	3.47748e-11	DESeq2,cuffdiff
ENSGALG00000001207	PLCH2	-4.14052	7.39232e-22	1.35902e-20	DESeq2,cuffdiff
ENSGALG00000007943	nebulette	-4.14036	1.47209e-07	6.25486e-07	DESeq2
ENSGALG00000043128	ARHGEF10L	-4.13759	5e-05	0.000214444	cuffdiff
ENSGALG00000040424	SCNN1A	-4.12693	5e-05	0.000214444	cuffdiff
ENSGALG00000012823	TRIM24	-4.12594	3.05977e-10	1.79451e-09	DESeq2,cuffdiff
ENSGALG00000004221	IL22RA1	-4.12434	2.12142e-10	1.26606e-09	DESeq2,cuffdiff
ENSGALG00000005619	F3	-4.11949	8.89039e-07	3.40413e-06	DESeq2,cuffdiff
ENSGALG00000042538	BAIAP2	-4.11882	5e-05	0.000214444	cuffdiff
ENSGALG00000014813	HOMER1	-4.1185	6.4269e-10	3.64332e-09	DESeq2,cuffdiff
ENSGALG00000011560	PACRG	-4.1157	0.00186614	0.00421831	DESeq2,cuffdiff
ENSGALG00000008076	TMEM164	-4.11528	3.81238e-11	2.4816e-10	DESeq2,cuffdiff
ENSGALG00000015701	CXADR	-4.11169	3.88703e-11	2.52871e-10	DESeq2,cuffdiff
ENSGALG00000003695	MINPP1	-4.10417	1.05052e-08	5.14279e-08	DESeq2
ENSGALG00000002988	PHGDH	-4.10347	2.40746e-10	1.42463e-09	DESeq2,cuffdiff
ENSGALG00000007251	PCYT2	-4.09985	2.51233e-20	4.10628e-19	DESeq2,cuffdiff
ENSGALG00000026182	CTTNBP2NL	-4.09162	6.14003e-15	5.96734e-14	DESeq2,cuffdiff
ENSGALG00000019554	SERPINB10 CPOX	-4.08482	0.000984156	0.00234688	DESeq2,cuffdiff
ENSGALG00000133710	SPINK5	-4.08184	0.00055	0.00191538	cuffdiff
ENSGALG00000009364	PRKCI	-4.08083	2.32759e-11	1.5521e-10	DESeq2,cuffdiff
ENSGALG00000011854	UBN2	-4.07957	9.81662e-16	1.03199e-14	DESeq2
ENSGALG00000041344	FABP5	-4.07274	5e-05	0.000214444	cuffdiff
ENSGALG00000010580	STRN	-4.0624	1.25692e-13	1.07178e-12	DESeq2,cuffdiff
ENSGALG00000002610	cytoplasmic phosphatidylinositol transfer protein 1-like	-4.05975	1.79999e-21	3.23998e-20	DESeq2,cuffdiff
ENSGALG00000003122	ZFAND2A	-4.05384	3.93278e-08	1.78803e-07	DESeq2,cuffdiff
ENSGALG00000040957	AGO2	-4.04946	0.00075	0.00253305	cuffdiff
ENSGALG00000041080	CHD7	-4.04539	5e-05	0.000214444	cuffdiff
ENSGALG00000005816	BCAR3	-4.04474	1.08765e-07	4.70679e-07	DESeq2,cuffdiff
ENSGALG00000004400	SPECC1	-4.04281	1.07848e-13	9.26681e-13	DESeq2,cuffdiff
ENSGALG00000037597	YOD1	-4.03523	5e-05	0.000214444	cuffdiff
ENSGALG00000010432	GSTZ1	-4.03067	6.88988e-14	6.02178e-13	DESeq2,cuffdiff
ENSGALG00000007996	ANKRD44	-4.03039	3.71814e-09	1.92101e-08	DESeq2,cuffdiff
ENSGALG00000042773	VOPP1	-4.02439	0.00035	0.00128324	cuffdiff
ENSGALG00000004623	AGTRAP	-4.01976	9.36524e-18	1.19287e-16	DESeq2,cuffdiff
ENSGALG00000014168	NOL6	-4.01462	9.45323e-12	6.55346e-11	DESeq2,cuffdiff
ENSGALG00000041626	MEIS1	-4.00927	5e-05	0.000214444	cuffdiff
ENSGALG00000006903	septin 8	-4.00414	2.44755e-14	2.24245e-13	DESeq2
ENSGALG00000016324	GSTA4	-4.00126	1.16132e-11	7.95725e-11	DESeq2
ENSGALG00000008859	WDR31	-3.98272	2.10286e-07	8.74578e-07	DESeq2
ENSGALG00000010476	BNIP3	-3.97398	3.89589e-12	2.82137e-11	DESeq2,cuffdiff
ENSGALG00000002444	similar to Myo15b protein	-3.9725	3.02575e-07	1.23231e-06	DESeq2
ENSGALG00000008707	CSRP2BP	-3.97169	7.23912e-15	6.97497e-14	DESeq2,cuffdiff
ENSGALG00000007383	HSPB8	-3.9713	1.76431e-10	1.06717e-09	DESeq2,cuffdiff
ENSGALG00000000184	SLC27A6	-3.95996	3.3986e-14	3.05874e-13	DESeq2,cuffdiff
ENSGALG00000009424	foxp2	-3.95852	8.13596e-12	5.6754e-11	DESeq2,cuffdiff
ENSGALG00000005599	UGT8L	-3.95551	0.016045	0.0300754	DESeq2,cuffdiff
ENSGALG00000039120	NBEAL2	-3.95479	5e-05	0.000214444	cuffdiff
ENSGALG00000006462	PPP2CA	-3.94753	5.19609e-12	3.69368e-11	DESeq2,cuffdiff
ENSGALG00000002583	PIK3CD	-3.94284	6.42634e-11	4.09501e-10	DESeq2,cuffdiff
ENSGALG00000003670	MAFB	-3.93695	1.00467e-05	3.31318e-05	DESeq2
ENSGALG00000010158	KANK1	-3.93621	1.45447e-24	3.29641e-23	DESeq2,cuffdiff
ENSGALG00000000834	RASSF5	-3.92669	5.28185e-09	2.68188e-08	DESeq2
ENSGALG00000000816	SRGAP2	-3.92262	5.34362e-10	3.06178e-09	DESeq2,cuffdiff
ENSGALG00000008268	ankyrin repeat domain 34A	-3.92132	0.000525743	0.00131742	DESeq2
ENSGALG00000013861	TNFAIP3	-3.91619	1.81034e-05	5.72559e-05	DESeq2,cuffdiff
ENSGALG00000004684	IPPK	-3.91096	1.50511e-09	8.11326e-09	DESeq2,cuffdiff
ENSGALG00000023616	LRRC31	-3.90599	2.82607e-08	1.30855e-07	DESeq2,cuffdiff
ENSGALG00000006565	GGT1	-3.9044	7.80315e-14	6.79347e-13	DESeq2,cuffdiff
ENSGALG00000015955	RAD54 homolog B (S. cerevisiae)	-3.90374	1.19611e-07	5.1447e-07	DESeq2
ENSGALG00000010326	FLVCR2	-3.90345	4.73811e-14	4.20681e-13	DESeq2,cuffdiff
ENSGALG00000017589	similar to MGC52928 protein	-3.90327	2.83859e-10	1.66828e-09	DESeq2
ENSGALG00000038336	SLC20A2	-3.89915	5e-05	0.000214444	cuffdiff
ENSGALG00000015960	RPIA	-3.89887	2.07951e-14	1.92098e-13	DESeq2,cuffdiff
ENSGALG00000006061	RAP2C	-3.89853	8.75411e-18	1.1163e-16	DESeq2,cuffdiff
ENSGALG00000015375	PLCXD2	-3.89577	1.59205e-06	5.85564e-06	DESeq2,cuffdiff
ENSGALG00000010316	FRAS1	-3.89319	1.08175e-13	9.28775e-13	DESeq2,cuffdiff
ENSGALG00000002193	ARHGEF4	-3.8879	8.8638e-15	8.45308e-14	DESeq2,cuffdiff
ENSGALG00000041821	NAA25	-3.88275	5e-05	0.000214444	cuffdiff
ENSGALG00000036358	LMO3	-3.8827	0.0128	0.0308604	cuffdiff
ENSGALG00000004508	EYA2	-3.87221	3.93408e-09	2.0251e-08	DESeq2,cuffdiff
ENSGALG00000043355	CELSR1	-3.87206	5e-05	0.000214444	cuffdiff
ENSGALG00000013232	RHBG	-3.86954	2.6829e-08	1.25053e-07	DESeq2,cuffdiff
ENSGALG00000008701	XDH	-3.85494	5.21239e-08	2.34087e-07	DESeq2,cuffdiff
ENSGALG00000013720	FBXO15	-3.85177	0.0131929	0.0251675	DESeq2,cuffdiff
ENSGALG00000011190	PLAC8	-3.85159	4.8508e-05	0.000144134	DESeq2,cuffdiff
ENSGALG00000024024	TGFA	-3.84769	0.000981169	0.00234125	DESeq2,cuffdiff
ENSGALG00000028817	EHBP1	-3.84372	0.00162234	0.00372208	DESeq2,cuffdiff
ENSGALG00000008702	OVOL2	-3.84234	5.5082e-10	3.14802e-09	DESeq2,cuffdiff
ENSGALG00000008297	SEMA4B	-3.8415	6.04326e-12	4.27149e-11	DESeq2,cuffdiff
ENSGALG00000029027	myeloid-associated differentiation marker homolog	-3.83635	4.62228e-06	1.60071e-05	DESeq2
ENSGALG00000039989	GPR160	-3.82516	0.0005	0.00175936	cuffdiff
ENSGALG00000006379	SHH	-3.82206	0.000273584	0.000717846	DESeq2
ENSGALG00000026360	SOWAHC	-3.82005	3.48929e-10	2.03469e-09	DESeq2,cuffdiff
ENSGALG00000012898	KIAA1468	-3.81897	7.09093e-17	8.40997e-16	DESeq2,cuffdiff
ENSGALG00000005083	SLC5A10	-3.81775	0.000116451	0.000325214	DESeq2
ENSGALG00000011715	HSPA2	-3.81438	7.6157e-09	3.78082e-08	DESeq2
ENSGALG00000038495	GRHL1	-3.81243	5e-05	0.000214444	cuffdiff
ENSGALG00000012730	GFOD1	-3.8054	6.93109e-11	4.40411e-10	DESeq2,cuffdiff
ENSGALG00000001617	CAMKK1	-3.80511	1.8868e-09	1.00689e-08	DESeq2,cuffdiff
ENSGALG00000012163	BDNF	-3.80245	0.0065	0.0172265	cuffdiff
ENSGALG00000017085	SLC7A1	-3.78814	3.65591e-10	2.12742e-09	DESeq2
ENSGALG00000002038	DENND2C	-3.77818	5.76125e-24	1.23569e-22	DESeq2
ENSGALG00000007040	ACAP2	-3.76451	3.97947e-10	2.30731e-09	DESeq2,cuffdiff
ENSGALG00000013594	PARD6G	-3.7632	7.50141e-13	5.89374e-12	DESeq2,cuffdiff
ENSGALG00000005811	COL7A1	-3.7577	1.0742e-09	5.91867e-09	DESeq2,cuffdiff
ENSGALG00000002367	NF2L	-3.75765	1.97799e-09	1.05355e-08	DESeq2,cuffdiff
ENSGALG00000015147	ALDH1A1	-3.74898	0.000593507	0.00147501	DESeq2,cuffdiff
ENSGALG00000011405	SLC4A7	-3.74285	4.18497e-08	1.89619e-07	DESeq2,cuffdiff
ENSGALG00000023517	AGPAT2	-3.739	1.03781e-12	8.06897e-12	DESeq2,cuffdiff
ENSGALG00000037193	HECW1	-3.73752	0.0002	0.000770413	cuffdiff
ENSGALG00000008536	KLHDC3	-3.7368	7.33506e-12	5.1295e-11	DESeq2,cuffdiff
ENSGALG00000004812	FAM129A	-3.73539	1.9473e-10	1.16963e-09	DESeq2,cuffdiff
ENSGALG00000014069	TP53I11	-3.73263	2.66225e-09	1.3974e-08	DESeq2,cuffdiff
ENSGALG00000023439	DFNB59	-3.73123	0.00875	0.0223117	cuffdiff
ENSGALG00000015666	TNIP2	-3.73103	2.92501e-05	9.00176e-05	DESeq2,cuffdiff
ENSGALG00000001503	TBCD	-3.72706	2.05267e-16	2.34507e-15	DESeq2,cuffdiff
ENSGALG00000007799	ZNF217	-3.7219	6.6153e-06	2.24371e-05	DESeq2,cuffdiff
ENSGALG00000021611	RABGEF1	-3.71288	7.38759e-10	4.16263e-09	DESeq2,cuffdiff
ENSGALG00000001329	EPB41	-3.7105	5.35731e-08	2.40114e-07	DESeq2,cuffdiff
ENSGALG00000003103	MST1R	-3.70325	6.9575e-07	2.70098e-06	DESeq2,cuffdiff
ENSGALG00000001172	KBP	-3.69851	0.000591079	0.00146962	DESeq2
ENSGALG00000011329	AFDN	-3.69516	1.51161e-11	1.02694e-10	DESeq2
ENSGALG00000028598	SERPINA12	-3.69253	5e-05	0.000214444	cuffdiff
ENSGALG00000016721	PLCXD1	-3.6912	9.60054e-10	5.32909e-09	DESeq2,cuffdiff
ENSGALG00000037506	SIPA1L2	-3.68808	5e-05	0.000214444	cuffdiff
ENSGALG00000005123	WNT7A	-3.68555	7.38136e-05	0.000212665	DESeq2,cuffdiff
ENSGALG00000007337	LPP	-3.68422	5e-05	0.000214444	cuffdiff
ENSGALG00000040136	PSTPIP2	-3.68338	5e-05	0.000214444	cuffdiff
ENSGALG00000012583	IDNK	-3.67515	2.67179e-10	1.57356e-09	DESeq2,cuffdiff
ENSGALG00000003582	SLC1A3	-3.67506	5.59206e-10	3.19269e-09	DESeq2,cuffdiff
ENSGALG00000041373	ARAP2	-3.67188	5e-05	0.000214444	cuffdiff
ENSGALG00000033993	EIF6	-3.67051	0.0001	0.000407218	cuffdiff
ENSGALG00000019719	KRT19	-3.65095	2.45758e-07	1.01158e-06	DESeq2
ENSGALG00000001405	IRF6	-3.64842	2.2891e-12	1.69952e-11	DESeq2,cuffdiff
ENSGALG00000001770	ACAP3	-3.64838	1.19743e-13	1.02495e-12	DESeq2,cuffdiff
ENSGALG00000029166	UBTD1	-3.64672	2.46123e-14	2.25218e-13	DESeq2,cuffdiff
ENSGALG00000030054	PTPRN2	-3.64563	5e-05	0.000214444	cuffdiff
ENSGALG00000008727	PLA2G4B	-3.64445	0.000166032	0.000453058	DESeq2,cuffdiff
ENSGALG00000017871	snosnR60_Z15	-3.6444	0.00334454	0.00717208	DESeq2
ENSGALG00000023303	Six2	-3.64035	1.71646e-07	7.23279e-07	DESeq2,cuffdiff
ENSGALG00000000748	TJP3	-3.6399	4.59994e-10	2.65742e-09	DESeq2,cuffdiff
ENSGALG00000016820	GAS6	-3.6269	1.06731e-14	1.00756e-13	DESeq2,cuffdiff
ENSGALG00000002504	TROVE2	-3.62425	8.2027e-11	5.16521e-10	DESeq2,cuffdiff
ENSGALG00000010081	SH3D19	-3.61887	1.11061e-08	5.41566e-08	DESeq2,cuffdiff
ENSGALG00000012018	UGT8	-3.61572	8.39198e-09	4.15003e-08	DESeq2
ENSGALG00000011481	GPD1L	-3.60989	1.25368e-08	6.0763e-08	DESeq2,cuffdiff
ENSGALG00000016927	KLF5	-3.60896	1.2428e-10	7.66212e-10	DESeq2,cuffdiff
ENSGALG00000003162	FAM134C	-3.60822	2.10738e-12	1.56981e-11	DESeq2,cuffdiff
ENSGALG00000001434	STOM	-3.60753	8.41572e-08	3.68488e-07	DESeq2
ENSGALG00000001811	eukaryotic translation initiation factor 6	-3.59564	1.29986e-18	1.81462e-17	DESeq2
ENSGALG00000007551	P2RX2	-3.58757	0.000722327	0.00177079	DESeq2,cuffdiff
ENSGALG00000014505	FGFBP1	-3.58577	2.76146e-09	1.44812e-08	DESeq2,cuffdiff
ENSGALG00000012017	DAAM1	-3.58418	3.51532e-13	2.85406e-12	DESeq2,cuffdiff
ENSGALG00000005687	CUEDC2	-3.58395	4.69003e-13	3.76682e-12	DESeq2,cuffdiff
ENSGALG00000009925	MTA3	-3.57384	8.65226e-08	3.78549e-07	DESeq2,cuffdiff
ENSGALG00000003921	DBNDD2	-3.56675	2.37825e-12	1.7622e-11	DESeq2,cuffdiff
ENSGALG00000007817	EHF	-3.5627	1.86086e-07	7.80893e-07	DESeq2,cuffdiff
ENSGALG00000015347	ZPLD1	-3.56017	0.0126568	0.0242813	DESeq2,cuffdiff
ENSGALG00000005344	SLC35A3	-3.55966	5e-05	0.000214444	cuffdiff
ENSGALG00000006672	LARP4B	-3.55789	1.65723e-07	6.99634e-07	DESeq2,cuffdiff
ENSGALG00000028290	C1H21ORF91	-3.5486	2.7519e-08	1.27844e-07	DESeq2,cuffdiff
ENSGALG00000001565	C5	-3.54749	5.66653e-05	0.0001664	DESeq2
ENSGALG00000017870	SNORD24	-3.546	1.76029e-05	5.58148e-05	DESeq2,cuffdiff
ENSGALG00000021529	GP1BB	-3.54518	1.22807e-09	6.70052e-09	DESeq2,cuffdiff
ENSGALG00000011528	kinesin light chain 1	-3.53792	4.21834e-08	1.90977e-07	DESeq2
ENSGALG00000013069	BPGM	-3.53421	5.67929e-08	2.5353e-07	DESeq2,cuffdiff
ENSGALG00000041299	E2F8	-3.52983	5e-05	0.000214444	cuffdiff
ENSGALG00000004743	MAPKAPK5	-3.52704	2.0824e-12	1.55337e-11	DESeq2,cuffdiff
ENSGALG00000012131	ELOVL6	-3.52669	1.68576e-18	2.32436e-17	DESeq2,cuffdiff
ENSGALG00000021271	MPZL3	-3.52505	1.38807e-15	1.43366e-14	DESeq2
ENSGALG00000002371	RUSC2	-3.52396	5.87879e-08	2.62123e-07	DESeq2,cuffdiff
ENSGALG00000023772	HSPB7	-3.52133	5.29787e-07	2.08635e-06	DESeq2,cuffdiff
ENSGALG00000033671	FREM2	-3.51872	5e-05	0.000214444	cuffdiff
ENSGALG00000008866	WDPCP	-3.51411	1.51267e-08	7.23444e-08	DESeq2,cuffdiff
ENSGALG00000040360	DUSP1	-3.51277	5e-05	0.000214444	cuffdiff
ENSGALG00000015687	ZFYVE28	-3.50575	3.31989e-08	1.52209e-07	DESeq2,cuffdiff
ENSGALG00000031275	TUBB6	-3.50271	5e-05	0.000214444	cuffdiff
ENSGALG00000027871	MAD2L1BP	-3.49652	2.43698e-05	7.57481e-05	DESeq2
ENSGALG00000029197	KIRREL3	-3.49599	0.02055	0.0464209	cuffdiff
ENSGALG00000013095	DERA	-3.48937	1.91105e-12	1.43598e-11	DESeq2,cuffdiff
ENSGALG00000023920	PHYKPL	-3.48892	5.96467e-10	3.39331e-09	DESeq2
ENSGALG00000021362	GPRC5C	-3.4864	2.13969e-06	7.72774e-06	DESeq2
ENSGALG00000002871	phosphatase and actin regulator 4	-3.48624	1.92943e-14	1.79268e-13	DESeq2
ENSGALG00000014510	FBXL5	-3.4718	6.61985e-12	4.6526e-11	DESeq2,cuffdiff
ENSGALG00000010053	PTPRF	-3.46932	8.0127e-07	3.08813e-06	DESeq2,cuffdiff
ENSGALG00000007569	KBTBD8	-3.46669	1.11894e-05	3.66628e-05	DESeq2,cuffdiff
ENSGALG00000006503	VDAC1	-3.46516	4.13023e-18	5.47243e-17	DESeq2,cuffdiff
ENSGALG00000003308	ERLIN1	-3.46241	6.59665e-18	8.55806e-17	DESeq2,cuffdiff
ENSGALG00000011185	PLEKHA8	-3.45433	1.08173e-12	8.38718e-12	DESeq2,cuffdiff
ENSGALG00000000984	AGPAT1L	-3.4513	0.00465	0.0128755	cuffdiff
ENSGALG00000000902	KDF1	-3.45048	3.37872e-09	1.75293e-08	DESeq2,cuffdiff
ENSGALG00000041783	TMEM19	-3.44731	5e-05	0.000214444	cuffdiff
ENSGALG00000023950	CR1L	-3.44714	6.09293e-08	2.71346e-07	DESeq2,cuffdiff
ENSGALG00000012404	ERO1L	-3.44367	4.7824e-12	3.42133e-11	DESeq2,cuffdiff
ENSGALG00000000154	DENND2D	-3.43578	1.98462e-05	6.2468e-05	DESeq2,cuffdiff
ENSGALG00000012032	PRRG4	-3.43565	3.15701e-06	1.11642e-05	DESeq2,cuffdiff
ENSGALG00000028360	MGAT4C	-3.42789	0.0009	0.00299263	cuffdiff
ENSGALG00000007994	PARD6B	-3.42699	1.55881e-05	4.97787e-05	DESeq2
ENSGALG00000006871	SLCO3A1	-3.41926	9.62967e-06	3.18599e-05	DESeq2,cuffdiff
ENSGALG00000016211	similar to immune costimulatory protein B7-H4	-3.41852	0.00228927	0.00506936	DESeq2
ENSGALG00000041898	FAM43A	-3.41118	5e-05	0.000214444	cuffdiff
ENSGALG00000039606	CLN8	-3.40619	5e-05	0.000214444	cuffdiff
ENSGALG00000012191	leucine-rich repeat-containing G protein-coupled receptor 4	-3.40456	1.0186e-18	1.4327e-17	DESeq2
ENSGALG00000002673	GRPEL2	-3.39984	1.5431e-15	1.59085e-14	DESeq2,cuffdiff
ENSGALG00000026862	CLDN1	-3.39152	9.68352e-13	7.53941e-12	DESeq2,cuffdiff
ENSGALG00000007382	CDA	-3.39125	5.11226e-05	0.000151141	DESeq2,cuffdiff
ENSGALG00000029679	PLEKHA7	-3.39079	5e-05	0.000214444	cuffdiff
ENSGALG00000011889	PRKCH	-3.38583	7.48871e-08	3.29833e-07	DESeq2,cuffdiff
ENSGALG00000021325	RIPK3	-3.38533	1.97207e-07	8.23853e-07	DESeq2,cuffdiff
ENSGALG00000034512	PPP2R3A	-3.38266	5e-05	0.000214444	cuffdiff
ENSGALG00000005318	OVCH2	-3.3779	0.000990127	0.00236011	DESeq2
ENSGALG00000002553	PCDH1	-3.37648	9.78523e-07	3.72258e-06	DESeq2,cuffdiff
ENSGALG00000006521	TRPM5	-3.37403	0.00243393	0.00537057	DESeq2
ENSGALG00000010485	ALKBH1	-3.37087	5e-05	0.000214444	cuffdiff
ENSGALG00000029921	CSRP2	-3.36767	5e-05	0.000214444	cuffdiff
ENSGALG00000027983	TNK2	-3.36538	3.95113e-09	2.03201e-08	DESeq2,cuffdiff
ENSGALG00000000681	PAK1	-3.36294	2.85472e-14	2.58797e-13	DESeq2,cuffdiff
ENSGALG00000016718	ADGRF5	-3.36127	1.00963e-11	6.95619e-11	DESeq2,cuffdiff
ENSGALG00000040189	RIPK4	-3.36037	5e-05	0.000214444	cuffdiff
ENSGALG00000022790	family with sequence similarity 82, member B	-3.35973	1.31632e-13	1.12073e-12	DESeq2
ENSGALG00000015124	KCTD1	-3.35968	3.1892e-09	1.66076e-08	DESeq2,cuffdiff
ENSGALG00000011664	RASSF6	-3.35429	3.87321e-08	1.76278e-07	DESeq2,cuffdiff
ENSGALG00000015593	EPHA7	-3.35317	2.23914e-10	1.33277e-09	DESeq2,cuffdiff
ENSGALG00000015828	BACH1	-3.3519	3.68623e-05	0.000111785	DESeq2,cuffdiff
ENSGALG00000011605	EPB41L5	-3.34409	4.85964e-10	2.80024e-09	DESeq2,cuffdiff
ENSGALG00000016326	hypothetical protein LOC772218	-3.34115	1.84136e-07	7.72999e-07	DESeq2
ENSGALG00000009312	RPL22L1	-3.34095	8.17913e-11	5.15458e-10	DESeq2
ENSGALG00000042564	UBAC1	-3.33753	5e-05	0.000214444	cuffdiff
ENSGALG00000021047	KIFAP3	-3.33061	1.1965e-15	1.24498e-14	DESeq2,cuffdiff
ENSGALG00000013183	TERT	-3.32968	0.00210454	0.00469745	DESeq2
ENSGALG00000028043	PLCE1	-3.32936	7.08279e-10	4.00095e-09	DESeq2,cuffdiff
ENSGALG00000009313	WD repeat domain 26	-3.32817	6.72351e-12	4.72248e-11	DESeq2
ENSGALG00000013900	MAP7	-3.32326	1.25097e-15	1.29564e-14	DESeq2,cuffdiff
ENSGALG00000000993	GAPVD1	-3.32026	7.70985e-08	3.3904e-07	DESeq2,cuffdiff
ENSGALG00000012170	LIN7B	-3.31629	1.92771e-07	8.06526e-07	DESeq2
ENSGALG00000003549	MTG1	-3.31574	0.00405	0.0114054	cuffdiff
ENSGALG00000019551	OVALY	-3.31337	0.0273257	0.0484924	DESeq2,cuffdiff
ENSGALG00000033051	CAMK1D	-3.31218	5e-05	0.000214444	cuffdiff
ENSGALG00000020009	chromosome 1 open reading frame 131	-3.31201	2.43481e-12	1.80172e-11	DESeq2
ENSGALG00000032790	SCRIB	-3.3086	5e-05	0.000214444	cuffdiff
ENSGALG00000016997	RB1	-3.30481	4.05141e-12	2.91889e-11	DESeq2,cuffdiff
ENSGALG00000004071	NETO2	-3.30215	1.98906e-07	8.30333e-07	DESeq2,cuffdiff
ENSGALG00000036500	GRB7	-3.28811	5e-05	0.000214444	cuffdiff
ENSGALG00000011505	MARK3	-3.28067	6.94135e-15	6.6996e-14	DESeq2,cuffdiff
ENSGALG00000043771	DENND6B	-3.28021	5e-05	0.000214444	cuffdiff
ENSGALG00000030966	MAPK13	-3.27767	5e-05	0.000214444	cuffdiff
ENSGALG00000012416	similar to IP4/PIP3 binding protein-like protein	-3.27438	2.96455e-07	1.2103e-06	DESeq2
ENSGALG00000008056	B4GALT5	-3.27252	4.52643e-10	2.61766e-09	DESeq2,cuffdiff
ENSGALG00000010805	USP24	-3.27231	1.61663e-14	1.5121e-13	DESeq2,cuffdiff
ENSGALG00000020827	ATP13A4	-3.2687	0.000305138	0.000794678	DESeq2,cuffdiff
ENSGALG00000006053	SLC2A11	-3.26563	0.000562466	0.00140378	DESeq2,cuffdiff
ENSGALG00000002551	CFAP70	-3.25765	8.91339e-08	3.89517e-07	DESeq2,cuffdiff
ENSGALG00000001439	RANBP10	-3.25028	2.18136e-08	1.02745e-07	DESeq2,cuffdiff
ENSGALG00000007125	PARD3	-3.24871	1.889e-12	1.42324e-11	DESeq2,cuffdiff
ENSGALG00000019514	CNDP2	-3.24459	6.16152e-10	3.50175e-09	DESeq2,cuffdiff
ENSGALG00000019736	MCHR1	-3.24209	0.0126965	0.0243407	DESeq2
ENSGALG00000002841	RFNG	-3.23658	2.28413e-14	2.10305e-13	DESeq2,cuffdiff
ENSGALG00000012422	SH3BP1	-3.23495	0.000218994	0.000585729	DESeq2,cuffdiff
ENSGALG00000007408	MPP7	-3.23368	9.40151e-10	5.22462e-09	DESeq2,cuffdiff
ENSGALG00000012513	STAM2	-3.23273	4.70574e-07	1.87093e-06	DESeq2,cuffdiff
ENSGALG00000038913	LDLRAD3	-3.22876	5e-05	0.000214444	cuffdiff
ENSGALG00000007330	CTNND1	-3.22801	1.52362e-11	1.03385e-10	DESeq2,cuffdiff
ENSGALG00000012269	VCPKMT	-3.22557	3.48019e-14	3.12965e-13	DESeq2,cuffdiff
ENSGALG00000011659	ACAT2	-3.21279	3.73332e-14	3.34119e-13	DESeq2,cuffdiff
ENSGALG00000012194	CCDC34	-3.20888	5e-05	0.000214444	cuffdiff
ENSGALG00000015899	receptor-interacting serine-threonine kinase 2	-3.20736	2.41759e-13	2.00351e-12	DESeq2
ENSGALG00000016564	PTK2B	-3.20396	6.39367e-15	6.20308e-14	DESeq2,cuffdiff
ENSGALG00000003788	BNIP2	-3.19678	2.32148e-05	7.24394e-05	DESeq2,cuffdiff
ENSGALG00000009782	NAA15	-3.19227	3.75311e-11	2.44443e-10	DESeq2,cuffdiff
ENSGALG00000003747	OSMR	-3.17666	2.50222e-08	1.17168e-07	DESeq2,cuffdiff
ENSGALG00000031000	APRT	-3.17646	5e-05	0.000214444	cuffdiff
ENSGALG00000002710	IPMK	-3.17141	2.27396e-08	1.06972e-07	DESeq2,cuffdiff
ENSGALG00000002066	NCOA4	-3.1707	8.48218e-13	6.63638e-12	DESeq2,cuffdiff
ENSGALG00000010051	MOCS1	-3.16995	1.13123e-09	6.20543e-09	DESeq2,cuffdiff
ENSGALG00000011299	KIF25	-3.16931	0.00229946	0.0050899	DESeq2
ENSGALG00000023437	NQO1	-3.16653	5.65846e-06	1.93915e-05	DESeq2,cuffdiff
ENSGALG00000043513	TEAD3	-3.15981	5e-05	0.000214444	cuffdiff
ENSGALG00000007356	MAP3K8	-3.15894	2.93308e-05	9.02411e-05	DESeq2,cuffdiff
ENSGALG00000008682	SLC25A43	-3.15424	1.75005e-09	9.37941e-09	DESeq2,cuffdiff
ENSGALG00000040298	TPK1	-3.15393	5e-05	0.000214444	cuffdiff
ENSGALG00000008950	EHD4	-3.15248	1.39644e-06	5.18731e-06	DESeq2,cuffdiff
ENSGALG00000040097	UBE2W	-3.15244	5e-05	0.000214444	cuffdiff
ENSGALG00000010129	PLK3	-3.15084	9.3994e-11	5.87253e-10	DESeq2,cuffdiff
ENSGALG00000003129	RAB11FIP1	-3.13218	5.97166e-09	3.00624e-08	DESeq2,cuffdiff
ENSGALG00000031380	DENND3	-3.13186	5e-05	0.000214444	cuffdiff
ENSGALG00000002588	PPARD	-3.13165	6.23144e-08	2.76688e-07	DESeq2,cuffdiff
ENSGALG00000013728	PPAT	-3.12416	1.95187e-14	1.80903e-13	DESeq2,cuffdiff
ENSGALG00000036417	RNF10	-3.1236	5e-05	0.000214444	cuffdiff
ENSGALG00000007800	ZDHHC15	-3.12021	2.74121e-12	2.02311e-11	DESeq2,cuffdiff
ENSGALG00000037423	PTPRK	-3.1191	5e-05	0.000214444	cuffdiff
ENSGALG00000013512	BTF3	-3.11833	2.12299e-13	1.77646e-12	DESeq2,cuffdiff
ENSGALG00000001583	TRAF1	-3.11359	1.90906e-08	9.03376e-08	DESeq2,cuffdiff
ENSGALG00000019979	DYNLT1	-3.108	2.83481e-08	1.31205e-07	DESeq2,cuffdiff
ENSGALG00000016784	IL1RL2	-3.10641	6.82204e-11	4.33975e-10	DESeq2,cuffdiff
ENSGALG00000024481	APITD1	-3.10087	6.33898e-14	5.562e-13	DESeq2,cuffdiff
ENSGALG00000008942	FOXN2	-3.0967	2.77082e-11	1.83238e-10	DESeq2,cuffdiff
ENSGALG00000035287	STAM	-3.08883	5e-05	0.000214444	cuffdiff
ENSGALG00000016799	NCK2	-3.0853	2.2196e-12	1.65011e-11	DESeq2,cuffdiff
ENSGALG00000008815	LRRN4	-3.07865	0.000238482	0.000633913	DESeq2,cuffdiff
ENSGALG00000008997	STEAP4	-3.07813	0.00880443	0.0174765	DESeq2,cuffdiff
ENSGALG00000029829	RNLS	-3.07759	5e-05	0.000214444	cuffdiff
ENSGALG00000011608	INF2	-3.07313	1.06597e-10	6.62668e-10	DESeq2,cuffdiff
ENSGALG00000016216	NDRG1	-3.07309	3.96253e-12	2.86223e-11	DESeq2,cuffdiff
ENSGALG00000023542	ALPL	-3.07133	0.00204616	0.00457627	DESeq2,cuffdiff
ENSGALG00000004283	CGNL1	-3.06609	1.64949e-10	1.00368e-09	DESeq2,cuffdiff
ENSGALG00000005422	PDLIM1	-3.06501	2.79888e-16	3.12737e-15	DESeq2,cuffdiff
ENSGALG00000040340	PCYOX1L	-3.06473	5e-05	0.000214444	cuffdiff
ENSGALG00000001304	TMEM52	-3.06244	3.21858e-07	1.30657e-06	DESeq2,cuffdiff
ENSGALG00000019468	ubiquitin-conjugating enzyme E2W (putative)	-3.06103	1.03162e-09	5.69528e-09	DESeq2
ENSGALG00000011537	PDE10A	-3.05612	1.2186e-06	4.5768e-06	DESeq2,cuffdiff
ENSGALG00000013940	LNX1	-3.0545	0.000290015	0.000757938	DESeq2
ENSGALG00000008518	similar to glutamine synthetase	-3.05377	5.05982e-09	2.58085e-08	DESeq2
ENSGALG00000001146	UBXN6	-3.04375	1.1413e-06	4.3009e-06	DESeq2,cuffdiff
ENSGALG00000042522	ZDHHC7	-3.03625	5e-05	0.000214444	cuffdiff
ENSGALG00000005303	CCDC13	-3.03587	0.0089438	0.0177261	DESeq2,cuffdiff
ENSGALG00000002479	MAT1A	-3.02857	0.000407906	0.00104315	DESeq2,cuffdiff
ENSGALG00000003572	ARHGEF18	-3.02814	2.81485e-08	1.30389e-07	DESeq2,cuffdiff
ENSGALG00000001592	ACER1	-3.02806	0.00575776	0.0118391	DESeq2
ENSGALG00000017336	similar to F-box-WD40 repeat protein 6	-3.02776	9.92329e-10	5.48919e-09	DESeq2
ENSGALG00000010199	MFSD8	-3.02533	5.1123e-10	2.94128e-09	DESeq2,cuffdiff
ENSGALG00000031163	ZNRF2	-3.02335	5e-05	0.000214444	cuffdiff
ENSGALG00000003948	ALAS1	-3.01831	3.18668e-15	3.17704e-14	DESeq2,cuffdiff
ENSGALG00000005951	VPS29L	-3.00652	0.000891152	0.00214946	DESeq2,cuffdiff
ENSGALG00000007097	RPS6KA6	-3.00059	8.38708e-08	3.67378e-07	DESeq2,cuffdiff
ENSGALG00000040447	CDCP1	-2.99839	5e-05	0.000214444	cuffdiff
ENSGALG00000008308	BHLHE40	-2.99798	5.66705e-05	0.0001664	DESeq2,cuffdiff
ENSGALG00000004793	NXN	-2.99449	2.2434e-06	8.08144e-06	DESeq2,cuffdiff
ENSGALG00000010620	SPAST	-2.99212	4.02922e-12	2.90665e-11	DESeq2,cuffdiff
ENSGALG00000011487	SHROOM3	-2.98872	1.68095e-06	6.16843e-06	DESeq2,cuffdiff
ENSGALG00000013780	AIG1	-2.98727	2.86278e-09	1.49844e-08	DESeq2,cuffdiff
ENSGALG00000008537	EPHB3	-2.98524	4.84941e-08	2.18487e-07	DESeq2,cuffdiff
ENSGALG00000012339	ATL1	-2.98396	7.33553e-05	0.000211562	DESeq2,cuffdiff
ENSGALG00000000724	PM20D1	-2.98318	5.1498e-09	2.62078e-08	DESeq2,cuffdiff
ENSGALG00000013710	SNX9	-2.97973	3.77058e-09	1.94721e-08	DESeq2,cuffdiff
ENSGALG00000041731	CAPN7	-2.97812	5e-05	0.000214444	cuffdiff
ENSGALG00000012419	hypothetical protein LOC771154	-2.97168	0.00859269	0.0170847	DESeq2
ENSGALG00000013848	MVK	-2.96979	4.98313e-12	3.54905e-11	DESeq2,cuffdiff
ENSGALG00000014071	ITPR2	-2.96825	7.94924e-08	3.49019e-07	DESeq2,cuffdiff
ENSGALG00000010195	PLK4	-2.96778	4.41761e-12	3.17455e-11	DESeq2,cuffdiff
ENSGALG00000001387	SPNS2	-2.95848	0.000103902	0.000292283	DESeq2,cuffdiff
ENSGALG00000004650	BRAP	-2.95527	3.55983e-13	2.8881e-12	DESeq2
ENSGALG00000009719	PCDH10	-2.94993	0.00997699	0.0195874	DESeq2,cuffdiff
ENSGALG00000016535	RAB10	-2.94929	9.99122e-09	4.90406e-08	DESeq2,cuffdiff
ENSGALG00000003636	FBLIM1	-2.94639	8.83117e-06	2.94618e-05	DESeq2,cuffdiff
ENSGALG00000006804	ODF2L	-2.94627	0.00508132	0.0105509	DESeq2
ENSGALG00000033500	PDCD6IP	-2.94515	5e-05	0.000214444	cuffdiff
ENSGALG00000018819	TBCEL	-2.94484	2.41621e-06	8.67047e-06	DESeq2,cuffdiff
ENSGALG00000008376	EIF2B5	-2.93955	1.10945e-10	6.87783e-10	DESeq2,cuffdiff
ENSGALG00000004573	LRRC8A	-2.93931	2.13813e-14	1.9735e-13	DESeq2,cuffdiff
ENSGALG00000000142	CEPT1	-2.93809	4.30406e-07	1.72039e-06	DESeq2,cuffdiff
ENSGALG00000012722	thymine-DNA glycosylase	-2.93107	6.62598e-06	2.24665e-05	DESeq2
ENSGALG00000013834	CCDC28A	-2.92979	2.51784e-08	1.17771e-07	DESeq2,cuffdiff
ENSGALG00000004323	RASAL2	-2.92834	2.69565e-07	1.10592e-06	DESeq2,cuffdiff
ENSGALG00000004199	TMEM184A	-2.92722	2.93931e-07	1.20104e-06	DESeq2
ENSGALG00000008861	BSPRY	-2.92442	4.19843e-05	0.000126189	DESeq2,cuffdiff
ENSGALG00000006627	UPB1	-2.92081	0.00659948	0.0134268	DESeq2
ENSGALG00000012680	E2F3	-2.91875	7.87939e-05	0.000225712	DESeq2,cuffdiff
ENSGALG00000004261	AQP9	-2.91745	1.84034e-07	7.7286e-07	DESeq2,cuffdiff
ENSGALG00000020260	PGRMC1	-2.91501	5.05358e-13	4.03853e-12	DESeq2,cuffdiff
ENSGALG00000010555	OSBPL9	-2.91425	3.60446e-10	2.09857e-09	DESeq2,cuffdiff
ENSGALG00000011164	CHN2	-2.91412	2.63945e-10	1.55533e-09	DESeq2,cuffdiff
ENSGALG00000021231	TMEM254	-2.91297	8.07304e-12	5.63502e-11	DESeq2
ENSGALG00000040621	IL18R1	-2.91162	5e-05	0.000214444	cuffdiff
ENSGALG00000006098	HPRT1	-2.91146	7.22676e-08	3.18547e-07	DESeq2,cuffdiff
ENSGALG00000008818	IDH1	-2.91092	5.11065e-07	2.01852e-06	DESeq2,cuffdiff
ENSGALG00000002030	S-adenosylhomocysteine hydrolase	-2.90847	2.09638e-05	6.57636e-05	DESeq2
ENSGALG00000004587	RC3H1	-2.90246	2.41029e-14	2.21374e-13	DESeq2,cuffdiff
ENSGALG00000037076	GART	-2.89957	5e-05	0.000214444	cuffdiff
ENSGALG00000001037	SCAI	-2.89931	7.00658e-09	3.49113e-08	DESeq2,cuffdiff
ENSGALG00000033178	KLF6	-2.89598	5e-05	0.000214444	cuffdiff
ENSGALG00000032092	PPP4R1	-2.89499	5e-05	0.000214444	cuffdiff
ENSGALG00000011051	src kinase associated phosphoprotein 2	-2.89126	1.36227e-10	8.33898e-10	DESeq2
ENSGALG00000008009	BCAP29	-2.89083	1.03895e-09	5.73012e-09	DESeq2,cuffdiff
ENSGALG00000012879	VPS4B	-2.88949	1.4065e-06	5.2178e-06	DESeq2,cuffdiff
ENSGALG00000015020	TMEM171	-2.88843	0.000701137	0.00172185	DESeq2,cuffdiff
ENSGALG00000012687	TPMT	-2.88576	3.48583e-14	3.13221e-13	DESeq2,cuffdiff
ENSGALG00000015864	IBTK	-2.88058	1.52777e-05	4.88852e-05	DESeq2,cuffdiff
ENSGALG00000031763	EDARADD	-2.8792	0.01955	0.0444886	cuffdiff
ENSGALG00000014138	NFXL1	-2.87826	1.93196e-07	8.08001e-07	DESeq2,cuffdiff
ENSGALG00000004693	ARPC1A	-2.87662	5.88376e-20	9.2912e-19	DESeq2,cuffdiff
ENSGALG00000013732	SERAC1	-2.87427	2.13254e-07	8.85603e-07	DESeq2,cuffdiff
ENSGALG00000003318	SNRNP35	-2.87133	1.19357e-06	4.49034e-06	DESeq2
ENSGALG00000027159	CNKSR3	-2.86926	1.31766e-08	6.36433e-08	DESeq2,cuffdiff
ENSGALG00000034374	STX7	-2.85789	5e-05	0.000214444	cuffdiff
ENSGALG00000008026	SPATA2	-2.85591	0.000105804	0.000297037	DESeq2,cuffdiff
ENSGALG00000011499	SCARB2	-2.85526	3.1599e-10	1.8513e-09	DESeq2,cuffdiff
ENSGALG00000029678	SNX16	-2.85508	5e-05	0.000214444	cuffdiff
ENSGALG00000030643	VANGL2	-2.85211	5e-05	0.000214444	cuffdiff
ENSGALG00000041787	PLA2G15	-2.85031	5e-05	0.000214444	cuffdiff
ENSGALG00000001823	C1H11ORF73	-2.84963	5.75492e-10	3.28233e-09	DESeq2,cuffdiff
ENSGALG00000008582	ADAM23	-2.84963	9.16477e-14	7.91735e-13	DESeq2,cuffdiff
ENSGALG00000039861	PLXNB2	-2.84638	5e-05	0.000214444	cuffdiff
ENSGALG00000037781	GSR	-2.84494	5e-05	0.000214444	cuffdiff
ENSGALG00000014873	GJA1	-2.84394	1.31479e-05	4.26185e-05	DESeq2,cuffdiff
ENSGALG00000009680	PAQR7	-2.84369	1.28937e-08	6.23846e-08	DESeq2,cuffdiff
ENSGALG00000008318	SLK	-2.84173	4.06519e-06	1.41965e-05	DESeq2
ENSGALG00000010185	HSPA4L	-2.84119	9.97474e-09	4.89812e-08	DESeq2,cuffdiff
ENSGALG00000030542	SEMA6D	-2.83925	5e-05	0.000214444	cuffdiff
ENSGALG00000004553	SGPL1	-2.8377	1.09686e-11	7.54329e-11	DESeq2,cuffdiff
ENSGALG00000003097	family with sequence similarity 83, member D	-2.83293	6.84059e-09	3.41298e-08	DESeq2
ENSGALG00000029760	NRBP2	-2.83198	5e-05	0.000214444	cuffdiff
ENSGALG00000007554	RAB22A	-2.82795	1.93526e-07	8.09078e-07	DESeq2,cuffdiff
ENSGALG00000005511	VAMP2	-2.82768	0.00122152	0.00286411	DESeq2,cuffdiff
ENSGALG00000007147	DYL2	-2.82322	0.00373939	0.00795634	DESeq2,cuffdiff
ENSGALG00000002053	POR	-2.82169	5.86779e-08	2.61736e-07	DESeq2,cuffdiff
ENSGALG00000011342	FGD6	-2.82125	4.34755e-06	1.51025e-05	DESeq2,cuffdiff
ENSGALG00000007728	PRODH	-2.82031	4.45546e-05	0.000133307	DESeq2,cuffdiff
ENSGALG00000001962	PTBP1	-2.81875	5.52044e-11	3.53788e-10	DESeq2,cuffdiff
ENSGALG00000004509	ubiquitin C; ubiquitin B	-2.81618	8.13264e-06	2.72696e-05	DESeq2
ENSGALG00000004110	TOMM34	-2.81556	1.48901e-08	7.12433e-08	DESeq2,cuffdiff
ENSGALG00000034971	SLC45A4	-2.81429	5e-05	0.000214444	cuffdiff
ENSGALG00000011861	SYT16	-2.81409	0.00010611	0.00029782	DESeq2,cuffdiff
ENSGALG00000037413	IL7	-2.81347	0.01775	0.0409639	cuffdiff
ENSGALG00000038634	KIT	-2.81041	5e-05	0.000214444	cuffdiff
ENSGALG00000005845	SLC7A5	-2.81008	3.05332e-05	9.36576e-05	DESeq2,cuffdiff
ENSGALG00000003336	DAPK2	-2.80056	1.04212e-05	3.42862e-05	DESeq2,cuffdiff
ENSGALG00000005195	OSBPL2	-2.79901	1.07605e-07	4.6605e-07	DESeq2,cuffdiff
ENSGALG00000001668	UBE2R2	-2.79622	1.58986e-11	1.07683e-10	DESeq2,cuffdiff
ENSGALG00000008716	FLRT3	-2.79554	9.92928e-09	4.87794e-08	DESeq2,cuffdiff
ENSGALG00000027977	PRRG3	-2.79433	5e-05	0.000214444	cuffdiff
ENSGALG00000008401	ASB13	-2.79206	5.65787e-05	0.000166218	DESeq2,cuffdiff
ENSGALG00000037339	SMARCAD1	-2.79198	5e-05	0.000214444	cuffdiff
ENSGALG00000043034	KIFC3	-2.79132	5e-05	0.000214444	cuffdiff
ENSGALG00000008179	NT5C2	-2.78958	5.3554e-06	1.84149e-05	DESeq2,cuffdiff
ENSGALG00000010340	TTLL5	-2.7866	4.17854e-13	3.37296e-12	DESeq2,cuffdiff
ENSGALG00000006157	DDX26B	-2.78566	4.9552e-12	3.53141e-11	DESeq2,cuffdiff
ENSGALG00000008407	IRAK2	-2.78314	3.08625e-07	1.25485e-06	DESeq2,cuffdiff
ENSGALG00000028354	METRNL	-2.782	2.49534e-12	1.84408e-11	DESeq2,cuffdiff
ENSGALG00000003550	ARHGAP40	-2.7797	1.00567e-07	4.3709e-07	DESeq2,cuffdiff
ENSGALG00000009500	VPS50	-2.77862	5.70082e-07	2.23795e-06	DESeq2
ENSGALG00000010256	TIPARP	-2.77787	3.65652e-07	1.4742e-06	DESeq2,cuffdiff
ENSGALG00000016325	GSTA3	-2.7774	3.79574e-06	1.33053e-05	DESeq2,cuffdiff
ENSGALG00000008034	CASKIN2	-2.77715	5.37356e-08	2.4065e-07	DESeq2,cuffdiff
ENSGALG00000037791	FRMD4B	-2.77283	5e-05	0.000214444	cuffdiff
ENSGALG00000012013	SLC25A17	-2.77139	4.21689e-14	3.76193e-13	DESeq2,cuffdiff
ENSGALG00000037289	ATL2	-2.7707	5e-05	0.000214444	cuffdiff
ENSGALG00000030481	RAB40C	-2.77051	5e-05	0.000214444	cuffdiff
ENSGALG00000024047	MYCL	-2.7674	0.00955366	0.0188348	DESeq2,cuffdiff
ENSGALG00000000870	DCAKD	-2.76467	0.00180122	0.00408227	DESeq2
ENSGALG00000002581	HTATIP2	-2.76267	1.89978e-06	6.91704e-06	DESeq2,cuffdiff
ENSGALG00000001762	hypothetical LOC417130	-2.76221	0.0165673	0.0309507	DESeq2
ENSGALG00000005478	SNX7	-2.76085	2.66461e-11	1.76526e-10	DESeq2,cuffdiff
ENSGALG00000000783	PTAFR	-2.76012	2.97795e-05	9.1521e-05	DESeq2,cuffdiff
ENSGALG00000026944	ARF6	-2.75942	8.77227e-07	3.36466e-06	DESeq2,cuffdiff
ENSGALG00000002021	ZC3H12A	-2.75935	0.00750139	0.0150728	DESeq2,cuffdiff
ENSGALG00000009514	NRCAM	-2.75809	0.00580135	0.0119178	DESeq2,cuffdiff
ENSGALG00000005722	SEC31B	-2.75688	1.34019e-06	4.99326e-06	DESeq2,cuffdiff
ENSGALG00000006051	CDC7	-2.75606	5.03596e-07	1.99302e-06	DESeq2,cuffdiff
ENSGALG00000009552	similar to RIKEN cDNA 1110067D22	-2.75553	0.00446016	0.00937061	DESeq2
ENSGALG00000015835	GRIK1	-2.75471	0.00126756	0.00296586	DESeq2,cuffdiff
ENSGALG00000016547	TXLNG	-2.75218	1.15667e-06	4.35591e-06	DESeq2,cuffdiff
ENSGALG00000011565	TDRD9	-2.747	0.0153983	0.0289552	DESeq2
ENSGALG00000005957	SLC6A14	-2.74405	1.05362e-06	3.99077e-06	DESeq2,cuffdiff
ENSGALG00000009309	EIF5A2	-2.74244	6.54788e-14	5.73183e-13	DESeq2,cuffdiff
ENSGALG00000008341	FURIN	-2.74229	6.59751e-05	0.000191312	DESeq2,cuffdiff
ENSGALG00000031529	ERBB2	-2.74225	5e-05	0.000214444	cuffdiff
ENSGALG00000036739	UBE2L3	-2.73879	5e-05	0.000214444	cuffdiff
ENSGALG00000005369	BTBD10	-2.73875	1.99292e-06	7.23499e-06	DESeq2,cuffdiff
ENSGALG00000028667	HECTD4	-2.73838	0.000192639	0.000519686	DESeq2,cuffdiff
ENSGALG00000006477	DNAJB6	-2.73665	6.26078e-08	2.77717e-07	DESeq2,cuffdiff
ENSGALG00000001463	PDIK1L	-2.73514	1.94571e-06	7.07279e-06	DESeq2
ENSGALG00000012239	METAP1	-2.73463	2.44662e-09	1.29148e-08	DESeq2,cuffdiff
ENSGALG00000004085	ZDHHC13	-2.73405	8.60864e-13	6.72591e-12	DESeq2,cuffdiff
ENSGALG00000041613	HEATR3	-2.73218	5e-05	0.000214444	cuffdiff
ENSGALG00000008262	RASGRF1	-2.72824	0.00202254	0.0045325	DESeq2
ENSGALG00000012287	ATP5S	-2.72541	0.00150686	0.00347923	DESeq2
ENSGALG00000006194	SLC52A3	-2.72468	2.48094e-06	8.88852e-06	DESeq2,cuffdiff
ENSGALG00000007151	BRWD3	-2.7229	7.61837e-09	3.78082e-08	DESeq2,cuffdiff
ENSGALG00000008999	AFAP1L2	-2.72243	1.7995e-06	6.57546e-06	DESeq2,cuffdiff
ENSGALG00000016883	DOCK9	-2.71933	0.000541621	0.00135538	DESeq2,cuffdiff
ENSGALG00000039327	VAV3	-2.71895	5e-05	0.000214444	cuffdiff
ENSGALG00000004143	YWHAB	-2.71835	1.36912e-13	1.16391e-12	DESeq2,cuffdiff
ENSGALG00000015898	MYO6	-2.71451	1.28445e-07	5.50594e-07	DESeq2,cuffdiff
ENSGALG00000009581	MPP5	-2.71342	7.9162e-06	2.65836e-05	DESeq2,cuffdiff
ENSGALG00000005794	BLOC1S2	-2.71131	7.35884e-09	3.65688e-08	DESeq2,cuffdiff
ENSGALG00000033102	LRRFIP2	-2.70859	5e-05	0.000214444	cuffdiff
ENSGALG00000007132	ACOX2	-2.7038	0.000592844	0.00147369	DESeq2,cuffdiff
ENSGALG00000013085	PTPRO	-2.70211	0.0186318	0.0343603	DESeq2
ENSGALG00000009483	MARK1	-2.70047	3.15241e-07	1.28017e-06	DESeq2,cuffdiff
ENSGALG00000033631	MYC	-2.69985	5e-05	0.000214444	cuffdiff
ENSGALG00000014718	MAP3K1	-2.69525	9.42125e-10	5.23216e-09	DESeq2,cuffdiff
ENSGALG00000028204	GPX1	-2.69476	4.45488e-12	3.19928e-11	DESeq2,cuffdiff
ENSGALG00000009451	PPID	-2.69049	2.47824e-09	1.30571e-08	DESeq2,cuffdiff
ENSGALG00000010026	PPP1CB	-2.6891	1.00933e-08	4.95198e-08	DESeq2,cuffdiff
ENSGALG00000036218	RAB4A	-2.68801	5e-05	0.000214444	cuffdiff
ENSGALG00000034007	ITGA6	-2.68744	5e-05	0.000214444	cuffdiff
ENSGALG00000013829	REPS1	-2.68363	3.44066e-09	1.78258e-08	DESeq2,cuffdiff
ENSGALG00000012866	SERPINB6	-2.68204	0.00172187	0.00392308	DESeq2,cuffdiff
ENSGALG00000009038	CLDN12	-2.6815	2.64915e-05	8.20695e-05	DESeq2,cuffdiff
ENSGALG00000026119	MN1	-2.67997	9.12836e-06	3.03537e-05	DESeq2,cuffdiff
ENSGALG00000003657	UNC119	-2.67769	0.00344041	0.00736639	DESeq2,cuffdiff
ENSGALG00000011203	HPSE	-2.67496	0.000136535	0.000378003	DESeq2,cuffdiff
ENSGALG00000006049	MST4	-2.67211	2.2235e-10	1.32487e-09	DESeq2,cuffdiff
ENSGALG00000041285	MAP2K3	-2.67043	5e-05	0.000214444	cuffdiff
ENSGALG00000008098	NAMPT	-2.66978	2.56672e-09	1.34916e-08	DESeq2
ENSGALG00000008738	similar to alpha-aspartyl dipeptidase	-2.66759	2.43281e-09	1.2848e-08	DESeq2
ENSGALG00000002414	TSPAN14	-2.666	1.60105e-05	5.10257e-05	DESeq2,cuffdiff
ENSGALG00000008953	AASS	-2.66587	4.22863e-07	1.69266e-06	DESeq2,cuffdiff
ENSGALG00000006908	DLG1	-2.66284	1.78612e-09	9.55479e-09	DESeq2,cuffdiff
ENSGALG00000041993	UGDH	-2.66165	5e-05	0.000214444	cuffdiff
ENSGALG00000015240	CPOX	-2.6613	2.25492e-07	9.34001e-07	DESeq2,cuffdiff
ENSGALG00000035867	ELF5	-2.65872	5e-05	0.000214444	cuffdiff
ENSGALG00000001364	CSNK1A1	-2.6494	9.38905e-13	7.31523e-12	DESeq2,cuffdiff
ENSGALG00000027757	ARL4A	-2.64683	5.60703e-09	2.83927e-08	DESeq2,cuffdiff
ENSGALG00000009873	LEMD3	-2.64584	1.10158e-08	5.37632e-08	DESeq2,cuffdiff
ENSGALG00000004088	FNBP1	-2.64558	6.43437e-08	2.85078e-07	DESeq2,cuffdiff
ENSGALG00000016140	FAM3B	-2.63652	8.21514e-08	3.60269e-07	DESeq2,cuffdiff
ENSGALG00000004259	BLMH	-2.63628	3.93508e-08	1.78803e-07	DESeq2,cuffdiff
ENSGALG00000008479	PLEKHM3	-2.6358	2.24022e-06	8.07256e-06	DESeq2,cuffdiff
ENSGALG00000005398	HAGH	-2.63532	3.70615e-10	2.15554e-09	DESeq2,cuffdiff
ENSGALG00000007299	THOC7	-2.63414	3.90962e-16	4.28298e-15	DESeq2,cuffdiff
ENSGALG00000008095	KIF23	-2.63127	5.8701e-16	6.28314e-15	DESeq2,cuffdiff
ENSGALG00000028422	SOX7	-2.63036	4.35987e-07	1.74084e-06	DESeq2,cuffdiff
ENSGALG00000001415	ubiquitin-conjugating enzyme E2L 3	-2.62642	2.00907e-07	8.38061e-07	DESeq2
ENSGALG00000009344	ZAK	-2.62642	3.63309e-08	1.65957e-07	DESeq2,cuffdiff
ENSGALG00000010886	PAQR3	-2.62317	1.52739e-06	5.63447e-06	DESeq2,cuffdiff
ENSGALG00000010315	GTPBP2	-2.62259	7.6437e-08	3.36395e-07	DESeq2,cuffdiff
ENSGALG00000038089	EGFR	-2.62151	5e-05	0.000214444	cuffdiff
ENSGALG00000039326	HSBP1L1	-2.6214	5e-05	0.000214444	cuffdiff
ENSGALG00000011389	TRAF3	-2.61969	0.00986346	0.0193841	DESeq2,cuffdiff
ENSGALG00000034860	BCHE	-2.6171	5e-05	0.000214444	cuffdiff
ENSGALG00000040157	CHTF18	-2.616	5e-05	0.000214444	cuffdiff
ENSGALG00000010386	DLK2	-2.61414	0.00422807	0.00892317	DESeq2
ENSGALG00000002469	CDC73	-2.61196	6.84234e-08	3.02435e-07	DESeq2,cuffdiff
ENSGALG00000001763	CZH18ORF25	-2.61161	3.30959e-06	1.16816e-05	DESeq2,cuffdiff
ENSGALG00000016502	TP53I3	-2.60918	0.000196984	0.000530024	DESeq2,cuffdiff
ENSGALG00000007771	FAM210B	-2.60896	3.04382e-06	1.07742e-05	DESeq2
ENSGALG00000010843	GPR137B	-2.6066	8.10734e-11	5.11379e-10	DESeq2,cuffdiff
ENSGALG00000016174	LMBRD1	-2.60615	1.41281e-05	4.55057e-05	DESeq2,cuffdiff
ENSGALG00000015803	KDM3A	-2.60548	1.55861e-07	6.60744e-07	DESeq2,cuffdiff
ENSGALG00000029664	SAMD12	-2.60427	0.009	0.0228074	cuffdiff
ENSGALG00000004814	RHPN2	-2.60182	0.00215784	0.00480016	DESeq2,cuffdiff
ENSGALG00000029571	TMEM55A	-2.60072	5e-05	0.000214444	cuffdiff
ENSGALG00000009020	JAG1	-2.59856	1.43628e-12	1.09765e-11	DESeq2,cuffdiff
ENSGALG00000037249	KCNQ5	-2.59282	0.0001	0.000407218	cuffdiff
ENSGALG00000010072	DDI2	-2.58596	2.40352e-10	1.42305e-09	DESeq2,cuffdiff
ENSGALG00000041795	WWP1	-2.58349	5e-05	0.000214444	cuffdiff
ENSGALG00000012610	CTSL2	-2.58047	1.09405e-05	3.58681e-05	DESeq2,cuffdiff
ENSGALG00000005608	Slc9a3r2	-2.58017	1.78025e-05	5.63838e-05	DESeq2,cuffdiff
ENSGALG00000010909	PRKG2	-2.57369	0.01015	0.0252956	cuffdiff
ENSGALG00000008497	SLC38A2	-2.57267	0.0136416	0.0259087	DESeq2,cuffdiff
ENSGALG00000013493	SPTLC1	-2.57229	3.93707e-07	1.58331e-06	DESeq2,cuffdiff
ENSGALG00000005670	SLMAP	-2.57209	1.10023e-07	4.7579e-07	DESeq2,cuffdiff
ENSGALG00000043399	EZH2	-2.57164	0.00015	0.000590235	cuffdiff
ENSGALG00000015496	CHMP2B	-2.56904	1.33646e-08	6.44125e-08	DESeq2,cuffdiff
ENSGALG00000013810	VTA1	-2.56478	1.52684e-12	1.16368e-11	DESeq2,cuffdiff
ENSGALG00000013626	GMNN	-2.55981	1.31672e-05	4.26687e-05	DESeq2,cuffdiff
ENSGALG00000012061	GPD1L2	-2.55956	0.00190742	0.00429948	DESeq2,cuffdiff
ENSGALG00000010848	BTB (POZ) domain containing 7	-2.55779	3.5829e-07	1.44761e-06	DESeq2
ENSGALG00000008074	AMMECR1	-2.55613	5.90214e-07	2.3105e-06	DESeq2,cuffdiff
ENSGALG00000021697	CEP85	-2.55597	5e-05	0.000214444	cuffdiff
ENSGALG00000004187	TAF9	-2.55543	2.87623e-10	1.68952e-09	DESeq2,cuffdiff
ENSGALG00000002729	GK5	-2.55421	1.57635e-11	1.06833e-10	DESeq2,cuffdiff
ENSGALG00000015858	DOPEY1	-2.55396	6.61832e-09	3.31094e-08	DESeq2,cuffdiff
ENSGALG00000027874	CHAC1	-2.5523	0.000819389	0.00199	DESeq2,cuffdiff
ENSGALG00000012837	EXOC2	-2.55117	5.99155e-07	2.34387e-06	DESeq2,cuffdiff
ENSGALG00000007574	Ras-related GTP binding B	-2.54957	1.61867e-11	1.09502e-10	DESeq2
ENSGALG00000015693	USP25	-2.5487	1.27609e-09	6.94896e-09	DESeq2,cuffdiff
ENSGALG00000004710	TMOD3	-2.54835	8.624e-06	2.8848e-05	DESeq2,cuffdiff
ENSGALG00000007481	HACD3	-2.54793	1.40204e-10	8.56836e-10	DESeq2
ENSGALG00000008969	EPCAM	-2.54773	4.05056e-12	2.91889e-11	DESeq2,cuffdiff
ENSGALG00000011136	CAPN9	-2.54591	0.000207877	0.000557192	DESeq2,cuffdiff
ENSGALG00000005086	PLAU	-2.54579	1.22158e-05	3.98391e-05	DESeq2,cuffdiff
ENSGALG00000015877	SH3BGRL2	-2.54478	4.46631e-06	1.5491e-05	DESeq2,cuffdiff
ENSGALG00000010294	RPS6KL1	-2.54416	0.000224587	0.000599397	DESeq2,cuffdiff
ENSGALG00000004749	TMEM11	-2.54346	2.36967e-08	1.11381e-07	DESeq2,cuffdiff
ENSGALG00000010901	ABCB5	-2.54327	0.000581173	0.0014466	DESeq2,cuffdiff
ENSGALG00000008692	MAPKBP1	-2.54268	1.73438e-09	9.30433e-09	DESeq2,cuffdiff
ENSGALG00000024298	ADAMTSL5	-2.53893	1.9128e-06	6.9622e-06	DESeq2,cuffdiff
ENSGALG00000013400	PDCD6	-2.53701	2.04959e-05	6.43862e-05	DESeq2,cuffdiff
ENSGALG00000007016	FAM169B	-2.53611	2.40935e-05	7.50141e-05	DESeq2,cuffdiff
ENSGALG00000016340	EIF2S3L	-2.53579	1.10104e-08	5.37604e-08	DESeq2
ENSGALG00000037067	EIF3E	-2.53144	5e-05	0.000214444	cuffdiff
ENSGALG00000003925	myopalladin	-2.52966	0.00685693	0.0139102	DESeq2
ENSGALG00000026298	SERTAD2	-2.52954	8.20842e-05	0.000234562	DESeq2,cuffdiff
ENSGALG00000001600	DVL1	-2.52846	1.4176e-07	6.03514e-07	DESeq2,cuffdiff
ENSGALG00000010282	TMEM63B	-2.5279	1.12362e-07	4.85153e-07	DESeq2,cuffdiff
ENSGALG00000015428	PSD3	-2.52686	3.78491e-08	1.7254e-07	DESeq2,cuffdiff
ENSGALG00000006567	UBASH3B	-2.52608	1.2101e-08	5.88034e-08	DESeq2,cuffdiff
ENSGALG00000007167	CLEC16A	-2.52604	2.9452e-06	1.04548e-05	DESeq2,cuffdiff
ENSGALG00000006145	serine/threonine kinase 35	-2.52492	0.00339143	0.00726708	DESeq2
ENSGALG00000016736	CYFIP1	-2.5243	1.29707e-11	8.85489e-11	DESeq2,cuffdiff
ENSGALG00000030783	GTPBP1	-2.52288	5e-05	0.000214444	cuffdiff
ENSGALG00000000527	SH3 domain binding glutamic acid-rich protein like 3	-2.52201	1.23592e-10	7.62408e-10	DESeq2
ENSGALG00000003500	TSC1	-2.52132	2.72362e-09	1.42894e-08	DESeq2,cuffdiff
ENSGALG00000016512	NRBP1	-2.51964	6.018e-09	3.02684e-08	DESeq2,cuffdiff
ENSGALG00000019228	SFT2D2	-2.51914	1.02257e-07	4.43747e-07	DESeq2,cuffdiff
ENSGALG00000010536	FAF1	-2.51902	4.01873e-07	1.61384e-06	DESeq2,cuffdiff
ENSGALG00000010119	CDKL2	-2.51759	0.00021157	0.00056682	DESeq2
ENSGALG00000003861	HERC4	-2.51612	2.5902e-07	1.06422e-06	DESeq2,cuffdiff
ENSGALG00000041684	FBXO30	-2.51582	5e-05	0.000214444	cuffdiff
ENSGALG00000017204	SESN3	-2.5131	5.91562e-09	2.98206e-08	DESeq2,cuffdiff
ENSGALG00000002005	similar to Hypothetical protein MGC63553	-2.51163	3.26217e-08	1.49686e-07	DESeq2
ENSGALG00000012631	PWP1	-2.51143	1.92753e-10	1.15838e-09	DESeq2,cuffdiff
ENSGALG00000035108	KDM7A	-2.51068	5e-05	0.000214444	cuffdiff
ENSGALG00000012852	MKRN1	-2.51067	1.69579e-08	8.06546e-08	DESeq2,cuffdiff
ENSGALG00000008057	LLGL2	-2.51035	2.86308e-07	1.17075e-06	DESeq2,cuffdiff
ENSGALG00000043208	TRAFD1	-2.51025	0.01185	0.0288733	cuffdiff
ENSGALG00000014408	LLGL1	-2.50884	6.37327e-06	2.16687e-05	DESeq2,cuffdiff
ENSGALG00000010020	TTC7A	-2.50772	6.03314e-07	2.35849e-06	DESeq2,cuffdiff
ENSGALG00000010031	ARHGAP10	-2.50722	4.42885e-08	2.00102e-07	DESeq2,cuffdiff
ENSGALG00000009320	PSEN1	-2.49998	5.02447e-05	0.000148781	DESeq2,cuffdiff
ENSGALG00000001412	SEMA7A	-2.49929	3.3769e-09	1.7528e-08	DESeq2,cuffdiff
ENSGALG00000006607	GUCD1	-2.49896	2.77244e-08	1.2867e-07	DESeq2,cuffdiff
ENSGALG00000010992	SLC6A15	-2.49894	3.78944e-05	0.000114666	DESeq2,cuffdiff
ENSGALG00000000618	ZCCHC17	-2.49891	9.88247e-08	4.29853e-07	DESeq2,cuffdiff
ENSGALG00000005232	USP54	-2.49796	3.29039e-09	1.71186e-08	DESeq2,cuffdiff
ENSGALG00000026981	NHSL1	-2.4979	6.25499e-07	2.4384e-06	DESeq2,cuffdiff
ENSGALG00000007435	RAB18	-2.49715	1.68653e-06	6.18356e-06	DESeq2,cuffdiff
ENSGALG00000007615	RAB11A	-2.49553	9.36223e-11	5.85584e-10	DESeq2,cuffdiff
ENSGALG00000002683	DECR2	-2.49318	9.64738e-12	6.67566e-11	DESeq2,cuffdiff
ENSGALG00000011132	RBMS1	-2.49318	3.23159e-08	1.48465e-07	DESeq2,cuffdiff
ENSGALG00000002060	TAF15	-2.49155	5.65832e-11	3.62418e-10	DESeq2,cuffdiff
ENSGALG00000016362	SH3YL1	-2.49078	3.06051e-08	1.40952e-07	DESeq2,cuffdiff
ENSGALG00000009959	RAB3IP	-2.48803	3.79956e-06	1.33145e-05	DESeq2,cuffdiff
ENSGALG00000012799	RREB1	-2.48746	6.00566e-08	2.67566e-07	DESeq2,cuffdiff
ENSGALG00000010370	MED12L	-2.48697	1.22216e-09	6.67151e-09	DESeq2,cuffdiff
ENSGALG00000006020	BTBD1	-2.48339	1.82598e-08	8.66625e-08	DESeq2,cuffdiff
ENSGALG00000029709	INPP4A	-2.48335	5e-05	0.000214444	cuffdiff
ENSGALG00000009913	SMARCA5	-2.48193	6.34799e-08	2.81474e-07	DESeq2,cuffdiff
ENSGALG00000009381	SIPA1L1	-2.48135	3.65127e-08	1.66719e-07	DESeq2,cuffdiff
ENSGALG00000042784	TPPP	-2.48031	0.0015	0.00471448	cuffdiff
ENSGALG00000006449	glutamate receptor interacting protein 2	-2.4796	0.0265068	0.0472413	DESeq2
ENSGALG00000013822	TXLNB	-2.4783	0.0211	0.047489	cuffdiff
ENSGALG00000043460	SOX2	-2.47754	5e-05	0.000214444	cuffdiff
ENSGALG00000010654	TRAPPC11	-2.47622	9.20511e-08	4.01326e-07	DESeq2
ENSGALG00000030377	MDFI	-2.47413	0.00165	0.00513704	cuffdiff
ENSGALG00000015218	SLC19A2	-2.47263	0.000134701	0.000373295	DESeq2,cuffdiff
ENSGALG00000002804	RND2	-2.47103	0.00786415	0.0157367	DESeq2,cuffdiff
ENSGALG00000016595	TRIM35	-2.468	5.06255e-07	2.00142e-06	DESeq2,cuffdiff
ENSGALG00000012775	TFAP2A	-2.46487	1.25519e-05	4.0852e-05	DESeq2,cuffdiff
ENSGALG00000015422	NRG1	-2.46473	0.00176206	0.00400407	DESeq2,cuffdiff
ENSGALG00000012946	FAM60A	-2.46456	0.00399273	0.00845359	DESeq2,cuffdiff
ENSGALG00000009440	C1H7ORF60	-2.46345	0.00322423	0.00693534	DESeq2,cuffdiff
ENSGALG00000006342	UEVLD	-2.45668	8.00365e-07	3.08597e-06	DESeq2,cuffdiff
ENSGALG00000009538	retinol dehydrogenase 12 (all-trans/9-cis/11-cis)	-2.45663	0.00674776	0.0137089	DESeq2
ENSGALG00000015969	FAM135A	-2.4549	3.2965e-06	1.16391e-05	DESeq2,cuffdiff
ENSGALG00000004644	HSF3	-2.45483	4.85339e-05	0.000144134	DESeq2,cuffdiff
ENSGALG00000005001	CNBP	-2.45464	1.79433e-09	9.59377e-09	DESeq2,cuffdiff
ENSGALG00000011474	OSBPL10	-2.45379	1.06031e-05	3.48436e-05	DESeq2,cuffdiff
ENSGALG00000029301	BMP2	-2.45353	0.0019	0.00582695	cuffdiff
ENSGALG00000008321	RNPEPL1	-2.45203	2.93241e-06	1.0416e-05	DESeq2,cuffdiff
ENSGALG00000033690	RSL1D1	-2.45129	5e-05	0.000214444	cuffdiff
ENSGALG00000042552	TJP1	-2.44979	5e-05	0.000214444	cuffdiff
ENSGALG00000023122	SULT1B1	-2.44691	2.96987e-07	1.21132e-06	DESeq2,cuffdiff
ENSGALG00000028998	XPA	-2.4461	2.34075e-07	9.67048e-07	DESeq2,cuffdiff
ENSGALG00000005206	ACSL3	-2.4453	2.4746e-08	1.16069e-07	DESeq2,cuffdiff
ENSGALG00000000608	CDH1	-2.44411	0.00196476	0.00441538	DESeq2,cuffdiff
ENSGALG00000008314	ARL8B	-2.44295	1.61524e-07	6.82938e-07	DESeq2,cuffdiff
ENSGALG00000032799	HEATR1	-2.44201	5e-05	0.000214444	cuffdiff
ENSGALG00000006170	LRRC8C	-2.44061	1.60668e-05	5.11615e-05	DESeq2,cuffdiff
ENSGALG00000008771	SHOC2	-2.43808	7.8874e-09	3.91087e-08	DESeq2,cuffdiff
ENSGALG00000000761	TSKU	-2.43798	2.36876e-05	7.38324e-05	DESeq2,cuffdiff
ENSGALG00000010061	LRBA	-2.4374	2.18337e-09	1.15908e-08	DESeq2,cuffdiff
ENSGALG00000021658	PAFAH2	-2.43624	0.00291388	0.00632611	DESeq2,cuffdiff
ENSGALG00000027058	EMP2	-2.43385	4.84092e-06	1.67332e-05	DESeq2,cuffdiff
ENSGALG00000011639	CEP170B	-2.43346	4.79294e-07	1.9029e-06	DESeq2,cuffdiff
ENSGALG00000000769	RAB7B	-2.42941	1.36675e-07	5.83382e-07	DESeq2,cuffdiff
ENSGALG00000015681	NRIP1	-2.42868	5.78253e-05	0.000169702	DESeq2,cuffdiff
ENSGALG00000002618	KCTD7	-2.42802	0.000243546	0.000645994	DESeq2,cuffdiff
ENSGALG00000040746	CHMP1B	-2.42725	5e-05	0.000214444	cuffdiff
ENSGALG00000004106	DHCR7	-2.42628	1.27865e-08	6.18926e-08	DESeq2,cuffdiff
ENSGALG00000007439	SLMO2	-2.42494	0.000259359	0.000683886	DESeq2,cuffdiff
ENSGALG00000029714	UNC45A	-2.42397	5e-05	0.000214444	cuffdiff
ENSGALG00000003213	LGALS2	-2.42333	0.000946948	0.0022683	DESeq2,cuffdiff
ENSGALG00000007291	C16orf72	-2.4225	2.55253e-08	1.19224e-07	DESeq2,cuffdiff
ENSGALG00000005236	FARSB	-2.42095	6.28748e-12	4.4357e-11	DESeq2,cuffdiff
ENSGALG00000011221	AGPAT9	-2.42023	0.000557568	0.0013928	DESeq2,cuffdiff
ENSGALG00000007012	ARRDC4	-2.41993	1.33221e-05	4.31207e-05	DESeq2,cuffdiff
ENSGALG00000007434	RHBDF1	-2.41972	3.34607e-09	1.7384e-08	DESeq2,cuffdiff
ENSGALG00000002911	MOXD1	-2.41969	1.15044e-09	6.30459e-09	DESeq2,cuffdiff
ENSGALG00000014730	ELOVL7	-2.41911	0.00381141	0.008098	DESeq2,cuffdiff
ENSGALG00000008750	DPH7	-2.41563	4.97053e-06	1.71548e-05	DESeq2,cuffdiff
ENSGALG00000008247	ARFGAP2	-2.41151	3.24449e-10	1.89986e-09	DESeq2,cuffdiff
ENSGALG00000015122	TAF4B	-2.40976	0.019	0.0434341	cuffdiff
ENSGALG00000016896	ABCC4	-2.40948	2.85057e-08	1.3188e-07	DESeq2,cuffdiff
ENSGALG00000005615	hypothetical LOC420411	-2.40916	2.12949e-05	6.6765e-05	DESeq2
ENSGALG00000025915	ARRDC3	-2.40767	2.01649e-07	8.4053e-07	DESeq2,cuffdiff
ENSGALG00000009252	PLD1	-2.40683	1.5113e-06	5.58063e-06	DESeq2,cuffdiff
ENSGALG00000005512	KIAA1671	-2.40337	4.97983e-07	1.9722e-06	DESeq2,cuffdiff
ENSGALG00000026493	RALB	-2.40309	1.03398e-08	5.06851e-08	DESeq2,cuffdiff
ENSGALG00000011289	NKIRAS1	-2.40272	0.00140764	0.00326835	DESeq2,cuffdiff
ENSGALG00000012850	RAB19	-2.40169	0.000253645	0.000670082	DESeq2
ENSGALG00000005314	APPBP2	-2.40066	4.31093e-06	1.49799e-05	DESeq2,cuffdiff
ENSGALG00000008835	SAMD13	-2.39965	0.000124576	0.000346781	DESeq2,cuffdiff
ENSGALG00000033212	HSP90AA1	-2.39951	5e-05	0.000214444	cuffdiff
ENSGALG00000002026	CAPN15	-2.39707	5e-05	0.000214444	cuffdiff
ENSGALG00000000547	CNKSR1	-2.39367	1.47781e-06	5.46254e-06	DESeq2,cuffdiff
ENSGALG00000002666	RAB11FIP3	-2.39363	8.5989e-05	0.000244908	DESeq2,cuffdiff
ENSGALG00000031975	UBE2H	-2.39312	5e-05	0.000214444	cuffdiff
ENSGALG00000042822	TAX1BP1	-2.39295	5e-05	0.000214444	cuffdiff
ENSGALG00000001121	SH3GL1	-2.39201	0.000165342	0.000451283	DESeq2,cuffdiff
ENSGALG00000012731	TBC1D7	-2.39156	0.000913349	0.00219627	DESeq2,cuffdiff
ENSGALG00000011254	SATB1	-2.39102	2.71946e-08	1.26599e-07	DESeq2,cuffdiff
ENSGALG00000004355	MCU	-2.38959	2.99004e-06	1.06005e-05	DESeq2
ENSGALG00000004492	PIGL	-2.3881	1.82073e-06	6.6422e-06	DESeq2,cuffdiff
ENSGALG00000005057	ADK	-2.38559	2.56846e-09	1.34943e-08	DESeq2,cuffdiff
ENSGALG00000011278	KAT2B	-2.3849	3.68956e-08	1.68331e-07	DESeq2,cuffdiff
ENSGALG00000016421	ITGB1BP1	-2.38364	0.000268304	0.000704653	DESeq2,cuffdiff
ENSGALG00000017295	PTHLH	-2.38281	0.00220866	0.00490347	DESeq2,cuffdiff
ENSGALG00000038745	LACTB2	-2.38206	5e-05	0.000214444	cuffdiff
ENSGALG00000027989	SBDSL	-2.38192	5.54002e-08	2.47609e-07	DESeq2,cuffdiff
ENSGALG00000010885	BMP2K	-2.38121	2.05828e-08	9.71115e-08	DESeq2,cuffdiff
ENSGALG00000013912	hypothetical LOC421690	-2.38032	0.0101281	0.0198488	DESeq2
ENSGALG00000027864	NFKBIA	-2.37939	0.00200114	0.00448814	DESeq2,cuffdiff
ENSGALG00000034876	PDP1	-2.37736	5e-05	0.000214444	cuffdiff
ENSGALG00000008051	MTMR3	-2.37715	3.03034e-06	1.07332e-05	DESeq2,cuffdiff
ENSGALG00000043555	NPNT	-2.37696	5e-05	0.000214444	cuffdiff
ENSGALG00000040607	MED23	-2.37375	5e-05	0.000214444	cuffdiff
ENSGALG00000015490	FBXL4	-2.37374	2.59843e-06	9.2827e-06	DESeq2,cuffdiff
ENSGALG00000021274	ectonucleoside triphosphate diphosphohydrolase 1	-2.37027	0.0151257	0.0284905	DESeq2
ENSGALG00000007932	TRAF6	-2.36815	0.000280306	0.000734108	DESeq2,cuffdiff
ENSGALG00000007697	MGEA5	-2.36793	1.92003e-08	9.08183e-08	DESeq2,cuffdiff
ENSGALG00000034171	EPB41L1	-2.36748	5e-05	0.000214444	cuffdiff
ENSGALG00000041163	ABHD17A	-2.36744	5e-05	0.000214444	cuffdiff
ENSGALG00000038504	MID1	-2.36735	0.0023	0.00691276	cuffdiff
ENSGALG00000017089	SLC46A3	-2.36199	0.0280267	0.0495949	DESeq2,cuffdiff
ENSGALG00000002706	XRN1	-2.36148	0.000837804	0.00203163	DESeq2,cuffdiff
ENSGALG00000013990	RPS12	-2.36123	4.58747e-08	2.06935e-07	DESeq2,cuffdiff
ENSGALG00000007964	GATSL3	-2.36052	0.0171932	0.0319865	DESeq2,cuffdiff
ENSGALG00000002888	CASZ1	-2.35963	1.35142e-06	5.03008e-06	DESeq2,cuffdiff
ENSGALG00000023576	PIM3	-2.35897	0.000103663	0.000291683	DESeq2,cuffdiff
ENSGALG00000008791	NMT2	-2.35627	5.98807e-05	0.000175183	DESeq2,cuffdiff
ENSGALG00000028047	RHOV	-2.35592	0.000154457	0.000423781	DESeq2,cuffdiff
ENSGALG00000025759	TFDP2	-2.35441	2.78755e-09	1.46111e-08	DESeq2
ENSGALG00000022955	VAMP1	-2.35314	0.00856452	0.0170377	DESeq2
ENSGALG00000008827	FERMT1	-2.35125	5.06773e-10	2.91713e-09	DESeq2,cuffdiff
ENSGALG00000011562	PARK2	-2.35097	0.000195755	0.000527099	DESeq2,cuffdiff
ENSGALG00000008015	UBE2V1	-2.35051	7.81164e-06	2.6264e-05	DESeq2,cuffdiff
ENSGALG00000010471	PPP2R2D	-2.34961	3.66454e-06	1.28655e-05	DESeq2,cuffdiff
ENSGALG00000027633	RASSF9	-2.34938	5.54926e-07	2.17998e-06	DESeq2,cuffdiff
ENSGALG00000038768	FAM20C	-2.34848	5e-05	0.000214444	cuffdiff
ENSGALG00000015011	C18orf8	-2.34831	1.82038e-05	5.7541e-05	DESeq2
ENSGALG00000001253	RC3H2	-2.34822	1.06466e-05	3.49764e-05	DESeq2
ENSGALG00000009024	CLIP4	-2.34762	4.92752e-07	1.95218e-06	DESeq2,cuffdiff
ENSGALG00000015881	CPNE3	-2.34551	1.47002e-09	7.93939e-09	DESeq2,cuffdiff
ENSGALG00000015026	TRAF3IP2	-2.34488	6.76755e-08	2.99366e-07	DESeq2,cuffdiff
ENSGALG00000012702	JARID2	-2.34423	6.03204e-07	2.35849e-06	DESeq2,cuffdiff
ENSGALG00000003259	EIF2B1	-2.34401	1.00598e-05	3.31653e-05	DESeq2
ENSGALG00000008454	NOP58	-2.34125	1.56505e-06	5.76582e-06	DESeq2,cuffdiff
ENSGALG00000016518	PHKA2	-2.34063	4.38969e-07	1.7515e-06	DESeq2
ENSGALG00000012273	SOS2	-2.3398	1.76719e-05	5.60019e-05	DESeq2,cuffdiff
ENSGALG00000031397	NT5C3A	-2.33767	5e-05	0.000214444	cuffdiff
ENSGALG00000015225	BLZF1	-2.33706	1.78568e-05	5.65239e-05	DESeq2,cuffdiff
ENSGALG00000008143	UACA	-2.33647	0.000345053	0.000890142	DESeq2,cuffdiff
ENSGALG00000007750	RLIM	-2.3364	0.000251747	0.000666169	DESeq2,cuffdiff
ENSGALG00000006983	DNTT	-2.33554	0.0128823	0.0246421	DESeq2
ENSGALG00000005474	PNAT10	-2.33448	4.17362e-06	1.45479e-05	DESeq2
ENSGALG00000033575	EIF2B4	-2.33398	5e-05	0.000214444	cuffdiff
ENSGALG00000011469	IGFBP2	-2.33231	5.87684e-05	0.000172334	DESeq2,cuffdiff
ENSGALG00000007174	TNFSF15	-2.33064	6.76689e-05	0.00019597	DESeq2
ENSGALG00000007278	GRIN2A	-2.33	0.0016	0.00499862	cuffdiff
ENSGALG00000008962	MSH2	-2.32934	3.68153e-06	1.29171e-05	DESeq2,cuffdiff
ENSGALG00000014819	JMY	-2.32908	0.000154995	0.000424804	DESeq2,cuffdiff
ENSGALG00000010363	HERC3	-2.32859	3.59633e-11	2.35327e-10	DESeq2,cuffdiff
ENSGALG00000005647	ABCD3	-2.32857	3.76262e-05	0.000113886	DESeq2,cuffdiff
ENSGALG00000013134	PLEKHA5	-2.32805	2.18418e-05	6.83265e-05	DESeq2,cuffdiff
ENSGALG00000008797	WASL	-2.32484	6.61903e-08	2.93028e-07	DESeq2,cuffdiff
ENSGALG00000007522	ABCC3	-2.32202	2.15451e-08	1.01566e-07	DESeq2,cuffdiff
ENSGALG00000017276	Rho guanine nucleotide exchange factor (GEF) 19	-2.31836	9.94755e-07	3.77919e-06	DESeq2
ENSGALG00000014724	GPBP1	-2.31613	7.49532e-05	0.000215616	DESeq2,cuffdiff
ENSGALG00000010692	LRP8	-2.31535	0.00174091	0.00395842	DESeq2,cuffdiff
ENSGALG00000012159	ACTR3	-2.3149	2.08428e-06	7.53977e-06	DESeq2,cuffdiff
ENSGALG00000002216	NEK7	-2.314	1.00102e-05	3.30309e-05	DESeq2,cuffdiff
ENSGALG00000000616	ELF3	-2.314	7.4352e-06	2.5051e-05	DESeq2,cuffdiff
ENSGALG00000040363	ABHD5	-2.31233	5e-05	0.000214444	cuffdiff
ENSGALG00000030024	USP15	-2.31108	5e-05	0.000214444	cuffdiff
ENSGALG00000015346	NFKBIZ	-2.30962	0.00119817	0.00281468	DESeq2,cuffdiff
ENSGALG00000012150	TAB1	-2.30897	2.11954e-05	6.64715e-05	DESeq2,cuffdiff
ENSGALG00000005090	SKA2	-2.30814	0.0001562	0.000427897	DESeq2,cuffdiff
ENSGALG00000014784	MAST4	-2.30748	0.00648898	0.0132285	DESeq2,cuffdiff
ENSGALG00000011798	HEBP1	-2.30451	1.5143e-05	4.85095e-05	DESeq2,cuffdiff
ENSGALG00000005294	PPFIBP2	-2.30358	4.35669e-07	1.74019e-06	DESeq2,cuffdiff
ENSGALG00000002283	MAPKAPK3	-2.30236	2.57439e-06	9.21151e-06	DESeq2,cuffdiff
ENSGALG00000016427	ADAM17	-2.29951	1.13472e-08	5.52364e-08	DESeq2,cuffdiff
ENSGALG00000003479	LMTK2	-2.29363	0.000514571	0.00129174	DESeq2,cuffdiff
ENSGALG00000007766	KIAA1217	-2.29355	1.14546e-05	3.74769e-05	DESeq2
ENSGALG00000036466	MYO10	-2.29343	5e-05	0.000214444	cuffdiff
ENSGALG00000001376	ARID3B	-2.29323	2.0772e-06	7.51901e-06	DESeq2,cuffdiff
ENSGALG00000012808	CDYL	-2.29201	1.56226e-08	7.45887e-08	DESeq2,cuffdiff
ENSGALG00000009899	CAND1	-2.29057	5.32347e-10	3.05336e-09	DESeq2,cuffdiff
ENSGALG00000021104	similar to OCTN2 protein; solute carrier family 22 (organic cation transporter), member 5	-2.29053	1.65231e-06	6.0733e-06	DESeq2
ENSGALG00000000619	ANGPTL4	-2.28926	0.002	0.0060991	cuffdiff
ENSGALG00000007581	FYTTD1	-2.28606	3.49197e-08	1.59968e-07	DESeq2,cuffdiff
ENSGALG00000017153	RDX	-2.28546	5.11998e-07	2.02127e-06	DESeq2,cuffdiff
ENSGALG00000003758	MREG	-2.28526	0.00497168	0.010352	DESeq2,cuffdiff
ENSGALG00000001006	TP73	-2.28427	0.00297921	0.00645793	DESeq2,cuffdiff
ENSGALG00000007641	LDB1	-2.28358	0.000476417	0.00120324	DESeq2,cuffdiff
ENSGALG00000011990	USP53	-2.28233	0.000378231	0.000971032	DESeq2,cuffdiff
ENSGALG00000009560	MSMO1	-2.27997	0.00128378	0.00300066	DESeq2,cuffdiff
ENSGALG00000003668	phosphatidylinositol transfer protein, cytoplasmic 1	-2.27537	0.00923033	0.0182584	DESeq2
ENSGALG00000016196	CBS	-2.2737	0.000288125	0.000753175	DESeq2,cuffdiff
ENSGALG00000009317	WDR26	-2.27163	0.00207102	0.00462633	DESeq2,cuffdiff
ENSGALG00000042163	FAM136A	-2.26934	0.00115	0.00371268	cuffdiff
ENSGALG00000012655	POLR3B	-2.26776	1.01381e-05	3.34095e-05	DESeq2,cuffdiff
ENSGALG00000010934	INADL	-2.26608	6.13246e-06	2.09199e-05	DESeq2,cuffdiff
ENSGALG00000002272	NOC4L	-2.26448	1.99465e-07	8.32355e-07	DESeq2,cuffdiff
ENSGALG00000017330	RPS3	-2.26176	3.22154e-06	1.1378e-05	DESeq2,cuffdiff
ENSGALG00000034179	SLC12A4	-2.26032	5e-05	0.000214444	cuffdiff
ENSGALG00000009993	MED8	-2.25955	5.11022e-05	0.00015112	DESeq2,cuffdiff
ENSGALG00000002488	PAIP2	-2.25753	9.00728e-11	5.64329e-10	DESeq2,cuffdiff
ENSGALG00000010238	NAP1L1	-2.25576	1.3599e-08	6.54578e-08	DESeq2,cuffdiff
ENSGALG00000005002	VDAC2	-2.25567	2.97045e-12	2.17937e-11	DESeq2,cuffdiff
ENSGALG00000002253	HEMK1	-2.25547	0.00103724	0.00246349	DESeq2,cuffdiff
ENSGALG00000000610	calmodulin binding transcription activator 1	-2.2551	1.55988e-06	5.74867e-06	DESeq2
ENSGALG00000017165	CUL5	-2.25432	9.28446e-07	3.5417e-06	DESeq2,cuffdiff
ENSGALG00000038957	NAE1	-2.25341	5e-05	0.000214444	cuffdiff
ENSGALG00000007981	CLN6	-2.25217	0.000124888	0.000347563	DESeq2,cuffdiff
ENSGALG00000003674	DHTKD1	-2.25048	1.58472e-06	5.8306e-06	DESeq2
ENSGALG00000006252	LMO4	-2.24936	8.3478e-13	6.5358e-12	DESeq2,cuffdiff
ENSGALG00000009505	PNPLA8	-2.24766	0.00138697	0.00322703	DESeq2,cuffdiff
ENSGALG00000013726	AIRC	-2.24754	5.2227e-09	2.65547e-08	DESeq2
ENSGALG00000008174	MTAP	-2.24535	1.34966e-05	4.36098e-05	DESeq2,cuffdiff
ENSGALG00000003999	NAV2	-2.24402	6.1022e-08	2.71651e-07	DESeq2,cuffdiff
ENSGALG00000015805	CHMP3	-2.24285	1.86443e-07	7.82095e-07	DESeq2,cuffdiff
ENSGALG00000009858	SLC30A1	-2.24272	4.04393e-06	1.4131e-05	DESeq2,cuffdiff
ENSGALG00000009971	CDC20	-2.24129	1.00557e-06	3.81767e-06	DESeq2
ENSGALG00000040475	ATMIN	-2.23943	0.0001	0.000407218	cuffdiff
ENSGALG00000014413	CCDC58	-2.23884	0.00020717	0.000555429	DESeq2
ENSGALG00000029789	PPP1R2	-2.23792	5e-05	0.000214444	cuffdiff
ENSGALG00000015024	RCL1	-2.23697	1.05366e-06	3.99077e-06	DESeq2,cuffdiff
ENSGALG00000007547	ABI1	-2.23549	6.5971e-07	2.56819e-06	DESeq2,cuffdiff
ENSGALG00000027950	TXNDC17	-2.23446	1.20884e-06	4.54321e-06	DESeq2,cuffdiff
ENSGALG00000041650	DUSP7	-2.23262	5e-05	0.000214444	cuffdiff
ENSGALG00000003570	ATIC	-2.23253	3.37959e-10	1.97441e-09	DESeq2
ENSGALG00000010001	EGLN3	-2.23104	2.99565e-07	1.22094e-06	DESeq2,cuffdiff
ENSGALG00000028155	DUSP16	-2.2304	9.84262e-09	4.83749e-08	DESeq2,cuffdiff
ENSGALG00000027533	RNF24	-2.22814	5.55411e-05	0.000163384	DESeq2
ENSGALG00000013063	SRD5A1	-2.22782	0.0219221	0.0397667	DESeq2
ENSGALG00000042159	SLITRK3	-2.22538	0.0218	0.0488291	cuffdiff
ENSGALG00000034487	IMPA1	-2.22532	5e-05	0.000214444	cuffdiff
ENSGALG00000011169	PDCD2	-2.22192	2.7188e-05	8.41574e-05	DESeq2
ENSGALG00000015413	STX19	-2.22023	0.00236514	0.00522806	DESeq2
ENSGALG00000030580	RPS6KA5	-2.21965	5e-05	0.000214444	cuffdiff
ENSGALG00000012039	PSMA3	-2.21956	2.00014e-10	1.1988e-09	DESeq2,cuffdiff
ENSGALG00000015415	HACE1	-2.21818	1.5469e-05	4.94549e-05	DESeq2,cuffdiff
ENSGALG00000001602	NUTF2	-2.21738	1.63737e-07	6.91772e-07	DESeq2
ENSGALG00000009390	MET	-2.21627	0.000197241	0.000530589	DESeq2
ENSGALG00000022980	CDKN1B	-2.21597	5.57204e-07	2.18817e-06	DESeq2,cuffdiff
ENSGALG00000001848	UBE2J2	-2.21594	8.83862e-10	4.93552e-09	DESeq2,cuffdiff
ENSGALG00000028283	CLUH	-2.21591	5e-05	0.000214444	cuffdiff
ENSGALG00000026978	RPL29	-2.21289	2.6429e-05	8.18983e-05	DESeq2,cuffdiff
ENSGALG00000008096	SUFU	-2.2127	4.96779e-05	0.000147297	DESeq2,cuffdiff
ENSGALG00000009784	PTPN14	-2.21188	5.34398e-08	2.39612e-07	DESeq2,cuffdiff
ENSGALG00000027588	ACY1	-2.21014	0.000568824	0.00141775	DESeq2,cuffdiff
ENSGALG00000001992	PKM	-2.20917	0.000706831	0.00173508	DESeq2,cuffdiff
ENSGALG00000017200	MTMR2	-2.2089	2.62873e-05	8.14819e-05	DESeq2,cuffdiff
ENSGALG00000004813	IARS	-2.20728	4.34964e-05	0.000130246	DESeq2,cuffdiff
ENSGALG00000007810	PPP4R2	-2.20702	2.36078e-06	8.47973e-06	DESeq2,cuffdiff
ENSGALG00000043756	PEX11G	-2.2067	0.001	0.00328641	cuffdiff
ENSGALG00000011116	VRK1	-2.20531	3.70878e-05	0.000112408	DESeq2,cuffdiff
ENSGALG00000007124	POP5	-2.20488	0.000254816	0.000673017	DESeq2
ENSGALG00000004798	MPRIP	-2.20292	9.52586e-06	3.15444e-05	DESeq2,cuffdiff
ENSGALG00000016266	PRRG1	-2.20141	0.00181017	0.00410008	DESeq2
ENSGALG00000027299	NTF3	-2.20133	0.00318194	0.00685227	DESeq2,cuffdiff
ENSGALG00000015163	RNF138	-2.1993	0.000214559	0.000574278	DESeq2,cuffdiff
ENSGALG00000014531	chromosome 12 open reading frame 51; similar to KIAA0614 protein	-2.1974	4.73256e-07	1.88026e-06	DESeq2
ENSGALG00000005472	NAT	-2.19701	4.23086e-05	0.000127062	DESeq2
ENSGALG00000003383	KPNA6	-2.19667	2.06778e-10	1.23537e-09	DESeq2,cuffdiff
ENSGALG00000016971	TSC22D1	-2.1966	3.47485e-05	0.000105747	DESeq2,cuffdiff
ENSGALG00000006367	PCBD2	-2.19658	8.36729e-05	0.000238797	DESeq2,cuffdiff
ENSGALG00000006423	KCTD5	-2.19534	8.86963e-05	0.000251978	DESeq2,cuffdiff
ENSGALG00000014094	STK38L	-2.19533	6.70177e-05	0.000194185	DESeq2,cuffdiff
ENSGALG00000009975	CCT2	-2.19517	1.66248e-06	6.10866e-06	DESeq2,cuffdiff
ENSGALG00000001636	EDC4	-2.19182	5e-05	0.000214444	cuffdiff
ENSGALG00000013642	KAZN	-2.19088	3.6692e-05	0.000111359	DESeq2,cuffdiff
ENSGALG00000007303	LEPREL1	-2.19019	1.21896e-05	3.97885e-05	DESeq2,cuffdiff
ENSGALG00000001701	PUSL1	-2.18659	0.01845	0.0423555	cuffdiff
ENSGALG00000000747	CHD5	-2.18575	3.58639e-08	1.64025e-07	DESeq2,cuffdiff
ENSGALG00000030781	CA2	-2.18371	5e-05	0.000214444	cuffdiff
ENSGALG00000006950	LIMK2	-2.18352	8.94727e-06	2.97958e-05	DESeq2,cuffdiff
ENSGALG00000012138	septin 7	-2.18344	2.1989e-06	7.93133e-06	DESeq2
ENSGALG00000028133	UBE2V2	-2.18269	2.5002e-05	7.76053e-05	DESeq2,cuffdiff
ENSGALG00000004243	IFITM3	-2.18117	0.00240728	0.00531806	DESeq2,cuffdiff
ENSGALG00000034741	ETNPPL	-2.18109	0.0008	0.00268385	cuffdiff
ENSGALG00000012179	SOCS4	-2.18014	0.000553096	0.00138317	DESeq2,cuffdiff
ENSGALG00000034344	MTHFD2	-2.17828	5e-05	0.000214444	cuffdiff
ENSGALG00000013795	HIVEP2	-2.17574	0.000122419	0.000341201	DESeq2,cuffdiff
ENSGALG00000026653	ARL9	-2.17479	2.33868e-07	9.66549e-07	DESeq2,cuffdiff
ENSGALG00000008725	KIF16B	-2.17447	0.000570799	0.00142236	DESeq2,cuffdiff
ENSGALG00000003053	PRDX6	-2.17327	4.40482e-05	0.000131827	DESeq2,cuffdiff
ENSGALG00000013041	CCT5	-2.17297	6.37046e-06	2.16657e-05	DESeq2,cuffdiff
ENSGALG00000005678	FLNB	-2.17085	1.66161e-05	5.28056e-05	DESeq2,cuffdiff
ENSGALG00000006771	RPS15A	-2.16952	1.6576e-05	5.27081e-05	DESeq2,cuffdiff
ENSGALG00000032925	STK40	-2.16744	5e-05	0.000214444	cuffdiff
ENSGALG00000008094	HSPD1	-2.16744	5.3237e-06	1.83116e-05	DESeq2,cuffdiff
ENSGALG00000016665	FDFT1	-2.16735	3.12352e-05	9.56796e-05	DESeq2,cuffdiff
ENSGALG00000022641	ribonuclease P 14kDa subunit	-2.16559	0.00137405	0.0031983	DESeq2
ENSGALG00000002813	RPS10	-2.16514	7.87197e-06	2.64509e-05	DESeq2,cuffdiff
ENSGALG00000019976	ADAT2	-2.16489	1.31942e-06	4.92079e-06	DESeq2
ENSGALG00000008752	JMJD7	-2.16284	0.01015	0.0252956	cuffdiff
ENSGALG00000005084	TRIM37	-2.16199	2.07067e-07	8.61828e-07	DESeq2,cuffdiff
ENSGALG00000029435	CYP7B1	-2.16093	5e-05	0.000214444	cuffdiff
ENSGALG00000000150	RPL9	-2.16031	6.9668e-06	2.35437e-05	DESeq2,cuffdiff
ENSGALG00000041635	CAMK2D	-2.1603	0.0001	0.000407218	cuffdiff
ENSGALG00000010870	JUN	-2.15908	0.00028635	0.000748885	DESeq2,cuffdiff
ENSGALG00000002389	ITGB4	-2.15814	0.00022985	0.000612714	DESeq2,cuffdiff
ENSGALG00000007098	KIF21A	-2.1573	0.000854484	0.00206716	DESeq2,cuffdiff
ENSGALG00000005922	RPL5	-2.15657	1.35685e-05	4.38296e-05	DESeq2,cuffdiff
ENSGALG00000007699	RPS25	-2.15573	8.19807e-06	2.74725e-05	DESeq2,cuffdiff
ENSGALG00000005074	FAM102A	-2.1549	0.000590928	0.00146958	DESeq2,cuffdiff
ENSGALG00000010077	RPS3A	-2.15312	1.09262e-05	3.58422e-05	DESeq2,cuffdiff
ENSGALG00000039130	TBC1D22B	-2.153	5e-05	0.000214444	cuffdiff
ENSGALG00000014442	GAPDH	-2.15252	2.94982e-09	1.5404e-08	DESeq2,cuffdiff
ENSGALG00000009596	TMEM117	-2.15223	0.0126	0.030427	cuffdiff
ENSGALG00000001465	RPL38	-2.15177	4.41748e-06	1.53311e-05	DESeq2,cuffdiff
ENSGALG00000016909	NDFIP2	-2.15139	1.68735e-08	8.03214e-08	DESeq2,cuffdiff
ENSGALG00000041099	ARL5A	-2.14981	0.0001	0.000407218	cuffdiff
ENSGALG00000015109	TJP2	-2.14884	8.90945e-06	2.96787e-05	DESeq2,cuffdiff
ENSGALG00000014795	TGIF1	-2.1485	0.00388805	0.00824444	DESeq2,cuffdiff
ENSGALG00000023933	G0S2	-2.14728	0.00215	0.00651107	cuffdiff
ENSGALG00000042469	PRKDC	-2.14701	5e-05	0.000214444	cuffdiff
ENSGALG00000012408	PSMC6	-2.147	2.86698e-05	8.84017e-05	DESeq2,cuffdiff
ENSGALG00000043280	EXOC8	-2.14682	0.0139	0.0331465	cuffdiff
ENSGALG00000038948	KDM5B	-2.14472	5e-05	0.000214444	cuffdiff
ENSGALG00000016419	ASAP2	-2.14184	4.169e-06	1.45363e-05	DESeq2,cuffdiff
ENSGALG00000009205	ANKFN1L	-2.14181	0.0132068	0.0251896	DESeq2,cuffdiff
ENSGALG00000002709	MYO1C	-2.13658	3.45759e-09	1.79053e-08	DESeq2,cuffdiff
ENSGALG00000005700	GID8	-2.13572	0.00284101	0.00618111	DESeq2
ENSGALG00000005108	CUL3	-2.13468	2.89173e-08	1.33619e-07	DESeq2,cuffdiff
ENSGALG00000003197	RPL7A	-2.13467	3.54804e-05	0.000107887	DESeq2,cuffdiff
ENSGALG00000008946	NHLRC2	-2.13287	5.47895e-05	0.000161257	DESeq2,cuffdiff
ENSGALG00000032664	UBE2B	-2.13217	5e-05	0.000214444	cuffdiff
ENSGALG00000029572	TOP1MT	-2.13135	5e-05	0.000214444	cuffdiff
ENSGALG00000006161	CHMP1A	-2.12879	4.16033e-08	1.88656e-07	DESeq2,cuffdiff
ENSGALG00000034777	VPS13D	-2.12834	5e-05	0.000214444	cuffdiff
ENSGALG00000016449	PQLC3	-2.12672	0.000168353	0.000459054	DESeq2,cuffdiff
ENSGALG00000015108	FXN	-2.12631	6.77515e-06	2.29307e-05	DESeq2,cuffdiff
ENSGALG00000040098	EEF1D	-2.12469	0.0001	0.000407218	cuffdiff
ENSGALG00000001302	similar to Autoimmune regulator (Autoimmune polyendocrinopathy candidiasis ectodermal dystrophy protein homolog) (APECED protein homolog)	-2.12315	7.84261e-07	3.02779e-06	DESeq2
ENSGALG00000012978	CDYL2	-2.12292	0.0035866	0.00765305	DESeq2,cuffdiff
ENSGALG00000030705	TRABD	-2.12258	5e-05	0.000214444	cuffdiff
ENSGALG00000009825	SRGAP1	-2.12254	1.28143e-06	4.78708e-06	DESeq2,cuffdiff
ENSGALG00000035252	RPL7	-2.12213	0.0002	0.000770413	cuffdiff
ENSGALG00000040141	H2AFY	-2.12207	5e-05	0.000214444	cuffdiff
ENSGALG00000010268	PARM1	-2.12192	0.0143	0.0339569	cuffdiff
ENSGALG00000033515	STK11IP	-2.12161	0.0002	0.000770413	cuffdiff
ENSGALG00000011290	RPL15	-2.1212	1.22745e-08	5.9543e-08	DESeq2,cuffdiff
ENSGALG00000031906	FAM83C	-2.11964	5e-05	0.000214444	cuffdiff
ENSGALG00000033889	NAA50	-2.11951	5e-05	0.000214444	cuffdiff
ENSGALG00000004831	RPS4	-2.11888	3.68567e-06	1.29276e-05	DESeq2
ENSGALG00000003298	DDX55	-2.11777	0.000519959	0.00130438	DESeq2
ENSGALG00000004981	TSEN2	-2.11771	5.19398e-07	2.04831e-06	DESeq2,cuffdiff
ENSGALG00000033379	EAF1	-2.11767	0.0061	0.0163229	cuffdiff
ENSGALG00000031105	SLC4A4	-2.11534	5e-05	0.000214444	cuffdiff
ENSGALG00000007491	VWA9	-2.11361	3.8995e-08	1.77403e-07	DESeq2
ENSGALG00000016284	TAB3	-2.11346	1.55758e-05	4.97535e-05	DESeq2,cuffdiff
ENSGALG00000005834	PAFAH1B1	-2.11276	1.16032e-08	5.64579e-08	DESeq2,cuffdiff
ENSGALG00000002644	RPL10A	-2.11161	1.40125e-05	4.51594e-05	DESeq2,cuffdiff
ENSGALG00000014862	HMGCS1	-2.11057	0.0194782	0.0357916	DESeq2,cuffdiff
ENSGALG00000010594	FEZ2	-2.11034	1.91853e-06	6.98077e-06	DESeq2,cuffdiff
ENSGALG00000013372	IL7R	-2.11019	0.00104885	0.00249003	DESeq2,cuffdiff
ENSGALG00000004476	SEMA3G	-2.10953	0.0231446	0.0417677	DESeq2,cuffdiff
ENSGALG00000041432	STUB1	-2.10719	0.00405	0.0114054	cuffdiff
ENSGALG00000028501	dCK	-2.10541	4.85213e-05	0.000144134	DESeq2,cuffdiff
ENSGALG00000008128	MOB4	-2.10539	0.00106151	0.00251633	DESeq2,cuffdiff
ENSGALG00000014551	TTC38L	-2.10489	8.84771e-06	2.95021e-05	DESeq2,cuffdiff
ENSGALG00000015682	UGCG	-2.10431	1.3945e-05	4.49677e-05	DESeq2,cuffdiff
ENSGALG00000001428	EFHD1	-2.10389	4.1239e-09	2.11697e-08	DESeq2,cuffdiff
ENSGALG00000000247	WDR36	-2.1036	1.32299e-07	5.66e-07	DESeq2,cuffdiff
ENSGALG00000011101	URB2	-2.10252	0.000180664	0.000489993	DESeq2,cuffdiff
ENSGALG00000007149	CYTH3	-2.10177	0.0010333	0.00245465	DESeq2,cuffdiff
ENSGALG00000015995	PTPRA	-2.10124	2.83095e-05	8.7339e-05	DESeq2
ENSGALG00000007570	KLF8	-2.09997	6.44243e-05	0.000187058	DESeq2,cuffdiff
ENSGALG00000005788	FARP2	-2.09982	1.12722e-06	4.24928e-06	DESeq2,cuffdiff
ENSGALG00000011045	AFF1	-2.09946	0.000135395	0.000375032	DESeq2,cuffdiff
ENSGALG00000033286	ARSJ	-2.09873	0.0007	0.0023868	cuffdiff
ENSGALG00000030162	IQGAP1	-2.09676	0.0002	0.000770413	cuffdiff
ENSGALG00000002849	DER	-2.09643	0.000307908	0.000801149	DESeq2
ENSGALG00000009407	similar to 1-aminocyclopropane-1-carboxylate synthase	-2.09591	0.00688932	0.0139708	DESeq2
ENSGALG00000009346	HN1L	-2.09469	8.22668e-07	3.16515e-06	DESeq2,cuffdiff
ENSGALG00000003238	GNA11	-2.09413	0.0018	0.00555424	cuffdiff
ENSGALG00000012245	ADH5	-2.09395	7.08647e-05	0.000204696	DESeq2,cuffdiff
ENSGALG00000002929	TRIP12	-2.09237	0.000185618	0.000502339	DESeq2,cuffdiff
ENSGALG00000029897	RPL30	-2.09173	5e-05	0.000214444	cuffdiff
ENSGALG00000016024	SETD4	-2.09025	1.8327e-05	5.78982e-05	DESeq2
ENSGALG00000027142	RPL32	-2.09006	3.1487e-08	1.44835e-07	DESeq2,cuffdiff
ENSGALG00000033512	CPEB4	-2.08966	5e-05	0.000214444	cuffdiff
ENSGALG00000040882	HSPA4	-2.08927	5e-05	0.000214444	cuffdiff
ENSGALG00000005610	SLC44A3	-2.08889	9.35691e-07	3.56812e-06	DESeq2,cuffdiff
ENSGALG00000011797	MTHFD1	-2.0879	4.79469e-07	1.90292e-06	DESeq2,cuffdiff
ENSGALG00000013703	FAM69C	-2.0873	3.40418e-05	0.000103738	DESeq2,cuffdiff
ENSGALG00000009495	FGFR2	-2.08715	2.58195e-06	9.23539e-06	DESeq2,cuffdiff
ENSGALG00000011008	similar to mixed lineage kinase 4 (KIAA1804)	-2.08705	2.25259e-05	7.03684e-05	DESeq2
ENSGALG00000014998	CABLES1	-2.08703	0.00193724	0.00435967	DESeq2,cuffdiff
ENSGALG00000000693	NOB1	-2.08483	5.08126e-05	0.000150343	DESeq2,cuffdiff
ENSGALG00000009539	B3GALNT1	-2.08225	0.00335562	0.00719446	DESeq2,cuffdiff
ENSGALG00000010493	INPP5A	-2.08216	2.93924e-09	1.53631e-08	DESeq2,cuffdiff
ENSGALG00000002301	CNOT1	-2.082	9.39359e-05	0.000265448	DESeq2,cuffdiff
ENSGALG00000012053	FAM83F	-2.0818	0.00249377	0.00548854	DESeq2,cuffdiff
ENSGALG00000015123	ZDHHC23	-2.08138	0.000960815	0.00229758	DESeq2
ENSGALG00000012584	membrane-associated ring finger (C3HC4) 7	-2.08045	5.19772e-05	0.000153424	DESeq2
ENSGALG00000031448	MAPK6	-2.07877	0.0001	0.000407218	cuffdiff
ENSGALG00000042112	EIF4E	-2.07776	5e-05	0.000214444	cuffdiff
ENSGALG00000010623	ORC1	-2.07772	6.75255e-05	0.000195606	DESeq2,cuffdiff
ENSGALG00000000373	Kruppel-like factor 8	-2.07759	0.012778	0.0244678	DESeq2
ENSGALG00000002145	CAMSAP2	-2.07732	0.00176968	0.00401894	DESeq2,cuffdiff
ENSGALG00000004570	NCOA3	-2.07631	0.000298977	0.00077936	DESeq2
ENSGALG00000006395	WDR53	-2.07629	1.73956e-07	7.32737e-07	DESeq2,cuffdiff
ENSGALG00000002142	DGKQ	-2.07488	0.00055491	0.00138678	DESeq2,cuffdiff
ENSGALG00000032178	MAP2K4	-2.07462	5e-05	0.000214444	cuffdiff
ENSGALG00000004834	COPS3	-2.07431	4.34969e-05	0.000130246	DESeq2,cuffdiff
ENSGALG00000000584	LGR6	-2.07364	0.000308612	0.000802605	DESeq2,cuffdiff
ENSGALG00000026605	BAG2	-2.07255	3.42791e-06	1.2065e-05	DESeq2,cuffdiff
ENSGALG00000003165	CCDC6	-2.07138	3.72827e-05	0.000112877	DESeq2,cuffdiff
ENSGALG00000011331	CTH	-2.07097	4.66837e-06	1.61567e-05	DESeq2,cuffdiff
ENSGALG00000008475	ARRDC1	-2.07096	0.000340933	0.000880122	DESeq2,cuffdiff
ENSGALG00000040999	EIF3B	-2.07046	5e-05	0.000214444	cuffdiff
ENSGALG00000031403	ENO1	-2.07036	0.00045	0.00160005	cuffdiff
ENSGALG00000031917	ANKIB1	-2.07021	0.00085	0.00283683	cuffdiff
ENSGALG00000015177	GNAQ	-2.06803	0.00074414	0.00181948	DESeq2
ENSGALG00000013952	B3GALNT2	-2.06789	1.5344e-08	7.33213e-08	DESeq2,cuffdiff
ENSGALG00000042894	SLC25A39	-2.06719	0.0001	0.000407218	cuffdiff
ENSGALG00000034029	FBXO3	-2.06606	5e-05	0.000214444	cuffdiff
ENSGALG00000007649	TIPIN	-2.06481	0.000183954	0.000498196	DESeq2,cuffdiff
ENSGALG00000006179	RPL13	-2.06399	4.20965e-05	0.000126493	DESeq2,cuffdiff
ENSGALG00000005595	HPS4	-2.06388	0.000209674	0.000561875	DESeq2,cuffdiff
ENSGALG00000008631	TYRO3	-2.06363	0.000630421	0.00155948	DESeq2,cuffdiff
ENSGALG00000000857	NMT1	-2.06228	4.17452e-08	1.89222e-07	DESeq2,cuffdiff
ENSGALG00000031928	SPTLC2	-2.06225	0.0002	0.000770413	cuffdiff
ENSGALG00000015195	RPS15	-2.0607	5.46264e-06	1.87491e-05	DESeq2,cuffdiff
ENSGALG00000006425	SLC6A6	-2.06036	4.41199e-06	1.53168e-05	DESeq2,cuffdiff
ENSGALG00000002087	NCBP1	-2.0601	0.000204194	0.000547845	DESeq2,cuffdiff
ENSGALG00000003297	HDAC1	-2.05872	3.38654e-06	1.19344e-05	DESeq2,cuffdiff
ENSGALG00000004255	SNX8	-2.05777	0.00162033	0.00371823	DESeq2,cuffdiff
ENSGALG00000008828	AFTPH	-2.05506	6.07593e-06	2.0746e-05	DESeq2,cuffdiff
ENSGALG00000020251	FNIP2	-2.05373	0.00178822	0.00405775	DESeq2,cuffdiff
ENSGALG00000014852	similar to myosin regulatory light chain	-2.05356	4.10654e-05	0.000123693	DESeq2
ENSGALG00000005439	ACACA	-2.05304	0.000232531	0.000619567	DESeq2,cuffdiff
ENSGALG00000008746	MRPL41	-2.05292	0.00344416	0.0073716	DESeq2
ENSGALG00000030097	RCC1	-2.05187	0.00125	0.00399929	cuffdiff
ENSGALG00000002437	FAM69B	-2.05075	0.00225142	0.00499146	DESeq2,cuffdiff
ENSGALG00000015002	MRPS27	-2.04781	2.4739e-06	8.86613e-06	DESeq2,cuffdiff
ENSGALG00000003092	ERLIN2	-2.04735	1.55332e-09	8.36506e-09	DESeq2,cuffdiff
ENSGALG00000004871	RPS24	-2.04577	3.8758e-05	0.000117153	DESeq2,cuffdiff
ENSGALG00000000470	LMNB2	-2.04562	6.70732e-07	2.60747e-06	DESeq2,cuffdiff
ENSGALG00000012438	SBF1	-2.04549	0.00259939	0.00569414	DESeq2,cuffdiff
ENSGALG00000031457	5-MCDG	-2.04423	0.00015	0.000590235	cuffdiff
ENSGALG00000006390	CRKL	-2.0435	0.00107836	0.00255142	DESeq2,cuffdiff
ENSGALG00000007557	RUBCN	-2.04338	6.17755e-06	2.10673e-05	DESeq2
ENSGALG00000009070	HSPE1	-2.04304	7.5435e-05	0.00021689	DESeq2,cuffdiff
ENSGALG00000011225	SLC25A47	-2.04276	0.0134	0.0320785	cuffdiff
ENSGALG00000040478	CAPN5	-2.04171	5e-05	0.000214444	cuffdiff
ENSGALG00000001563	WDR45B	-2.04125	4.2309e-06	1.47338e-05	DESeq2,cuffdiff
ENSGALG00000014410	CSTB	-2.04024	4.76648e-07	1.89307e-06	DESeq2,cuffdiff
ENSGALG00000006211	BCL2L1	-2.03997	2.90796e-08	1.34203e-07	DESeq2,cuffdiff
ENSGALG00000000273	FER	-2.03963	0.00198643	0.00445872	DESeq2,cuffdiff
ENSGALG00000006855	MELTF	-2.03959	0.00874645	0.0173688	DESeq2
ENSGALG00000032647	CLASP2	-2.03924	5e-05	0.000214444	cuffdiff
ENSGALG00000007224	HGS	-2.0391	0.000392112	0.00100483	DESeq2,cuffdiff
ENSGALG00000017186	BIRC2	-2.03847	0.00564984	0.011645	DESeq2,cuffdiff
ENSGALG00000006873	PHRF1	-2.03784	0.00245749	0.00541615	DESeq2
ENSGALG00000004144	DDX50	-2.03764	2.87841e-06	1.02339e-05	DESeq2,cuffdiff
ENSGALG00000016392	RPS7	-2.03743	2.56454e-05	7.95362e-05	DESeq2,cuffdiff
ENSGALG00000007650	SLC9A3R1	-2.03733	7.61574e-05	0.000218799	DESeq2,cuffdiff
ENSGALG00000036028	GNA13	-2.03695	5e-05	0.000214444	cuffdiff
ENSGALG00000007378	FAM162A	-2.03671	9.98313e-06	3.29514e-05	DESeq2,cuffdiff
ENSGALG00000002868	ribosomal protein L26 like 1	-2.03629	6.14732e-05	0.000179513	DESeq2
ENSGALG00000017170	ALKBH8	-2.036	0.000470854	0.00119026	DESeq2,cuffdiff
ENSGALG00000004372	MICU1	-2.03566	4.95925e-06	1.71211e-05	DESeq2,cuffdiff
ENSGALG00000030626	FZD6	-2.03552	5e-05	0.000214444	cuffdiff
ENSGALG00000013503	FAM149A	-2.03478	0.000805504	0.00195882	DESeq2
ENSGALG00000006680	EHHADH	-2.03335	0.000247315	0.000655214	DESeq2,cuffdiff
ENSGALG00000002448	CCT6	-2.03236	1.75797e-06	6.43209e-06	DESeq2,cuffdiff
ENSGALG00000005948	RPL27A	-2.0323	7.81617e-05	0.000224212	DESeq2,cuffdiff
ENSGALG00000012109	EIF3M	-2.03106	2.22499e-07	9.22287e-07	DESeq2,cuffdiff
ENSGALG00000007181	PGS1	-2.03059	1.55299e-07	6.58608e-07	DESeq2,cuffdiff
ENSGALG00000014984	F2RL1	-2.02988	0.00565985	0.0116635	DESeq2,cuffdiff
ENSGALG00000009709	MUM1	-2.02951	8.47838e-07	3.25416e-06	DESeq2,cuffdiff
ENSGALG00000036850	DNAJA4	-2.02917	0.0053	0.0144303	cuffdiff
ENSGALG00000016504	ITSN2	-2.02913	1.79674e-06	6.56751e-06	DESeq2,cuffdiff
ENSGALG00000008050	HBP1	-2.0291	0.000910061	0.00218931	DESeq2,cuffdiff
ENSGALG00000040896	FASN	-2.02757	0.0026	0.00769823	cuffdiff
ENSGALG00000013037	BCL2L13	-2.0271	0.00084978	0.00205844	DESeq2,cuffdiff
ENSGALG00000011276	BTG1	-2.02649	1.40651e-06	5.2178e-06	DESeq2,cuffdiff
ENSGALG00000000374	RNPEP	-2.02622	0.00173985	0.0039568	DESeq2,cuffdiff
ENSGALG00000030791	DIAPH1	-2.02605	0.0001	0.000407218	cuffdiff
ENSGALG00000002837	RPL27	-2.0256	2.54032e-08	1.18704e-07	DESeq2,cuffdiff
ENSGALG00000001998	R3HDM4	-2.02544	0.000841101	0.00203875	DESeq2,cuffdiff
ENSGALG00000005468	SYNRG	-2.02543	1.18856e-06	4.47297e-06	DESeq2
ENSGALG00000040426	CREG1	-2.02359	5e-05	0.000214444	cuffdiff
ENSGALG00000002397	PSPH	-2.02357	0.00197296	0.00443115	DESeq2
ENSGALG00000001913	dynein, light chain, roadblock-type 1	-2.02334	0.000168854	0.00046031	DESeq2
ENSGALG00000010183	RAB21	-2.02039	3.52505e-05	0.000107217	DESeq2,cuffdiff
ENSGALG00000013688	UROS	-2.02026	0.000719582	0.00176444	DESeq2,cuffdiff
ENSGALG00000008749	POLR3F	-2.0179	5.97916e-07	2.33983e-06	DESeq2,cuffdiff
ENSGALG00000008466	FAM117B	-2.01672	0.00106269	0.00251861	DESeq2,cuffdiff
ENSGALG00000003942	LONP2	-2.01541	4.85823e-05	0.00014424	DESeq2,cuffdiff
ENSGALG00000015957	RNF151	-2.01504	6.89155e-05	0.000199416	DESeq2,cuffdiff
ENSGALG00000010570	BTF3L4	-2.01468	0.00159453	0.00366202	DESeq2,cuffdiff
ENSGALG00000005505	PIK3CB	-2.01384	0.00179207	0.00406401	DESeq2,cuffdiff
ENSGALG00000012658	Tcp11	-2.01187	0.00504469	0.0104826	DESeq2
ENSGALG00000030200	NFU1	-2.01126	5e-05	0.000214444	cuffdiff
ENSGALG00000005782	GCLM	-2.0108	2.62408e-08	1.22413e-07	DESeq2,cuffdiff
ENSGALG00000002889	alveolar soft part sarcoma chromosome region, candidate 1	-2.00957	1.42763e-08	6.84822e-08	DESeq2
ENSGALG00000008010	PTPN1	-2.00935	4.00544e-06	1.40053e-05	DESeq2,cuffdiff
ENSGALG00000009445	INPP5F	-2.00887	0.0166375	0.0310559	DESeq2
ENSGALG00000006707	NOX1	-2.00871	0.0134161	0.0255193	DESeq2
ENSGALG00000004745	NATD1	-2.00853	0.00718732	0.0145094	DESeq2
ENSGALG00000013863	PSMG2	-2.00844	1.22914e-06	4.61185e-06	DESeq2,cuffdiff
ENSGALG00000015821	CCT8	-2.00655	1.08928e-05	3.57432e-05	DESeq2,cuffdiff
ENSGALG00000001521	VPS26B	-2.00633	0.0131389	0.0250815	DESeq2,cuffdiff
ENSGALG00000007095	CUL2	-2.00595	0.00070106	0.00172185	DESeq2,cuffdiff
ENSGALG00000003734	SZRD1	-2.00587	3.41946e-07	1.3841e-06	DESeq2
ENSGALG00000028561	SZT2	-2.00582	0.00249594	0.00549224	DESeq2,cuffdiff
ENSGALG00000000881	GPATCH3	-2.00559	0.0131437	0.0250863	DESeq2,cuffdiff
ENSGALG00000012296	EIF3L	-2.00436	7.19624e-10	4.05685e-09	DESeq2,cuffdiff
ENSGALG00000008201	FBXO21	-2.00416	1.80499e-06	6.59337e-06	DESeq2,cuffdiff
ENSGALG00000014290	UBE2K	-2.00364	9.51525e-07	3.62726e-06	DESeq2,cuffdiff
ENSGALG00000030411	PSMA7	-2.00254	5e-05	0.000214444	cuffdiff
ENSGALG00000015180	PSAT1	-2.0022	0.00152111	0.00350852	DESeq2,cuffdiff
ENSGALG00000017090	POMP	-2.00177	3.21872e-06	1.13717e-05	DESeq2,cuffdiff
ENSGALG00000015314	BEND3	2.00022	0.000661014	0.00162961	DESeq2,cuffdiff
ENSGALG00000013846	ARFGEF3	2.00072	0.00181606	0.00411092	DESeq2,cuffdiff
ENSGALG00000016329	AGPAT5	2.00303	1.42848e-06	5.29404e-06	DESeq2,cuffdiff
ENSGALG00000040267	IVD	2.00366	0.00095	0.00313961	cuffdiff
ENSGALG00000018634	hypothetical LOC424677	2.00614	0.00179653	0.00407329	DESeq2
ENSGALG00000008211	ACP2	2.00712	3.85634e-06	1.3505e-05	DESeq2
ENSGALG00000024485	BET1	2.00811	1.63537e-05	5.20456e-05	DESeq2
ENSGALG00000009192	SLITRK2	2.00882	0.00011276	0.000315457	DESeq2,cuffdiff
ENSGALG00000042534	NFATC1	2.0109	0.00085	0.00283683	cuffdiff
ENSGALG00000008947	PAK7	2.01132	0.02301	0.0415516	DESeq2
ENSGALG00000017049	ALG5	2.01221	4.20725e-06	1.46606e-05	DESeq2,cuffdiff
ENSGALG00000002771	CRIP1	2.0123	1.50123e-05	4.81046e-05	DESeq2,cuffdiff
ENSGALG00000004216	TOR3A	2.01475	0.0122085	0.0234856	DESeq2
ENSGALG00000010211	ALDH6A1	2.01693	1.40339e-06	5.20968e-06	DESeq2,cuffdiff
ENSGALG00000023571	TRIM59	2.01757	4.80346e-05	0.000142917	DESeq2,cuffdiff
ENSGALG00000013408	TMF1	2.0176	3.68263e-05	0.000111736	DESeq2,cuffdiff
ENSGALG00000014297	IRF7	2.02044	0.000766755	0.00187069	DESeq2
ENSGALG00000002106	CLCC1	2.02518	4.81861e-06	1.66613e-05	DESeq2
ENSGALG00000016545	REPS2	2.02663	7.32215e-06	2.46924e-05	DESeq2,cuffdiff
ENSGALG00000013196	ANKS6	2.02717	0.00017987	0.000488201	DESeq2,cuffdiff
ENSGALG00000002131	NPRL2	2.02752	0.000522733	0.00131101	DESeq2,cuffdiff
ENSGALG00000004661	SHISA5	2.02791	1.66703e-06	6.12339e-06	DESeq2,cuffdiff
ENSGALG00000032247	ATP1A1	2.02792	0.00035	0.00128324	cuffdiff
ENSGALG00000020253	microtubule-associated protein 9	2.02858	0.00403454	0.00853565	DESeq2
ENSGALG00000028759	LYPD6B	2.03024	0.000782848	0.00190621	DESeq2,cuffdiff
ENSGALG00000016994	NUDT15	2.03036	0.000997518	0.00237622	DESeq2,cuffdiff
ENSGALG00000003645	phosphatidylinositol transfer protein, membrane-associated 2	2.03268	0.000486071	0.00122541	DESeq2
ENSGALG00000039818	GLG1	2.03315	5e-05	0.000214444	cuffdiff
ENSGALG00000010746	TMEM59	2.03327	8.58656e-09	4.24063e-08	DESeq2,cuffdiff
ENSGALG00000008136	C7H2ORF69	2.03399	0.00545	0.0147911	cuffdiff
ENSGALG00000035031	HEY1	2.03401	0.0008	0.00268385	cuffdiff
ENSGALG00000004254	TMEM120B	2.03812	0.000305475	0.000795186	DESeq2,cuffdiff
ENSGALG00000010083	ST3GAL3	2.03854	0.00229091	0.00507198	DESeq2
ENSGALG00000004193	ARSG	2.03882	0.021939	0.0397909	DESeq2
ENSGALG00000010209	PGRMC2	2.04004	1.7339e-05	5.50247e-05	DESeq2,cuffdiff
ENSGALG00000039169	MLH1	2.0402	0.0062	0.0165415	cuffdiff
ENSGALG00000035239	GLCCI1	2.04041	5e-05	0.000214444	cuffdiff
ENSGALG00000014036	Sec61 alpha 2 subunit (S. cerevisiae)	2.04064	1.09299e-05	3.58438e-05	DESeq2
ENSGALG00000001493	protein phosphatase 1F (PP2C domain containing)	2.04478	0.000297023	0.000774626	DESeq2
ENSGALG00000004806	EDEM3	2.04611	1.34204e-05	4.34136e-05	DESeq2,cuffdiff
ENSGALG00000007748	SLC16A2	2.04731	3.65165e-07	1.47276e-06	DESeq2,cuffdiff
ENSGALG00000012341	salvador homolog 1 (Drosophila)	2.04912	3.6247e-07	1.46295e-06	DESeq2
ENSGALG00000038043	HECTD2	2.05049	0.0026	0.00769823	cuffdiff
ENSGALG00000031642	ILK	2.05056	5e-05	0.000214444	cuffdiff
ENSGALG00000015749	ST3 beta-galactoside alpha-2,3-sialyltransferase 5	2.05121	0.00106029	0.00251398	DESeq2
ENSGALG00000005992	PDE8A	2.05249	3.38799e-07	1.37236e-06	DESeq2,cuffdiff
ENSGALG00000008256	BLM	2.05297	5.88772e-05	0.000172562	DESeq2
ENSGALG00000005713	NCKIPSD	2.05441	8.85117e-06	2.95021e-05	DESeq2,cuffdiff
ENSGALG00000006907	SOWAHA	2.05526	0.00747828	0.0150291	DESeq2,cuffdiff
ENSGALG00000028568	DNAL1	2.05539	9.50388e-05	0.000268362	DESeq2
ENSGALG00000000424	CMTM3	2.05597	2.61061e-06	9.32326e-06	DESeq2,cuffdiff
ENSGALG00000041417	ACADSB	2.05628	5e-05	0.000214444	cuffdiff
ENSGALG00000008168	ANKRD16	2.0563	0.00873392	0.0173501	DESeq2
ENSGALG00000043828	HEXA	2.05744	5e-05	0.000214444	cuffdiff
ENSGALG00000034528	SNTB1	2.05842	5e-05	0.000214444	cuffdiff
ENSGALG00000015033	REV3L	2.05853	0.000851678	0.00206215	DESeq2,cuffdiff
ENSGALG00000008916	DNAJB4	2.05891	0.00214227	0.00476837	DESeq2,cuffdiff
ENSGALG00000001496	PPM1F	2.05942	0.0005	0.00175936	cuffdiff
ENSGALG00000042551	PSD	2.05957	0.0088	0.0224096	cuffdiff
ENSGALG00000005869	COPG1	2.05982	0.00158384	0.00363971	DESeq2
ENSGALG00000034628	CCDC127	2.05984	0.00015	0.000590235	cuffdiff
ENSGALG00000014877	EMB	2.0617	0.0223924	0.0405279	DESeq2
ENSGALG00000008836	ATP6AP1	2.06197	2.17294e-05	6.8032e-05	DESeq2,cuffdiff
ENSGALG00000004369	PYGO1	2.06236	0.0261205	0.0466196	DESeq2
ENSGALG00000007070	OTOA	2.06239	0.0116862	0.0225895	DESeq2
ENSGALG00000008567	PACS1	2.0624	3.4438e-05	0.000104888	DESeq2,cuffdiff
ENSGALG00000014716	IL6ST	2.0629	2.2377e-05	6.99423e-05	DESeq2
ENSGALG00000005935	EVI5	2.06294	1.17631e-05	3.84748e-05	DESeq2,cuffdiff
ENSGALG00000006471	SLCO2A1	2.06416	0.0190958	0.0351697	DESeq2,cuffdiff
ENSGALG00000006358	TMEM86A	2.06629	0.023051	0.0416123	DESeq2,cuffdiff
ENSGALG00000014659	C1R	2.06675	6.19105e-05	0.000180649	DESeq2,cuffdiff
ENSGALG00000001220	HERPUD1	2.06684	0.00427984	0.00901884	DESeq2,cuffdiff
ENSGALG00000003082	DPH1	2.06912	0.01355	0.0324032	cuffdiff
ENSGALG00000013002	DAP1	2.0703	7.29237e-07	2.8251e-06	DESeq2
ENSGALG00000029819	SCG2	2.07241	0.0088	0.0224096	cuffdiff
ENSGALG00000026781	ALOX5AP	2.0753	0.0226362	0.0409426	DESeq2
ENSGALG00000010763	TRIP11	2.07862	0.0103576	0.0202627	DESeq2,cuffdiff
ENSGALG00000006167	LRRC8B	2.07887	0.000641023	0.00158395	DESeq2,cuffdiff
ENSGALG00000012158	DPY19L1	2.07996	1.2159e-06	4.56819e-06	DESeq2,cuffdiff
ENSGALG00000005907	RPN1	2.08228	5.07544e-06	1.74953e-05	DESeq2,cuffdiff
ENSGALG00000007930	MAP2K5	2.08411	6.31469e-05	0.00018373	DESeq2,cuffdiff
ENSGALG00000007474	PCYT1A	2.08549	0.000346512	0.000893699	DESeq2,cuffdiff
ENSGALG00000002882	BNIP1	2.08565	1.33322e-05	4.31409e-05	DESeq2
ENSGALG00000006708	COL23A1	2.08936	0.000139017	0.000384494	DESeq2
ENSGALG00000016607	CLCN4	2.08948	0.00121794	0.00285812	DESeq2,cuffdiff
ENSGALG00000001937	hexosaminidase A (alpha polypeptide)	2.08969	0.000358008	0.000921651	DESeq2
ENSGALG00000006808	TSPAN6	2.09018	9.4232e-05	0.000266218	DESeq2,cuffdiff
ENSGALG00000003835	ATPase, Ca++ transporting, cardiac muscle, slow twitch 2	2.09269	6.29814e-05	0.000183344	DESeq2
ENSGALG00000005021	RAB43	2.09283	0.00057908	0.00144186	DESeq2,cuffdiff
ENSGALG00000010156	DOCK8	2.09657	0.000803929	0.00195542	DESeq2,cuffdiff
ENSGALG00000012989	NINJ2	2.0966	0.0062	0.0165415	cuffdiff
ENSGALG00000007628	prostate transmembrane protein, androgen induced 1	2.09697	0.000310489	0.000806925	DESeq2
ENSGALG00000013272	PRMT8	2.09781	0.0029993	0.00649644	DESeq2
ENSGALG00000010793	SLC24A4	2.09947	0.0275309	0.0487946	DESeq2
ENSGALG00000016894	DNAJC3	2.10182	3.3379e-05	0.000101801	DESeq2,cuffdiff
ENSGALG00000032640	CRIM1	2.10256	5e-05	0.000214444	cuffdiff
ENSGALG00000006623	ATP11C	2.10318	1.19997e-05	3.92029e-05	DESeq2,cuffdiff
ENSGALG00000015376	IDUA	2.10332	5.19161e-05	0.000153284	DESeq2,cuffdiff
ENSGALG00000029893	COG1	2.10405	0.01835	0.0421904	cuffdiff
ENSGALG00000034044	TBC1D12	2.10506	5e-05	0.000214444	cuffdiff
ENSGALG00000011697	SEC22A	2.10766	9.57075e-07	3.64718e-06	DESeq2,cuffdiff
ENSGALG00000002646	FAM171B	2.11637	0.00133387	0.00311125	DESeq2,cuffdiff
ENSGALG00000001479	CYB5D2	2.11648	0.000976614	0.00233138	DESeq2,cuffdiff
ENSGALG00000021897	CCDC107	2.11878	0.000236165	0.000628652	DESeq2,cuffdiff
ENSGALG00000005656	DENND6A	2.11973	2.77313e-08	1.2867e-07	DESeq2,cuffdiff
ENSGALG00000003577	ring finger protein 19B	2.1199	0.000799828	0.00194629	DESeq2
ENSGALG00000019568	SSR1	2.12445	0.00025	0.000944739	cuffdiff
ENSGALG00000016862	KDELC1	2.12485	2.98417e-07	1.21671e-06	DESeq2,cuffdiff
ENSGALG00000017050	SMAD9	2.12825	0.00741738	0.0149227	DESeq2,cuffdiff
ENSGALG00000008786	NBEAL1	2.13031	0.00014432	0.000398179	DESeq2,cuffdiff
ENSGALG00000004760	TMEM116	2.13207	0.000453066	0.00114919	DESeq2
ENSGALG00000004033	GALNT10	2.13278	4.79613e-06	1.65886e-05	DESeq2,cuffdiff
ENSGALG00000008855	UGP2	2.13355	2.77947e-07	1.13822e-06	DESeq2,cuffdiff
ENSGALG00000016806	GCC2	2.13461	0.00656759	0.0133692	DESeq2,cuffdiff
ENSGALG00000003875	ABL1	2.13637	0.000180463	0.000489572	DESeq2
ENSGALG00000015836	CEP162	2.13765	0.00457173	0.00959781	DESeq2,cuffdiff
ENSGALG00000015537	MAN2B2	2.14025	4.0798e-07	1.63601e-06	DESeq2,cuffdiff
ENSGALG00000037587	ENPP3	2.14217	0.0059	0.015841	cuffdiff
ENSGALG00000011047	LEPROT	2.14275	1.57903e-05	5.03815e-05	DESeq2,cuffdiff
ENSGALG00000003675	PRKAR1B	2.14326	2.13606e-05	6.69523e-05	DESeq2,cuffdiff
ENSGALG00000006702	MFGE8	2.14422	0.00362048	0.00771947	DESeq2,cuffdiff
ENSGALG00000005673	DTWD1	2.14443	5.79475e-06	1.98465e-05	DESeq2,cuffdiff
ENSGALG00000003604	SLC46A1	2.14477	9.97749e-05	0.00028138	DESeq2,cuffdiff
ENSGALG00000004880	synaptonemal complex protein 2	2.1479	0.0203755	0.0372508	DESeq2
ENSGALG00000014428	TAPBPL	2.15232	0.000429896	0.00109464	DESeq2,cuffdiff
ENSGALG00000003099	PCTP	2.15543	0.000954798	0.00228612	DESeq2,cuffdiff
ENSGALG00000027786	SOCS3	2.15793	0.0097	0.0243083	cuffdiff
ENSGALG00000026302	SRPRB	2.16065	3.64768e-06	1.28144e-05	DESeq2,cuffdiff
ENSGALG00000020590	CCDC101	2.1617	0.000474666	0.00119909	DESeq2
ENSGALG00000010322	JDP2	2.1637	4.91794e-05	0.000145935	DESeq2,cuffdiff
ENSGALG00000029533	LRP5	2.16386	5e-05	0.000214444	cuffdiff
ENSGALG00000026470	BOD1L1	2.16597	0.00149534	0.00345478	DESeq2,cuffdiff
ENSGALG00000011176	SCRN1	2.16789	0.0248541	0.0445726	DESeq2
ENSGALG00000004559	DPY19L3	2.17171	7.51901e-05	0.000216241	DESeq2,cuffdiff
ENSGALG00000011837	Bardet-Biedl syndrome 12	2.17189	0.0031041	0.00670141	DESeq2
ENSGALG00000005809	septin 2	2.17507	1.03567e-05	3.4084e-05	DESeq2
ENSGALG00000009824	CCDC173	2.17881	0.00255	0.00757337	cuffdiff
ENSGALG00000007093	CYTH1	2.17971	1.22513e-05	3.99316e-05	DESeq2,cuffdiff
ENSGALG00000028265	SURF4	2.18087	3.26511e-08	1.49759e-07	DESeq2,cuffdiff
ENSGALG00000006724	GPC2	2.18149	1.12166e-07	4.84497e-07	DESeq2,cuffdiff
ENSGALG00000007127	FADS1	2.18165	5.14553e-05	0.000151964	DESeq2,cuffdiff
ENSGALG00000005321	LAMA5	2.18187	0.00107721	0.00254923	DESeq2,cuffdiff
ENSGALG00000016451	ROCK2	2.18785	0.00170711	0.00389219	DESeq2,cuffdiff
ENSGALG00000011439	RBMS3	2.18818	0.00139661	0.00324611	DESeq2,cuffdiff
ENSGALG00000022887	KBTBD11	2.18879	0.000159708	0.000437186	DESeq2,cuffdiff
ENSGALG00000008663	DDAH1	2.18906	5e-05	0.000214444	cuffdiff
ENSGALG00000014884	ISL1	2.1892	1.22076e-05	3.98242e-05	DESeq2,cuffdiff
ENSGALG00000016520	AGBL5	2.18937	0.00129646	0.0030284	DESeq2,cuffdiff
ENSGALG00000010478	STIL	2.19003	0.000378973	0.000972268	DESeq2,cuffdiff
ENSGALG00000013573	ALG2	2.19064	9.57749e-06	3.1706e-05	DESeq2,cuffdiff
ENSGALG00000015111	APBA1	2.1913	4.57573e-05	0.000136577	DESeq2,cuffdiff
ENSGALG00000010716	AGA	2.19248	7.71084e-06	2.59407e-05	DESeq2,cuffdiff
ENSGALG00000027722	TCTEX1D2	2.19325	0.00359401	0.00766741	DESeq2,cuffdiff
ENSGALG00000005998	RRAS2	2.19464	6.52925e-06	2.21788e-05	DESeq2,cuffdiff
ENSGALG00000010374	purinergic receptor P2Y, G-protein coupled, 13	2.19494	0.0174245	0.0323577	DESeq2
ENSGALG00000028142	HACD4	2.19779	1.71163e-05	5.43488e-05	DESeq2
ENSGALG00000015435	DCAF6	2.19865	4.14277e-07	1.66007e-06	DESeq2,cuffdiff
ENSGALG00000010542	PAPSS1	2.20009	6.71483e-06	2.27471e-05	DESeq2,cuffdiff
ENSGALG00000007843	ATRX	2.2013	0.00173889	0.00395543	DESeq2,cuffdiff
ENSGALG00000014054	GRK6	2.2016	0.000250831	0.000663902	DESeq2,cuffdiff
ENSGALG00000013225	VAT1L	2.20172	0.0071	0.0185838	cuffdiff
ENSGALG00000009493	TMEM229B	2.20232	0.00125888	0.0029488	DESeq2,cuffdiff
ENSGALG00000002578	APH1A	2.20263	0.00015	0.000590235	cuffdiff
ENSGALG00000001398	PML	2.20263	0.000866249	0.00209336	DESeq2,cuffdiff
ENSGALG00000007808	HID1	2.20405	1.96107e-07	8.19564e-07	DESeq2,cuffdiff
ENSGALG00000000405	R3HCC1	2.20459	2.02141e-05	6.35364e-05	DESeq2,cuffdiff
ENSGALG00000009031	SESTD1	2.20511	4.79155e-09	2.44919e-08	DESeq2,cuffdiff
ENSGALG00000006186	RAD21L1	2.20687	0.0075	0.0195213	cuffdiff
ENSGALG00000008400	TWSG1	2.20959	6.51182e-05	0.000188974	DESeq2,cuffdiff
ENSGALG00000016870	TMTC4	2.21	0.00362901	0.00773471	DESeq2,cuffdiff
ENSGALG00000023266	INPP5J	2.21456	0.00112785	0.00266007	DESeq2
ENSGALG00000002818	VAT1	2.21497	4.98892e-08	2.24682e-07	DESeq2,cuffdiff
ENSGALG00000026426	OTUD1	2.21546	0.000192734	0.000519686	DESeq2,cuffdiff
ENSGALG00000012256	UTRN	2.21889	4.25307e-08	1.92471e-07	DESeq2,cuffdiff
ENSGALG00000027085	CROCC	2.21893	2.38963e-05	7.44623e-05	DESeq2,cuffdiff
ENSGALG00000004612	MTHFR	2.21903	7.05089e-08	3.11284e-07	DESeq2,cuffdiff
ENSGALG00000039687	NIPAL4	2.22117	0.0001	0.000407218	cuffdiff
ENSGALG00000008237	GRAMD3	2.22135	0.000105003	0.00029501	DESeq2,cuffdiff
ENSGALG00000006205	GTF2B	2.22233	0.000138402	0.000382889	DESeq2,cuffdiff
ENSGALG00000001264	PLXNA2	2.22334	0.000692961	0.0017038	DESeq2,cuffdiff
ENSGALG00000000311	DOCK5	2.22389	2.90624e-05	8.95384e-05	DESeq2,cuffdiff
ENSGALG00000016400	RSAD2	2.22484	0.00175	0.00541848	cuffdiff
ENSGALG00000032036	CTC1	2.22661	5e-05	0.000214444	cuffdiff
ENSGALG00000014554	ATN1	2.2278	0.000594687	0.00147761	DESeq2,cuffdiff
ENSGALG00000010318	TMED10	2.22883	5.72559e-06	1.96156e-05	DESeq2,cuffdiff
ENSGALG00000030125	ANKRD10	2.22888	5e-05	0.000214444	cuffdiff
ENSGALG00000009738	similar to C-terminal binding protein 2; C-terminal binding protein 2	2.23034	0.000600003	0.00149016	DESeq2
ENSGALG00000012595	AGTPBP1	2.24221	0.00155728	0.00358824	DESeq2
ENSGALG00000012618	FANCC	2.24227	6.01955e-05	0.000176012	DESeq2,cuffdiff
ENSGALG00000016567	EPHX2	2.24269	0.00033875	0.000874689	DESeq2,cuffdiff
ENSGALG00000005171	AP1S3	2.24307	0.0033127	0.00711061	DESeq2,cuffdiff
ENSGALG00000005781	ARFGAP1	2.24486	4.67771e-07	1.86045e-06	DESeq2,cuffdiff
ENSGALG00000009752	C1GALT1	2.24604	4.9622e-05	0.00014717	DESeq2,cuffdiff
ENSGALG00000010925	FAM126A	2.24894	1.33472e-08	6.43561e-08	DESeq2,cuffdiff
ENSGALG00000011880	BBS7	2.2502	0.000214503	0.000574266	DESeq2,cuffdiff
ENSGALG00000003398	ADAM9	2.25161	1.53986e-06	5.67862e-06	DESeq2,cuffdiff
ENSGALG00000001664	PTPN9	2.25412	0.000279	0.000731198	DESeq2,cuffdiff
ENSGALG00000001529	THYN1	2.2546	2.27506e-07	9.41648e-07	DESeq2,cuffdiff
ENSGALG00000009700	PDK4	2.25568	0.00025289	0.000668718	DESeq2,cuffdiff
ENSGALG00000030179	C10orf54	2.25574	5e-05	0.000214444	cuffdiff
ENSGALG00000009438	SLC39A9	2.25644	9.01629e-08	3.93707e-07	DESeq2,cuffdiff
ENSGALG00000009246	ACBD3	2.25757	6.11456e-08	2.72093e-07	DESeq2,cuffdiff
ENSGALG00000016627	FZD3	2.25878	8.53682e-05	0.000243326	DESeq2
ENSGALG00000040484	SEC31A	2.26054	5e-05	0.000214444	cuffdiff
ENSGALG00000017070	PDS5B	2.2618	0.000296846	0.000774344	DESeq2,cuffdiff
ENSGALG00000039751	PANX1	2.26415	0.00265	0.00782915	cuffdiff
ENSGALG00000020813	CCDC50	2.26449	6.07818e-07	2.37361e-06	DESeq2,cuffdiff
ENSGALG00000027765	MRC1L-D	2.26714	0.000449475	0.00114137	DESeq2
ENSGALG00000028203	SPRED1	2.26764	5.19942e-08	2.33598e-07	DESeq2,cuffdiff
ENSGALG00000014561	PTPN6	2.26872	0.000133888	0.000371225	DESeq2,cuffdiff
ENSGALG00000004809	PPIF	2.27282	0.000192009	0.000518384	DESeq2,cuffdiff
ENSGALG00000016959	DGKH	2.27384	0.000260067	0.000685269	DESeq2,cuffdiff
ENSGALG00000004048	PTPRS	2.27582	5.34682e-05	0.000157617	DESeq2,cuffdiff
ENSGALG00000003340	GBGT1	2.27837	0.00113861	0.00268377	DESeq2,cuffdiff
ENSGALG00000007023	PRKAR2A	2.27938	2.41291e-08	1.13318e-07	DESeq2,cuffdiff
ENSGALG00000026471	CRIP2	2.28197	0.000343706	0.000887076	DESeq2,cuffdiff
ENSGALG00000003333	GHDC	2.28248	6.65937e-05	0.000193006	DESeq2,cuffdiff
ENSGALG00000009690	CENPF	2.28601	0.00149468	0.00345395	DESeq2,cuffdiff
ENSGALG00000008361	THBD	2.28612	0.0131627	0.0251141	DESeq2,cuffdiff
ENSGALG00000009450	DUSP10	2.29179	3.48886e-07	1.41117e-06	DESeq2,cuffdiff
ENSGALG00000004420	SDK1	2.29398	3.6856e-05	0.000111785	DESeq2,cuffdiff
ENSGALG00000035472	ZNF292	2.29565	5e-05	0.000214444	cuffdiff
ENSGALG00000000607	GPR37L1	2.29681	0.00471285	0.00986262	DESeq2
ENSGALG00000012183	NPTXR	2.29799	0.00265169	0.00579964	DESeq2,cuffdiff
ENSGALG00000006969	USP28	2.29983	1.58991e-05	5.06997e-05	DESeq2
ENSGALG00000007582	DPYSL3	2.30039	0.000816782	0.00198409	DESeq2,cuffdiff
ENSGALG00000006207	HM13	2.30149	3.56142e-09	1.84259e-08	DESeq2,cuffdiff
ENSGALG00000000583	SOX13	2.30217	0.000264326	0.000695184	DESeq2,cuffdiff
ENSGALG00000001777	MFSD11	2.3033	0.000110473	0.000309368	DESeq2,cuffdiff
ENSGALG00000037525	FGFRL1	2.30477	5e-05	0.000214444	cuffdiff
ENSGALG00000004325	P4HA1	2.30505	6.51253e-10	3.68813e-09	DESeq2,cuffdiff
ENSGALG00000034829	PDXDC1	2.30553	0.0002	0.000770413	cuffdiff
ENSGALG00000000599	membrane-associated ring finger (C3HC4) 2	2.30556	0.00175423	0.00398708	DESeq2
ENSGALG00000009774	ELF2	2.30597	5.30722e-09	2.69233e-08	DESeq2,cuffdiff
ENSGALG00000016801	UXS1	2.30761	6.57879e-10	3.72273e-09	DESeq2,cuffdiff
ENSGALG00000012101	AP5M1	2.30818	0.000410313	0.00104835	DESeq2
ENSGALG00000012124	PELI2	2.30888	0.00135379	0.00315442	DESeq2,cuffdiff
ENSGALG00000004481	EDA	2.3107	9.32935e-05	0.000263833	DESeq2,cuffdiff
ENSGALG00000001729	CD276	2.31151	9.12623e-05	0.000258611	DESeq2,cuffdiff
ENSGALG00000036905	ZNF668	2.31201	0.0007	0.0023868	cuffdiff
ENSGALG00000002955	ADAMTSL2	2.31347	0.000355072	0.000914723	DESeq2,cuffdiff
ENSGALG00000031860	ADHFE1	2.31453	0.00155	0.00485923	cuffdiff
ENSGALG00000006352	CH25H	2.3167	0.00704299	0.0142437	DESeq2,cuffdiff
ENSGALG00000006916	GDE1	2.31851	6.77514e-06	2.29307e-05	DESeq2
ENSGALG00000042415	BBS2	2.31954	0.00085	0.00283683	cuffdiff
ENSGALG00000033470	ADGRA3	2.32105	5e-05	0.000214444	cuffdiff
ENSGALG00000012400	TXNDC16	2.32204	4.07954e-06	1.42421e-05	DESeq2,cuffdiff
ENSGALG00000021461	chromosome 17 open reading frame 60	2.32233	0.000205029	0.000549953	DESeq2
ENSGALG00000036201	GALK2	2.32234	5e-05	0.000214444	cuffdiff
ENSGALG00000000641	COG8	2.32497	0.000260321	0.000685617	DESeq2,cuffdiff
ENSGALG00000011759	HIST1H111L	2.32586	0.000216659	0.00057976	DESeq2,cuffdiff
ENSGALG00000015779	PM20D2	2.3285	1.10212e-05	3.61222e-05	DESeq2,cuffdiff
ENSGALG00000014404	hypothetical protein LOC777152; G protein-coupled receptor 125	2.33165	1.2084e-06	4.54306e-06	DESeq2
ENSGALG00000001557	ACAD8	2.33248	0.000742672	0.00181629	DESeq2,cuffdiff
ENSGALG00000002199	KLHL17	2.33263	0.000435717	0.0011082	DESeq2
ENSGALG00000005648	SESN2	2.335	0.00770525	0.0154408	DESeq2,cuffdiff
ENSGALG00000004028	MATN4	2.33624	0.00816988	0.0162903	DESeq2,cuffdiff
ENSGALG00000035973	YIPF6	2.33806	5e-05	0.000214444	cuffdiff
ENSGALG00000007162	VIMP	2.34085	2.67992e-06	9.56468e-06	DESeq2,cuffdiff
ENSGALG00000000999	ZNF319	2.34212	0.00272357	0.00594175	DESeq2,cuffdiff
ENSGALG00000002542	GUSB	2.34245	5.25912e-08	2.35902e-07	DESeq2,cuffdiff
ENSGALG00000040028	GLB1	2.34429	5e-05	0.000214444	cuffdiff
ENSGALG00000023552	SPEF2	2.34748	0.0013	0.00414067	cuffdiff
ENSGALG00000035057	SLC35B1	2.34834	5e-05	0.000214444	cuffdiff
ENSGALG00000011865	SMTN	2.35033	1.24786e-05	4.06253e-05	DESeq2
ENSGALG00000004695	ECM2	2.353	1.72873e-06	6.3334e-06	DESeq2
ENSGALG00000005855	CA5	2.35329	1.56064e-05	4.98231e-05	DESeq2,cuffdiff
ENSGALG00000012936	KIAA1551	2.35698	0.00705692	0.0142691	DESeq2,cuffdiff
ENSGALG00000011149	PLA2R1	2.36017	4.35628e-08	1.96983e-07	DESeq2,cuffdiff
ENSGALG00000011207	DUSP6	2.36104	0.00155673	0.00358772	DESeq2
ENSGALG00000016462	MYCN	2.36178	0.0210784	0.0383791	DESeq2
ENSGALG00000016020	CLIC6	2.36237	0.0112413	0.0218314	DESeq2,cuffdiff
ENSGALG00000003709	PLAT	2.36728	1.43671e-05	4.62225e-05	DESeq2
ENSGALG00000002831	SH3PXD2B	2.36757	3.43774e-06	1.20897e-05	DESeq2,cuffdiff
ENSGALG00000004319	NUDT13	2.36854	0.00048782	0.00122927	DESeq2
ENSGALG00000005616	ARSI	2.37004	0.00213477	0.00475544	DESeq2,cuffdiff
ENSGALG00000009900	PRKD1	2.37237	0.000285301	0.000746664	DESeq2,cuffdiff
ENSGALG00000034999	ZHX1	2.37349	5e-05	0.000214444	cuffdiff
ENSGALG00000027768	CTDSP1	2.37565	0.000409824	0.00104734	DESeq2,cuffdiff
ENSGALG00000011898	FAM109B	2.37912	0.00119713	0.00281281	DESeq2,cuffdiff
ENSGALG00000035099	Lrrn1	2.38143	0.00105	0.00342992	cuffdiff
ENSGALG00000016349	fer-1-like 6 (C. elegans)	2.38182	0.00439726	0.00925061	DESeq2
ENSGALG00000032768	SOX5	2.38242	0.0006	0.0020751	cuffdiff
ENSGALG00000006880	SLC38A10	2.38617	0.00281551	0.00612801	DESeq2,cuffdiff
ENSGALG00000010664	KIF26B	2.38695	0.000658614	0.00162455	DESeq2,cuffdiff
ENSGALG00000028046	INSIG2	2.38868	9.11222e-05	0.0002583	DESeq2,cuffdiff
ENSGALG00000014116	SCAMP5	2.39	2.38508e-07	9.83185e-07	DESeq2,cuffdiff
ENSGALG00000004017	TOR1AIP2	2.39119	0.000645731	0.00159431	DESeq2,cuffdiff
ENSGALG00000016895	DZIP1	2.39674	6.24362e-06	2.12731e-05	DESeq2,cuffdiff
ENSGALG00000003161	GDF1	2.39908	0.00799267	0.015955	DESeq2
ENSGALG00000005642	CEP152	2.40016	0.000100432	0.000283091	DESeq2,cuffdiff
ENSGALG00000041102	CDK5RAP2	2.40067	5e-05	0.000214444	cuffdiff
ENSGALG00000005675	PTTG1IP	2.40193	7.71075e-06	2.59407e-05	DESeq2,cuffdiff
ENSGALG00000013208	CENPE	2.4025	0.00221872	0.00492481	DESeq2,cuffdiff
ENSGALG00000043754	GLUL	2.40272	5e-05	0.000214444	cuffdiff
ENSGALG00000008133	AS3MT	2.40407	4.22423e-05	0.000126897	DESeq2,cuffdiff
ENSGALG00000016411	similar to collagen XIV; collagen, type XIV, alpha 1 (undulin); similar to collagen, type XIV, alpha 1 (undulin)	2.40482	4.16788e-07	1.66894e-06	DESeq2
ENSGALG00000014443	IFFO1	2.4055	8.06084e-06	2.70612e-05	DESeq2,cuffdiff
ENSGALG00000006677	P4HA2	2.40569	2.95014e-07	1.20503e-06	DESeq2,cuffdiff
ENSGALG00000034919	CDK2AP1	2.40747	0.0019	0.00582695	cuffdiff
ENSGALG00000010537	CDKN2C	2.40835	0.00725639	0.0146278	DESeq2,cuffdiff
ENSGALG00000006563	SEMA3D	2.41006	0.000111117	0.000311017	DESeq2,cuffdiff
ENSGALG00000016630	EXTL3	2.41123	0.000200212	0.000538193	DESeq2,cuffdiff
ENSGALG00000002543	CSGALNACT2	2.41277	1.05838e-05	3.48006e-05	DESeq2,cuffdiff
ENSGALG00000021634	MAP7D1	2.41438	9.25545e-05	0.000261941	DESeq2,cuffdiff
ENSGALG00000028322	ZNF827	2.41476	0.00075	0.00253305	cuffdiff
ENSGALG00000011020	CYCS	2.41793	7.40806e-06	2.49671e-05	DESeq2
ENSGALG00000026159	PDLIM7	2.41849	9.30475e-06	3.0867e-05	DESeq2,cuffdiff
ENSGALG00000016839	IRS2	2.42167	0.000470291	0.00118911	DESeq2,cuffdiff
ENSGALG00000006490	SCN3B	2.42231	5.04856e-07	1.99723e-06	DESeq2,cuffdiff
ENSGALG00000009379	SEC62	2.42335	3.01985e-08	1.39137e-07	DESeq2,cuffdiff
ENSGALG00000015977	SMOX	2.42371	0.000127751	0.00035509	DESeq2,cuffdiff
ENSGALG00000003562	NPTX2	2.42422	3.2962e-05	0.000100611	DESeq2,cuffdiff
ENSGALG00000006698	hypothetical LOC416599; ATP-binding cassette, sub-family C (CFTR/MRP), member 6	2.42597	8.11452e-06	2.72251e-05	DESeq2
ENSGALG00000013403	MSANTD3	2.42724	0.00607101	0.012433	DESeq2,cuffdiff
ENSGALG00000006564	DNAJB11	2.42764	1.56231e-07	6.61809e-07	DESeq2,cuffdiff
ENSGALG00000026930	BAHCC1	2.42905	2.8173e-05	8.69417e-05	DESeq2,cuffdiff
ENSGALG00000010847	VEGFC	2.43099	1.4162e-05	4.56018e-05	DESeq2,cuffdiff
ENSGALG00000006863	SHC (Src homology 2 domain containing) transforming protein 1	2.43244	2.42012e-05	7.53075e-05	DESeq2
ENSGALG00000007410	similar to hDDM36	2.43563	0.00180119	0.00408227	DESeq2
ENSGALG00000006597	hypothetical LOC424872	2.43634	0.0151924	0.0286017	DESeq2
ENSGALG00000002341	AP3S1	2.43635	2.51674e-08	1.17771e-07	DESeq2,cuffdiff
ENSGALG00000013624	FAM65B	2.43813	0.00666998	0.0135629	DESeq2,cuffdiff
ENSGALG00000034649	TOX3	2.43871	0.01995	0.0452089	cuffdiff
ENSGALG00000013001	CTNND2	2.4403	0.0024426	0.00538652	DESeq2
ENSGALG00000027258	CDC42SE2	2.44108	1.03493e-07	4.48764e-07	DESeq2,cuffdiff
ENSGALG00000002544	PCDH12	2.445	0.000293702	0.000766859	DESeq2,cuffdiff
ENSGALG00000009537	PPM1L	2.44602	7.84838e-05	0.000224963	DESeq2
ENSGALG00000003631	C5orf42	2.44858	1.47212e-06	5.44677e-06	DESeq2,cuffdiff
ENSGALG00000031018	RNF165	2.45017	0.0161	0.0376241	cuffdiff
ENSGALG00000006420	ABHD17C	2.454	4.28709e-07	1.71422e-06	DESeq2,cuffdiff
ENSGALG00000008539	ALG12	2.45406	3.5185e-10	2.05066e-09	DESeq2,cuffdiff
ENSGALG00000006830	CHID1	2.4551	0.000220473	0.000589121	DESeq2,cuffdiff
ENSGALG00000011651	ARL1	2.45652	1.50252e-06	5.55189e-06	DESeq2,cuffdiff
ENSGALG00000027891	NREP	2.45659	4.88522e-07	1.93679e-06	DESeq2,cuffdiff
ENSGALG00000009792	uncharacterized	2.45732	0.000183316	0.000496711	DESeq2
ENSGALG00000004240	ORAI1	2.46026	6.26374e-05	0.000182532	DESeq2
ENSGALG00000026153	FOXO6	2.46041	0.00786866	0.0157401	DESeq2,cuffdiff
[truncated: 2,315 more rows]
