# Supplementary material for: RNA-Seq analysis on chicken taste sensory organs: An ideal system to study organogenesis
Source: Sci Rep. 2017 Aug 22;7:9131. doi: 10.1038/s41598-017-09299-7 (PMC5567234; doi:10.1038/s41598-017-09299-7)
Supplement: Supplementary file 9 — Supplemental Dataset 6 [file 41598_2017_9299_MOESM9_ESM.xls]

## Sheet: Table S9
Supplemental Table S9. List of significant KEGG pathway assignments for highly DEGs (|FC|>2).
For GE vs NGE	Category	Term	Count	p_value	Genes
	KEGG_PATHWAY	Dopaminergic synapse	6	0.00024657	PRKCA, GRIA1, PPP1R1B, GNG13, CREB3L1, COMT
	KEGG_PATHWAY	Tyrosine metabolism	3	0.00265396	AOX1, AOX2, COMT
	KEGG_PATHWAY	Drug metabolism - cytochrome P450	3	0.00758802	GSTA3, AOX1, AOX2
	KEGG_PATHWAY	Amphetamine addiction	4	0.0112736	PRKCA, GRIA1, PPP1R1B, CREB3L1
	KEGG_PATHWAY	TGF-beta signaling pathway	4	0.0200009	SMAD9, ID3, THBS1, TGFB2
	KEGG_PATHWAY	Nicotinate and nicotinamide metabolism	3	0.0207957	ENPP1, AOX1, AOX2
	KEGG_PATHWAY	Melanogenesis	4	0.0315933	PRKCA, EDNRB, LEF1, CREB3L1
	KEGG_PATHWAY	Taste transduction	3	0.0301203	GNAT3, GNG13, TAS1R3
For GE vs GM	Category	Term	Count	p_value	Genes
	KEGG_PATHWAY	Adhesion	181	9.01156e-09	PDGFB, PGF, CHAD, PAK6, PAK7, ILK, PAK1, PDGFD, COL11A1, AKT3, EGFR, PARVG, PIK3CB, PIK3CD, MYLK2, ACTN2, FLNB, CRKL, JUN, COL1A2, PDGFRA, PDGFRB, LAMC2, LAMC1, PARVB, PARVA, CAV1, MYL2, ERBB2, COL3A1, ITGA11, ITGB4, ITGB3, ITGB1, MYL9, LAMB3, LAMB2, ITGB8, COMP, COL27A1, ITGB6, COL6A3, COL6A2, COL6A1, PIK3R3, LAMB1, FIGF, FN1, COL4A2, COL4A1, FLT1, FLT4, MET, ITGA1, IGF1, ITGA4, COL5A2, BIRC2, C…
	KEGG_PATHWAY	ECM-receptor interaction	48	2.00386e-08	COL3A1, ITGA11, ITGB4, ITGB3, ITGB1, CHAD, LAMB3, LAMB2, ITGB8, COMP, COL27A1, COL6A3, ITGB6, COL6A2, COL6A1, LAMB1, COL11A1, FN1, COL4A2, COL4A1, ITGA1, ITGA4, COL5A2, COL5A1, COL4A6, COL4A5, LAMA2, ITGA9, LAMA1, LAMA4, CD36, ITGA6, LAMA5, ITGA8, COL1A2, LAMC2, LAMC1,VWF, SDC1, TNC, TNN, RELN, VTN, THBS1, THBS2, SDC3, THBS4, SPP1
	KEGG_PATHWAY	Ribosome	23	1.03066e-07	RPL13, RPL15, RPL27A, RPS15A, RPL27, RPL38, RPL22L1, RPS3, RPL29, RPS7, RPS25, RPL30, RPL32, RPL7, RPS3A, RPL9, RPS15, RPS12, RPL5, RPS10, RPL7A, RPL10A, RPS24
	KEGG_PATHWAY	Hedgehog signaling pathway	16	5.37171e-06	BMP4, WNT10A, WNT16, BMP2, WNT5B, WNT3A, PRKX, SHH, SUFU, WNT4, RAB23, WNT11, WNT9A, BMP7, WNT6, WNT7A
	KEGG_PATHWAY	Regulation of actin cytoskeleton	59	4.21509e-05	GNA13, FGF7, PDGFB, PIP5K1B, FGF10, FGF12, IQGAP1, PAK6, PAK7, GSN, PAK1, PDGFD, EGFR, ARHGEF4, LIMK2, PIK3CB, LIMK1, ARHGEF6, BAIAP2, PIK3CD, MYLK2, ACTN2, FGF22, ARPC1A, ARPC1B, CRKL, CHRM3, CFL2, PDGFRA, PDGFRB, FGFR2, FGFR1, FGFR4, FGFR3, MYL2, DIAPH1, MRAS, ITGA11, ITGB4, ABI2, BDKRB1, ITGB3, ITGB1, MYL9, EZR, ITGB8, ITGB6, PIK3R3, FN1, ITGA1, ITGA4, ITGA9, ITGA6, ITGA8, CYFIP2, CYFIP1, PIP4…
	KEGG_PATHWAY	Metabolism	215	0.000519974	GSTA3, GSTA4, GCLC, PGD, ANPEP, GGT1, GCLM, GPX2, GGT5, GPX1, GSR, GGT7, GPX3, GSTT1L, IDH1, GPX8, GSTO1, GPX7
	KEGG_PATHWAY	Adrenergic signaling in cardiomyocytes	38	0.00345077	ADCY3, MYL4, ATP1B1, ADCY2, MYH15, MYL2, GNAI2, ADCY7, GNAI1, ADCY8, MYL3, ADCY5, ATP1B4, CACNB2, CACNB4, ATP2B2, AGTR2, CALML3, CREB3L2, CAMK2D, CREB3L1, PIK3R3, KCNQ1, AKT3, ACTC1, CACNA2D1, CREB3, PIK3CB, PIK3CD, CREB5, MAPK11, ATP1A1, CACNA2D2, MAPK12, GNAQ, MAPK13, ADRA1B, CACNA1C
	KEGG_PATHWAY	Wnt signaling pathway	21	0.00508542	WNT10A, PPARD, WNT16, WNT5B, ROCK2, WNT3A, VANGL2, PRKX, WNT4, PLCB4, PSEN1, PRICKLE1, RAC2, SFRP2, PPP2CA, PPP2R5E, WIF1, WNT11, WNT9A, WNT6, WNT7A
	KEGG_PATHWAY	Calcium signaling pathway	69	0.00615907	ADCY3, PHKA2, ORAI1, ADCY2, ADCY7, CYSLTR1, ADORA2B, ADORA2A, ADCY8, ERBB2, GNA11, BDKRB1, ITPKB, EDNRA, EDNRB, ATP2B2, HRH1, CALML3, PDE1C, PDE1A, CAMK2D, CHRNA7, EGFR, NOS1, GRIN2A, HTR4, MYLK2, ITPR2, P2RX4, GNAL, P2RX7, CHRM3, CAMK4, P2RX1, GNAQ, ATP2A3, P2RX2, ADRA1B, CACNA1G, PDGFRA, CACNA1H, PDGFRB, CACNA1C, HTR2B, MYLK, F2R, HTR2A,TRPC1, SLC8A1, PTGER3, SLC25A4, TNNC2, TNNC1, PTGFR, VDAC2…
	KEGG_PATHWAY	Insulin signaling pathway	19	0.00717296	PTPRF, SOCS3, SOCS1, PRKCI, SOCS4, PPP1CB, PPARGC1A, PRKX, PRKAR2B, PRKAR2A, PPP1R3C, PPP1R3B, TSC1, PRKAR1B, SOS2, PRKAA2, PTPN1, SHC2, SHC4
	KEGG_PATHWAY	TGF-beta signaling pathway	14	0.00834554	BMP4, BMP2, SMAD9, SMAD7, ROCK2, PPP2CA, SMAD6, TGFBR2, TGFB3, BMP7, THBS1, THBS2, THBS4, TGFB2
	KEGG_PATHWAY	ABC transporters	15	0.00991351	ABCA8, ABCA2, CFTR, ABCB1, ABCA1, ABCA4, ABCB5, ABCG2, ABCC9, ABCG5, ABCC3, ABCD2, ABCC4, ABCD3, ABCC8
	KEGG_PATHWAY	Pathways in cancer	36	0.00992221	TRAF1, PPARD, WNT16, WNT5B, WNT3A, PPARG, PML, TGFB3, SPI1, SUFU, SHH, TGFB2, WNT4, RAC2, SOS2, RALB, TGFA, WNT6, TRAF6, TRAF5, TRAF3, BMP4, WNT10A, BMP2, PLD1, RET, TGFBR2, RUNX1T1, RB1, VEGFC, RASSF5, PLCG1, PLCG2, WNT11, WNT9A, WNT7A
	KEGG_PATHWAY	Vascular smooth muscle contraction	30	0.0246851	ADCY3, GNA13, ADCY2, ADORA2B, ADCY7, ADCY8, ADORA2A, ADCY5, GNA11, CALD1, MRVI1, KCNMB1, MYL9, KCNMB2, EDNRA, ACTG2, CALML3, GUCY1A2, GUCY1A3, CALCRL, KCNMA1, ACTA2, MYLK2, NPR2, ITPR2, GNAQ, ADRA1B, GUCY1B3, CACNA1C, MYLK
	KEGG_PATHWAY	Intestinal immune network for IgA production	12	0.0346253	IL6, BLB1, CD80, CXCR4, ICOS, MADCAM1, IL15, PIGR, CD40, ITGA4, CXCL12, DMB2
	KEGG_PATHWAY	Endocytosis	21	0.0384111	SH3GL3, RET, PLD1, STAM2, RAB4A, VTA1, TGFBR2, PSD3, PRKCI, RAB11FIP4, RAB11FIP2, RAB11FIP3, PSD, WWP1, RAB22A, VPS4B, RAB11A, STAM, TRAF6, RAB11FIP1, SH3GL1
	KEGG_PATHWAY	Taste transduction	8	0.0451669	TRPM5, GNG13, TAS1R3, SCNN1G, SCNN1B, SCNN1A, PRKX, GNAT3
	KEGG_PATHWAY	ErbB signaling pathway	23	0.0487956	EGFR, PIK3CB, ERBB2, PIK3CD, MAP2K4, BTC, PAK6, NCK2, PAK7, CDKN1A, CRKL, EREG, JUN, CAMK2D, HBEGF, AREG, PAK1, ABL1, PIK3R3, NRG1, MYC, NRG2, AKT3,PDGFB, PGF, CHAD, PAK6, PAK7, ILK, PAK1, PDGFD, COL11A1, AKT3, EGFR, PARVG, PIK3CB, PIK3CD, MYLK2, ACTN2, FLNB, CRKL, JUN, COL1A2, PDGFRA, PDGFRB, LAMC2, LAMC1, PARVB, PARVA, CAV1, MYL2, ERBB2, COL3A1, ITGA11, ITGB4, ITGB3, ITGB1, MYL9, LAMB3, LAMB2, …
			848
For 51 shared DEGs	Category	Term		p_value	Genes
	KEGG_PATHWAY	Drug metabolism - cytochrome P450	4	2.44855e-05	GSTA3, GSTA4, AOX1, AOX2
	KEGG_PATHWAY	Taste transduction	3	0.000207473	TRPM5, GNG13, TAS1R3
	KEGG_PATHWAY	Tyrosine metabolism	3	0.000223852	AOX1, AOX2, COMT
	KEGG_PATHWAY	Glutathione metabolism	2	0.0114437	GSTA3, GSTA4
	KEGG_PATHWAY	Metabolism of xenobiotics by cytochrome P450	2	0.0135579	GSTA3, GSTA4
	KEGG_PATHWAY	Chemical carcinogenesis	2	0.0187545	GSTA3, GSTA4
	KEGG_PATHWAY	Vitamin B6 metabolism	2	0.0240197	AOX1, AOX2
