# Supplementary material for: RNA-Seq analysis on chicken taste sensory organs: An ideal system to study organogenesis
Source: Sci Rep. 2017 Aug 22;7:9131. doi: 10.1038/s41598-017-09299-7 (PMC5567234; doi:10.1038/s41598-017-09299-7)
Supplement: Supplementary file 10 — Supplemental Dataset 7 [file 41598_2017_9299_MOESM10_ESM.xls]

## Sheet: Table S10
Supplemental Table S10. List of significant GO term assignments for highly DEGs (|FC|>2).
For GE vs NGE	Category	Term	Count	p_value	Genes
	GOTERM_BP	regulation of pH	3	0.00157092	EDNRB, RHCG, ATP12A
	GOTERM_BP	positive regulation of angiogenesis	5	0.00237322	PRKCA, AQP1, THBS1, ISL1, ANGPTL4
	GOTERM_BP	positive regulation of neuron projection development	4	0.00281872	LYN, CNTN1, NDNF, CAMK1D
	GOTERM_BP	positive regulation of blood vessel endothelial cell migration	3	0.00388471	PRKCA, THBS1, ANGPTL4
	GOTERM_BP	sensory perception of taste	3	0.00446275	CD36, GNG13, LEF1, TAS1R3, GNAT3
	GOTERM_BP	cell migration	5	0.00878699	TSPAN1, LYN, SIX2, THBS1, TGFB2
	GOTERM_BP	positive regulation of cell migration	5	0.0106693	PRKCA, LYN, LEF1, PDGFC, AQP1
	GOTERM_BP	hair follicle development	3	0.0207467	TNFRSF19, LGR5, TGFB2
	GOTERM_BP	immune response	6	0.0261519	TNFRSF11B, CD36, ENPP1, ENPP2, THBS1
	GOTERM_BP	xanthine catabolic process	2	0.0267092	AOX1, AOX2
	GOTERM_BP	regulation of striated muscle tissue development	2	0.0267092	LEF1, CENPF
	GOTERM_BP	ammonium transport	2	0.0267092	RHCG, AQP1
	GOTERM_BP	cellular response to stress	2	0.0267092	KRT20, AQP1
	GOTERM_BP	cell adhesion	5	0.030597	PRKCA, CD36, CNTN1, THBS1, PARVB
	GOTERM_BP	neural crest cell migration	3	0.0354425	EDNRB, LEF1, ISL1
	GOTERM_BP	ammonium transmembrane transport	2	0.0397979	RHCG, AQP1
	GOTERM_BP	regulation of platelet aggregation	2	0.0397979	PRKCA, LYN
	GOTERM_BP	positive regulation of phosphatidylinositol 3-kinase signaling	3	0.044724	SERPINA12, PDGFC, TGFB2
	GOTERM_BP	regulation of chondrocyte differentiation	2	0.0462768	PTHLH, SIX2
	GOTERM_BP	endocardial cushion morphogenesis	2	0.0462768	ISL1, TGFB2
	GOTERM_BP	regulation of cell-cell adhesion	2	0.0462768	EPHA7, LEF1
	GOTERM_BP	cellular response to hypoxia	3	0.0479969	AQP1, NDNF, ANGPTL4
	GOTERM_CC	integral component of plasma membrane	14	0.00135132	SLC38A4, TSPAN1, AQP1, ATP12A, LGR5, ABCB5, EPHA7, TNFRSF11B, SLC4A11, RHCG, ATP2A3, SLC5A8, SLC5A9, SLC28A3
	GOTERM_CC	extracellular space	14	0.00610879	OLFM4, ENPP1, SERPINA12, ENPP2, GIF, MCF2L, TGFB2, PTHLH, PCSK1, TNFRSF11B, PTN, PDGFC, THBS1, ANGPTL4
	GOTERM_CC	epidermal lamellar body	2	0.0250507	SPINK5, ABCA12
	GOTERM_CC	plasma membrane	23	0.0267173	PRKCA, SLC2A9, OLFM4, OSBPL3, ENPP1, SERPINA12, CALD1, UCHL1, SAMHD1, SIX2, CLDN10, PIGR, COMT, NPR3, AQP1, EDNRB, RGS21, TMEM8A, ENTPD8, CNTN1, TNFRSF19, PDGFC, ABCA12
	GOTERM_MF	transmembrane transporter activity	3	0.00592939	SLC37A1, AQP1, SLC17A9
	GOTERM_MF	phosphodiesterase I activity	2	0.0204586	ENPP1, ENPP2
	GOTERM_MF	nucleotide diphosphatase activity	2	0.0204586	ENPP1, ENPP2
	GOTERM_MF	oxidoreductase activity, acting on the aldehyde or oxo group of donors	2	0.0271857	AOX1, AOX2
	GOTERM_MF	xanthine dehydrogenase activity	2	0.0271857	AOX1, AOX2
	GOTERM_MF	ammonium transmembrane transporter activity	2	0.0405031	RHCG, AQP1
For 51 shared DEGs	Category	Term		p_value	Genes
	GOTERM_BP	xanthine catabolic process	2	0.0121294	AOX1, AOX2
	GOTERM_BP	striated muscle tissue development	2	0.0121294	EYA2, SHH
	GOTERM_BP	regulation of chondrocyte differentiation	2	0.0211321	PTHLH, SIX2
	GOTERM_BP	intermediate filament organization	2	0.0388978	KRT20, SHH
	GOTERM_BP	osteoblast development	2	0.041828	PTHLH, SHH
	GOTERM_BP	embryonic digestive tract morphogenesis	2	0.041828	SIX2, SHH
	GOTERM_BP	sensory perception of taste	3	0.0447494	TRPM5, GNG13,GNAT3
	GOTERM_CC	cytoplasm	19	0.00276875	GSTA3, GSTA4, LPP, S100A9, CENPF, SIX2, KRT20, EPB41L4B, COMT, GNAT3, SLC34A2, RGS21, ANKRD12, KRT14, AOX1, ID3, TGM6, FABP5, CAMK1D
	GOTERM_CC	epidermal lamellar body	2	0.0120736	SPINK5, ABCA12
	GOTERM_CC	heterotrimeric G-protein complex	2	0.0871463	GNG13, GNAT3
	GOTERM_MF	glutathione transferase activity	2	0.00419097	GSTA3, GSTA4
	GOTERM_MF	xanthine dehydrogenase activity	2	0.0124543	AOX1, AOX2
	GOTERM_MF	oxidoreductase activity, acting on the aldehyde or oxo group of donors	2	0.0124543	AOX1, AOX2
	GOTERM_MF	oxidoreductase activity, acting on CH-OH group of donors	2	0.0247572	AOX1, AOX2
For GE vs GM	Category	Term	Count	p_value	Genes
	GOTERM_BP	biological adhesion	86	4.55104e-11	NRP2, NRP1, COL21A1, MYBPC3, NELL2, EDIL3, NRCAM, PCDH1, CDH20, CTGF, ANKK1, COL11A1, NEGR1, ADAM9, PIK3CB, F8, CPXM2, MFGE8, ACTN2, NRXN1, CTNNA2, NCAM1, CD36, F5, LSAMP, CNTN2, CLDN1, CNTN1, LAMC1, EDA, DCBLD1, EPDR1, NINJ2, ITGA11, CTNND1, KITLG, CDH1, ITGB3, PCDHGC3, ITGB1, CDH4, CDH5, DCHS1, CDH6, ITGBL1, ALCAM, CDH7, EZR, FAT3, ITGB8, FAT4, FAT2, COL6A3, COL6A2, ACAN, COL6A1, LAMB1, COL8A1,…
	GOTERM_BP	cell adhesion	86	4.55104e-11	NRP2, NRP1, COL21A1, MYBPC3, NELL2, EDIL3, NRCAM, PCDH1, CDH20, CTGF, ANKK1, COL11A1, NEGR1, ADAM9, PIK3CB, F8, CPXM2, MFGE8, ACTN2, NRXN1, CTNNA2, NCAM1, CD36, F5, LSAMP, CNTN2, CLDN1, CNTN1, LAMC1, EDA, DCBLD1, EPDR1, NINJ2, ITGA11, CTNND1, KITLG, CDH1, ITGB3, PCDHGC3, ITGB1, CDH4, CDH5, DCHS1, CDH6, ITGBL1, ALCAM, CDH7, EZR, FAT3, ITGB8, FAT4, FAT2, COL6A3, COL6A2, ACAN, COL6A1, LAMB1, COL8A1,…
	GOTERM_BP	cell motion	48	2.33073e-07	NRP2, EDN3, NRP1, PDGFB, IL16, CXCL12, EDNRB, BDNF, CXCR4, CTGF, CSF3R, CHRNA7, NR2F2, NRG1, ELMO1, NCK2, ADAM17, LAMC1, NGFR, FUT8, KITLG, KIT, EPHB3, ITGB1, CDH4, ALCAM, PAFAH1B1, FLT1, NTF3, LMX1B, MSH2, ITGA1, NFASC, ITGA4, COL5A1, EPHA2, KDR, CDH13, EPHA4, EPHA7, ITGA6, FYN, MYH11, HBEGF, LRP8, BMP7, PLAU, MYH10, LRP5
	GOTERM_BP	enzyme linked receptor protein signaling pathway	47	3.07096e-07	FGFR2, FGFR1, GDF2, FGFR3, NRP1, PDGFB, FUT8, IL6ST, ERBB2, FST, KIT, EPHB3, EPHB1, INSRR, MSX2, CTGF, FIGF, PCSK5, CHRNA3, ADAM9, CSF1R, BMP4, EGFR, BMP2, FLT1, FLT4, MET, LIFR, EPHA1, EPHA2, DVL1, KDR, EPHA3, EPHA5, NTRK3, EPHA4, GRB10, EPHA7, EREG, JUN, NTRK2, PDGFRA, COL1A2, PDGFRB, HBEGF, MST1R, BMP7
	GOTERM_BP	extracellular structure organization	26	6.80862e-07	MMP9, ELN, CACNB4, P4HA1, FOXF1, ACAN, NRG1, COL11A1, CHAT, CYR61, MYO6, LMX1B, LGALS3, NFASC, CCDC80, NID1, NRXN1, COL5A1, DVL1, ANXA2, FBLN1, ITGA8, PDGFRA, MYH11, COL1A2, LAMC1, MYH10
	GOTERM_BP	integrin-mediated signaling pathway	16	1.09473e-06	PLEK, FUT8, ADAM23, ITGA1, ITGB3, ITGA4, ITGB1, ITGBL1, ITGA9, ITGA6, ITGB8, CTGF, ITGA8, ILK, ADAM33, ADAM22
	GOTERM_BP	transmembrane receptor protein tyrosine kinase signaling pathway	35	1.21975e-06	FGFR2, FGFR1, NRP1, FGFR3, PDGFB, ERBB2, KIT, EPHB3, EPHB1, INSRR, CTGF, PCSK5, FIGF, CHRNA3, CSF1R, EGFR, FLT1, FLT4, MET, EPHA1, EPHA2, DVL1, EPHA3, KDR, NTRK3, EPHA5, EPHA4, GRB10, EPHA7, EREG, NTRK2, PDGFRA, PDGFRB, HBEGF, MST1R
	GOTERM_BP	cell projection organization	36	6.3188e-06	NRP1, PDGFB, ARF6, EPHB3, HPRT1, CDH4, CXCL12, ALCAM, LINGO1, EFHD1, BDNF, LAMB2, CXCR4, PAFAH1B1, CHAT, MYO6, NTF3, PLEK, BAIAP2, MAP1B, NFASC, ACTN2, EPHA2, DVL1, CTNNA2, EPHA4, CDH13, NCK2, BBS2, EPHA7, ITGA6, DLX5, ITGA8, MYH11, NGFR, BMP7, MYH10
	GOTERM_BP	regulation of cell proliferation	65	9.37139e-06	EDN3, FGF7, FOSL2, PDGFB, IL6ST, IL18, FGFRL1, FGF10, IL15, BDNF, GATA3, ILK, CHRNA7, MYC, EGFR, LYN, LIFR, CARD11, NCK2, EREG, CD80, BTG1, JUN, PDGFRA, NGFR, EIF5A2, FGFR2, FGFR1, CNBP, CAV1, FGFR3, BLM, NFKBIA, KITLG, BCL2L1, KIT, ITGB1, CDH5, MSX2, CD9, AXIN2, FIGF, BMP4, IL6, BMP2, PDS5B, IL7, JARID2, HCLS1, FLT4, ANXA1, IGF1, KDR, FOXP2, CDH13, HDAC1, IRF6, EPGN, DLX5, HBEGF, NR5A2, BMP7, PL…
	GOTERM_BP	regulation of response to external stimulus	19	1.43167e-05	EDN3, MYOD1, CAV1, ADORA2B, PLEK, IL16, PDGFB, F2RL1, FGF10, ADORA1, CXCL12, KDR, ANXA2, NTRK3, CDH13, HOPX, FABP4, CHRNA7, CR1L
	GOTERM_BP	blood circulation	21	1.45741e-05	EDN3, MYL4, ACTC1, ADORA2B, ACTA1, MYL3, ACTA2, MAP2K3, MYBPC3, ADH5, ATP1A1, GCLM, GCH1, EDNRA, ACTG2, EDNRB, P2RX4, CHD7, NPY, F5, COL1A2, ADRA1B, CHRNA7
	GOTERM_BP	circulatory system process	21	1.45741e-05	EDN3, MYL4, ACTC1, ADORA2B, ACTA1, MYL3, ACTA2, MAP2K3, MYBPC3, ADH5, ATP1A1, GCLM, GCH1, EDNRA, ACTG2, EDNRB, P2RX4, CHD7, NPY, F5, COL1A2, ADRA1B, CHRNA7
	GOTERM_BP	extracellular matrix organization	19	2.20489e-05	LMX1B, LGALS3, MMP9, ELN, CCDC80, NID1, COL5A1, ANXA2, FBLN1, P4HA1, FOXF1, ITGA8, PDGFRA, ACAN, COL1A2, MYH11, LAMC1, COL11A1, CYR61, MYH10
	GOTERM_BP	cellular component morphogenesis	38	2.37736e-05	NRP1, MYBPC3, EPHB3, HPRT1, CDH4, ITGB1, CXCL12, ALCAM, CD9, BDNF, EZR, LAMB2, CXCR4, FOXF1, ILK, PAFAH1B1, NRG1, IDUA, EGFR, CSNK1A1, BMP2, ACTC1, NTF3, ACTA1, NFASC, CAPN3, EPHA2, DVL1, CTNNA2, EPHA4, BBS2, LAMA1, KRT19, EPHA7, DLX5, MYH11, NGFR, LAMC1, BMP7, MYH10
	GOTERM_BP	muscle system process	18	2.67047e-05	KCNMA1, EDN3, MYL4, MYH15, ADORA2B, MYL3, ACTA2, CALD1, MAP2K3, MYBPC3, IGF1, ACTN2, EDNRA, EDNRB, P2RX4, ACTG2, CHRM3, MYOM2, MYH11, MYH10
	GOTERM_BP	positive regulation of cell proliferation	42	4.06135e-05	FGFR2, EDN3, FGFR1, CNBP, FGF7, FGFR3, FOSL2, BLM, PDGFB, IL6ST, IL18, KITLG, FGF10, BCL2L1, IL15, KIT, ITGB1, ILK, CHRNA7, FIGF, MYC, EGFR, LYN, IL7, HCLS1, FLT4, LIFR, IGF1, KDR, FOXP2, CDH13, NCK2, CARD11, EREG, CD80, HDAC1, EPGN, DLX5, PDGFRA, HBEGF, NGFR, EIF5A2
	GOTERM_BP	positive regulation of molecular function	39	4.17825e-05	EDN3, CAV1, MYL4, ADORA2B, APH1A, PDGFB, GNA11, ALDOB, MYBPC3, KITLG, KIT, GCLM, GCH1, DGKG, CD4, CHRNA7, CERK, NRG1, CHRNA3, ADAM9, IRAK2, FOXL2, DGKQ, EPB41, PLEK, MSH2, MAP2K3, MET, DGKK, DGKH, CISH, CARD11, GNAQ, P2RX1, EPGN, DGKZ, LRP8, HSPD1, IRF4, EDA
	GOTERM_BP	localization of cell	35	4.35984e-05	NRP2, EDN3, NRP1, PDGFB, FUT8, IL16, KITLG, KIT, ITGB1, CXCL12, EDNRB, CTGF, CXCR4, CSF3R, PAFAH1B1, CHRNA7, NRG1, NR2F2, FLT1, LMX1B, ITGA1, ITGA4, COL5A1, KDR, CDH13, NCK2, ITGA6, FYN, MYH11, ADAM17, HBEGF, LRP8, LAMC1, PLAU, MYH10, LRP5
	GOTERM_BP	cell motility	35	4.35984e-05	NRP2, EDN3, NRP1, PDGFB, FUT8, IL16, KITLG, KIT, ITGB1, CXCL12, EDNRB, CTGF, CXCR4, CSF3R, PAFAH1B1, CHRNA7, NRG1, NR2F2, FLT1, LMX1B, ITGA1, ITGA4, COL5A1, KDR, CDH13, NCK2, ITGA6, FYN, MYH11, ADAM17, HBEGF, LRP8, LAMC1, PLAU, MYH10, LRP5
	GOTERM_BP	neuron differentiation	41	4.39132e-05	EDN3, NRP1, GNA11, JAG1, EPHB3, HPRT1, GLI2, CDH4, CXCL12, ALCAM, NRCAM, GATA2, LINGO1, EFHD1, BDNF, LAMB2, CXCR4, PAFAH1B1, NRG1, CHAT, BMP4, DFNA5, MYO6, NTF3, LMX1B, LDB1, MAP1B, NFASC, EPHA2, DVL1, CTNNA2, NTRK3, EPHA4, EPHA7, GNAQ, DLX5, NTRK2, MYH11, NGFR, PBX3, BMP7, CLN8, MYH10
	GOTERM_BP	actin cytoskeleton organization	25	7.48555e-05	PDGFB, DIAPH1, MYBPC3, ELN, PDLIM3, ARF6, FHDC1, DAAM1, ITGB1, ESPN, EZR, GSN, CNN2, PAFAH1B1, FMNL2, ACTC1, ACTA1, PLEK, EPB41, CAPN3, ELMO1, NCK2, KRT19, MYH11, FHOD3, LCP1, MYH10
	GOTERM_BP	neuron projection development	26	7.51058e-05	NRP1, HPRT1, EPHB3, CDH4, CXCL12, ALCAM, LINGO1, EFHD1, BDNF, LAMB2, CXCR4, PAFAH1B1, CHAT, MYO6, NTF3, MAP1B, NFASC, EPHA2, DVL1, CTNNA2, EPHA4, EPHA7, DLX5, MYH11, NGFR, BMP7, MYH10
	GOTERM_BP	cell migration	33	9.39362e-05	NRP2, EDN3, NRP1, PDGFB, FUT8, IL16, KITLG, KIT, ITGB1, CXCL12, EDNRB, CTGF, CXCR4, CSF3R, PAFAH1B1, NRG1, NR2F2, FLT1, LMX1B, ITGA1, ITGA4, COL5A1, KDR, NCK2, CDH13, ITGA6, FYN, MYH11, HBEGF, LRP8, LAMC1, PLAU, MYH10, LRP5
	GOTERM_BP	actin filament-based process	26	9.80459e-05	PDGFB, DIAPH1, MYBPC3, ELN, PDLIM3, ARF6, FHDC1, DAAM1, ITGB1, ESPN, EZR, GSN, CNN2, PAFAH1B1, FMNL2, ACTC1, MYO6, ACTA1, PLEK, EPB41, CAPN3, ELMO1, NCK2, KRT19, MYH11, FHOD3, LCP1, MYH10
	GOTERM_BP	blood vessel development	31	0.000105115	FGFR2, CAV1, NRP1, IL18, FGF10, ELK3, GJA4, CXCL12, MMP2, CDH5, CITED2, EDNRA, CHD7, CTGF, CXCR4, ANG, FOXF1, NR2F2, C1GALT1, CYR61, BMP4, FLT1, ITGA4, COL5A1, ANXA2, KDR, CDH13, EPGN, NTRK2, COL1A2, ADRA1B
	GOTERM_BP	neuron development	31	0.0001628	NRP1, GNA11, HPRT1, EPHB3, CDH4, CXCL12, NRCAM, ALCAM, LINGO1, EFHD1, BDNF, LAMB2, CXCR4, PAFAH1B1, CHAT, MYO6, NTF3, LMX1B, MAP1B, NFASC, EPHA2, DVL1, CTNNA2, EPHA4, EPHA7, GNAQ, DLX5, NTRK2, MYH11, NGFR, PBX3, BMP7, MYH10
	GOTERM_BP	positive regulation of catalytic activity	34	0.000163063	EDN3, CAV1, MYL4, ADORA2B, PDGFB, APH1A, GNA11, ALDOB, MYBPC3, KITLG, KIT, GCLM, GCH1, DGKG, CD4, CHRNA7, CERK, NRG1, CHRNA3, ADAM9, FOXL2, DGKQ, PLEK, MSH2, MAP2K3, MET, DGKK, DGKH, CISH, GNAQ, P2RX1, EPGN, DGKZ, LRP8, HSPD1
	GOTERM_BP	regulation of locomotion	23	0.000170272	EDN3, GDF2, IL16, PDGFB, MMP9, F2RL1, IGF1, FGF10, ITGB3, ADORA1, CXCL12, CITED2, KDR, LAMA2, LAMA1, BBS2, CDH13, LAMA4, CXCR4, PDGFRA, HBEGF, ADAM9, IGFBP5
	GOTERM_BP	cell morphogenesis	32	0.000188071	NRP1, EPHB3, HPRT1, CDH4, CXCL12, ALCAM, BDNF, EZR, LAMB2, CXCR4, FOXF1, ILK, PAFAH1B1, NRG1, IDUA, CSNK1A1, EGFR, BMP2, NTF3, NFASC, EPHA2, DVL1, CTNNA2, EPHA4, LAMA1, BBS2, EPHA7, DLX5, MYH11, NGFR, LAMC1, BMP7, MYH10
	GOTERM_BP	vasculature development	31	0.000247275	FGFR2, CAV1, NRP1, IL18, FGF10, ELK3, GJA4, CXCL12, MMP2, CDH5, CITED2, EDNRA, CHD7, CTGF, CXCR4, ANG, FOXF1, NR2F2, C1GALT1, CYR61, BMP4, FLT1, ITGA4, COL5A1, ANXA2, KDR, CDH13, EPGN, NTRK2, COL1A2, ADRA1B
	GOTERM_BP	morphogenesis of a branching structure	18	0.000262544	BMP4, BMP2, NRP1, FLT1, FGF10, IGF1, GREM1, GLI2, CXCL12, EPHA2, KDR, EDNRA, EPHA7, CXCR4, FOXF1, ILK, BMP7, CYR61
	GOTERM_BP	regulation of cell motion	23	0.000290655	EDN3, GDF2, NRP1, PDGFB, MMP9, F2RL1, IGF1, ITGB3, ADORA1, CXCL12, CITED2, KDR, LAMA2, LAMA1, BBS2, CDH13, LAMA4, CXCR4, PDGFRA, HBEGF, ADAM17, ADAM9, IGFBP5
	GOTERM_BP	regulation of cell growth	18	0.000362886	GDF2, NRP1, MYL2, LIMK1, IGFBP7, CDH4, NOV, NTRK3, INHBA, CTGF, KAZALD1, HTRA3, IGFBP2, CRIM1, IGFBP4, IGFBP5, CYR61, ENO1
	GOTERM_BP	cell activation	28	0.000371783	BLM, IL15, HPRT1, CXCL12, CD74, CHD7, CXCR4, CD4, CHRNA7, ENTPD2, DDOST, DPP4, BLNK, ADAM9, IKZF1, PLEK, MSH2, PIK3CB, IL7, PIK3CD, IFNAR1, CARD11, P2RX1, FYN, ADAM17, HSPD1, IRF4, LCP2
	GOTERM_BP	muscle contraction	15	0.000387004	KCNMA1, EDN3, MYL4, MYH15, ACTA2, MYL3, CALD1, MAP2K3, MYBPC3, ACTN2, EDNRA, EDNRB, ACTG2, CHRM3, MYOM2, MYH11, MYH10
	GOTERM_BP	positive regulation of signal transduction	28	0.000458377	GDF2, IL6ST, KITLG, FGF10, JAG1, CANT1, CITED2, CD4, ANKK1, NRG1, BMP4, BMP2, FLT1, LYN, HCLS1, NDFIP2, IGF1, IGF2, ADIPOQ, DVL1, P2RX4, CARD11, CDH13, EPGN, ITGA8, ADAM17, HTR2B, BMP7
	GOTERM_BP	regulation of phosphorylation	36	0.000493141	EDN3, GDF2, CAV1, BLM, PDGFB, IL6ST, KITLG, KIT, DGKG, CD4, CHRNA7, CERK, NRG1, CHRNA3, ADAM9, BMP4, EGFR, BMP2, DGKQ, LYN, HCLS1, MAP2K3, MET, IGF1, DGKK, DGKH, PKIA, CISH, DVL1, CD80, EPGN, JUN, FABP4, DGKZ, LRP8, BMP7
	GOTERM_BP	positive regulation of immune system process	22	0.000495011	EDN3, IL6, ADORA2B, BLM, IKZF1, LYN, IL6ST, IL7, IL18, F2RL1, NFKBIA, CACNB4, IL15, CD74, B2M, NCK2, CARD11, EREG, CD80, IL2RG, CD4, HSPD1
	GOTERM_BP	regulation of cell migration	20	0.00050993	EDN3, GDF2, PDGFB, MMP9, F2RL1, IGF1, ITGB3, ADORA1, CXCL12, CITED2, KDR, LAMA2, LAMA1, CDH13, LAMA4, CXCR4, PDGFRA, HBEGF, ADAM9, IGFBP5
	GOTERM_BP	regulation of phosphorus metabolic process	37	0.000529191	EDN3, GDF2, CAV1, BLM, PDGFB, IL6ST, KITLG, KIT, DGKG, CD4, CHRNA7, CERK, NRG1, CHRNA3, ADAM9, BMP4, EGFR, BMP2, DGKQ, PLEK, LYN, HCLS1, MAP2K3, MET, IGF1, DGKK, DGKH, PKIA, CISH, DVL1, CD80, EPGN, JUN, FABP4, DGKZ, LRP8, BMP7
	GOTERM_BP	regulation of phosphate metabolic process	37	0.000529191	EDN3, GDF2, CAV1, BLM, PDGFB, IL6ST, KITLG, KIT, DGKG, CD4, CHRNA7, CERK, NRG1, CHRNA3, ADAM9, BMP4, EGFR, BMP2, DGKQ, PLEK, LYN, HCLS1, MAP2K3, MET, IGF1, DGKK, DGKH, PKIA, CISH, DVL1, CD80, EPGN, JUN, FABP4, DGKZ, LRP8, BMP7
	GOTERM_BP	heart development	30	0.000586276	NRP2, NRP1, MYL2, MYL3, GNA11, MYBPC3, PDLIM3, GJA1, GLI2, ITGB1, CITED2, EDNRA, MSX2, CHD7, PKD2, NRG1, PCSK5, COL11A1, BMP4, ACTC1, BMP2, ACTA1, ITGA4, COL5A1, GNAQ, KCNJ8, PLN, HOPX, MYH11, ADRA1B, HTR2B, HDAC9, MYH10
	GOTERM_BP	dendrite development	8	0.000595044	BDNF, MYO6, NRP1, MAP1B, HPRT1, CHAT, CTNNA2, DVL1
	GOTERM_BP	cellular component assembly involved in morphogenesis	9	0.000644887	BBS2, CD9, KRT19, ACTC1, ACTA1, MYBPC3, MYH11, PAFAH1B1, ITGB1, CAPN3, MYH10
	GOTERM_BP	blood vessel morphogenesis	25	0.000850639	BMP4, FGFR2, CAV1, FLT1, NRP1, IL18, FGF10, ELK3, ITGA4, CXCL12, KDR, CITED2, ANXA2, EDNRA, CDH13, CTGF, ANG, EPGN, CXCR4, FOXF1, NTRK2, ADRA1B, NR2F2, C1GALT1, CYR61
	GOTERM_BP	cell-substrate adhesion	13	0.000903898	ITGA6, EPDR1, CTGF, ITGB8, ACTN2, NID1, ITGB3, NID2, LAMC1, EDA, ITGB1, ADAM9, ITGBL1
	GOTERM_BP	cell-cell adhesion	36	0.000941724	CDH1, PCDHGC3, CDH4, DCHS1, CDH5, CDH6, NRCAM, CDH7, PCDH1, CDH20, EZR, FAT3, CTGF, FAT4, FAT2, ACAN, ANKK1, COL11A1, ADAM9, PLEK, PIK3CB, PCDH10, PCDH12, ITGA4, PCDH19, PCDH18, CTNNA2, CDH13, DSG2, FREM2, CDH19, CNTN2, CLDN1, DSC2, KIAA0319, CDH11
	GOTERM_BP	positive regulation of cell communication	28	0.00100716	GDF2, IL6ST, KITLG, FGF10, JAG1, CANT1, CITED2, CD4, ANKK1, NRG1, BMP4, BMP2, FLT1, LYN, HCLS1, NDFIP2, IGF1, IGF2, ADIPOQ, DVL1, P2RX4, CARD11, CDH13, EPGN, ITGA8, ADAM17, HTR2B, BMP7
	GOTERM_BP	neuron projection morphogenesis	21	0.00106564	NRP1, NTF3, NFASC, HPRT1, EPHB3, CDH4, CXCL12, EPHA2, DVL1, CTNNA2, ALCAM, EPHA4, BDNF, EPHA7, LAMB2, CXCR4, DLX5, MYH11, PAFAH1B1, NGFR, BMP7, MYH10
	GOTERM_BP	regulation of system process	24	0.00112157	EDN3, MYL4, CAV1, MYO6, ADORA2B, MYL3, GNAI1, EDN1, MYBPC3, ATP1A1, ANXA6, P2RX4, BDNF, P2RX1, CHRM3, PLN, HOPX, ADRA1B, HBEGF, CHRNA7, NPFFR1, PBX3, CHRNA3, CHAT
	GOTERM_BP	leukocyte activation	24	0.00137831	BLM, IKZF1, MSH2, IL7, PIK3CD, IL15, HPRT1, CXCL12, CD74, IFNAR1, CARD11, CHD7, FYN, CXCR4, ADAM17, CD4, CHRNA7, IRF4, HSPD1, DDOST, DPP4, ADAM9, BLNK, LCP2
	GOTERM_BP	positive regulation of response to external stimulus	11	0.00140801	NTRK3, EDN3, CDH13, PDGFB, ADORA2B, IL16, F2RL1, FGF10, FABP4, CXCL12, KDR
	GOTERM_BP	epithelial cell differentiation	14	0.00143425	FZD1, ANXA1, FZD2, CBFA2T2, CTNNA2, KDR, LAMA1, IRF6, DLX5, FOXF1, JUN, KRT14, BMP7, ADAM9
	GOTERM_BP	T cell activation	17	0.00153712	BLM, IKZF1, IL7, IL15, CXCL12, CD74, IFNAR1, CARD11, CHD7, FYN, CXCR4, ADAM17, CD4, CHRNA7, HSPD1, DDOST, DPP4
	GOTERM_BP	branching morphogenesis of a tube	16	0.00153792	BMP4, BMP2, NRP1, FLT1, FGF10, IGF1, GREM1, GLI2, CXCL12, KDR, EDNRA, CXCR4, FOXF1, ILK, BMP7, CYR61
	GOTERM_BP	cell projection morphogenesis	22	0.00158132	NRP1, NTF3, NFASC, HPRT1, EPHB3, CDH4, CXCL12, EPHA2, DVL1, CTNNA2, ALCAM, EPHA4, BBS2, BDNF, EPHA7, LAMB2, CXCR4, DLX5, MYH11, PAFAH1B1, NGFR, BMP7, MYH10
	GOTERM_BP	cell-matrix adhesion	12	0.00167748	ITGA6, EPDR1, CTGF, ITGB8, ACTN2, NID1, ITGB3, NID2, EDA, ITGB1, ADAM9, ITGBL1
	GOTERM_BP	locomotory behavior	24	0.00168385	NRP2, EDN3, MYO6, PDGFB, IL16, HEXA, ITGA1, FGF10, CELSR1, CACNB4, EPHA2, ESPN, LSP1, EPHA4, EDNRB, CHD7, ADRA1B, CSF3R, PAFAH1B1, NRG1, PBX3, CLN8, CHRNA3, CHAT
	GOTERM_BP	cytokine production	9	0.00202465	AVPR2, IL18, IRF7, FABP4, CD4, HSPD1, PCSK5, IFNAR1, LCP2
	GOTERM_BP	positive regulation of cell activation	16	0.00203308	IL6, ADORA2B, BLM, PLEK, IKZF1, IL6ST, IL7, IL18, IL15, CD74, NCK2, CARD11, CD80, IL2RG, CD4, HSPD1
	GOTERM_BP	regulation of cell adhesion	16	0.00203308	PIK3CB, IL18, CCDC80, CYTH4, NID1, ADIPOQ, CITED2, LAMA2, LAMA1, CDH13, LAMA4, CD36, ITGA6, DPP4, ADAM9, CYR61
	GOTERM_BP	regulation of transferase activity	26	0.0020746	EDN3, CAV1, PDGFB, BLM, KITLG, KIT, DGKG, CD4, CHRNA7, CERK, NRG1, CHRNA3, ADAM9, DGKQ, MAP2K3, MET, DGKK, DGKH, PKIA, CISH, DVL1, EPGN, DGKZ, FABP4, LRP8, CLN8
	GOTERM_BP	behavior	34	0.0021117	NRP2, EDN3, PDGFB, IL16, GNA11, HEXA, FGF10, CACNB4, HPRT1, ESPN, EDNRB, BDNF, CHD7, CHST10, CSF3R, PAFAH1B1, CHRNA7, NRG1, CHAT, CHRNA3, MYO6, MET, ITGA1, CELSR1, EPHA2, FOXP2, LSP1, EPHA4, BBS2, GNAQ, ITGA8, NTRK2, ADRA1B, PBX3, CLN8
	GOTERM_BP	regulation of blood pressure	11	0.00212619	EDN3, EDNRB, ACTG2, P2RX4, NPY, ACTA2, ADH5, COL1A2, ADRA1B, CHRNA7, ATP1A1, GCH1
	GOTERM_BP	positive regulation of protein kinase activity	20	0.0022255	EDN3, DGKQ, PDGFB, MAP2K3, MET, KITLG, DGKK, DGKH, KIT, CISH, EPGN, DGKG, DGKZ, CD4, CHRNA7, LRP8, CERK, NRG1, CHRNA3, ADAM9
	GOTERM_BP	cell proliferation	25	0.00226622	FGFR2, PDGFB, GNAI2, FST, FGF10, IL15, HPRT1, CXCL12, CD74, CXCR4, PAFAH1B1, GNG2, FIGF, CSF1R, BMP4, LMX1B, MET, IGF1, FURIN, CDH13, EREG, IRF6, FYN, MYH11, HSPD1, MYH10
	GOTERM_BP	regulation of protein kinase activity	25	0.00226622	EDN3, CAV1, PDGFB, BLM, KITLG, KIT, DGKG, CD4, CHRNA7, CERK, NRG1, CHRNA3, ADAM9, DGKQ, MAP2K3, MET, DGKK, DGKH, PKIA, CISH, DVL1, EPGN, DGKZ, FABP4, LRP8
	GOTERM_BP	regulation of chemotaxis	8	0.00227642	EDN3, CDH13, PDGFB, IL16, F2RL1, FGF10, CXCL12, KDR
	GOTERM_BP	positive regulation of chemotaxis	8	0.00227642	EDN3, CDH13, PDGFB, IL16, F2RL1, FGF10, CXCL12, KDR
	GOTERM_BP	epithelium development	24	0.00247099	BMP4, FGFR2, BMP2, FZD1, ANXA1, FZD3, CELSR1, JAG1, FZD2, GREM1, CBFA2T2, KDR, FZD6, CTNNA2, LAMA1, IRF6, JUN, FOXF1, DLX5, KRT14, ILK, CA2, BMP7, ADAM9
	GOTERM_BP	cell morphogenesis involved in neuron differentiation	21	0.00257744	NRP1, NTF3, NFASC, HPRT1, EPHB3, CDH4, CXCL12, EPHA2, DVL1, CTNNA2, ALCAM, EPHA4, BDNF, EPHA7, LAMB2, CXCR4, DLX5, MYH11, PAFAH1B1, NGFR, BMP7, MYH10
	GOTERM_BP	positive regulation of locomotion	13	0.00258997	EDN3, IL16, PDGFB, MMP9, F2RL1, IGF1, FGF10, CXCL12, KDR, CDH13, PDGFRA, HBEGF, ADAM9
	GOTERM_BP	axon guidance	15	0.00269123	NRP1, NTF3, NFASC, EPHB3, CDH4, CXCL12, EPHA2, ALCAM, EPHA4, BDNF, EPHA7, CXCR4, MYH11, NGFR, BMP7, MYH10
	GOTERM_BP	lymphocyte activation	21	0.00315755	BLM, IKZF1, IL7, MSH2, PIK3CD, IL15, HPRT1, CXCL12, CD74, IFNAR1, CARD11, CHD7, FYN, CXCR4, ADAM17, CD4, CHRNA7, HSPD1, DDOST, DPP4, BLNK
	GOTERM_BP	muscle organ development	21	0.00315755	MYOD1, ACTC1, CAV1, FOXL2, GSC, ACTA1, MYL2, MYL3, CRYAB, ELN, MET, CACNB4, ITGB1, FLNB, DVL1, FOXP2, PLN, MYH11, NRG1, NR2F2, COL11A1, CHAT, MYH10
	GOTERM_BP	regulation of kinase activity	25	0.00323412	EDN3, CAV1, PDGFB, BLM, KITLG, KIT, DGKG, CD4, CHRNA7, CERK, NRG1, CHRNA3, ADAM9, DGKQ, MAP2K3, MET, DGKK, DGKH, PKIA, CISH, DVL1, EPGN, DGKZ, FABP4, LRP8
	GOTERM_BP	cell-cell signaling	28	0.00335712	FGFR2, EDN3, GJA1, FGF10, CACNB4, GREM1, ADORA1, BDNF, PAFAH1B1, CHRNA7, NRG1, CHAT, CHRNA3, BMP4, IL6, MYO6, NTF3, FZD1, NRXN1, GJB6, FZD2, DVL1, CTNNA2, P2RX4, P2RX1, EREG, NTRK2, CLN8
	GOTERM_BP	positive regulation of kinase activity	20	0.00340493	EDN3, DGKQ, PDGFB, MAP2K3, MET, KITLG, DGKK, DGKH, KIT, CISH, EPGN, DGKG, DGKZ, CD4, CHRNA7, LRP8, CERK, NRG1, CHRNA3, ADAM9
	GOTERM_BP	positive regulation of leukocyte activation	15	0.0035223	IL6, ADORA2B, BLM, IKZF1, IL6ST, IL7, IL18, IL15, CD74, NCK2, CARD11, CD80, CD4, IL2RG, HSPD1
	GOTERM_BP	positive regulation of T cell activation	14	0.00356567	IL6, BLM, IKZF1, IL6ST, IL7, IL18, IL15, CD74, NCK2, CARD11, CD80, CD4, IL2RG, HSPD1
	GOTERM_BP	regulation of behavior	8	0.00390795	EDN3, CDH13, PDGFB, IL16, F2RL1, FGF10, CXCL12, KDR
	GOTERM_BP	positive regulation of behavior	8	0.00390795	EDN3, CDH13, PDGFB, IL16, F2RL1, FGF10, CXCL12, KDR
	GOTERM_BP	positive regulation of transferase activity	20	0.0041662	EDN3, DGKQ, PDGFB, MAP2K3, MET, KITLG, DGKK, DGKH, KIT, CISH, EPGN, DGKG, DGKZ, CD4, CHRNA7, LRP8, CERK, NRG1, CHRNA3, ADAM9
	GOTERM_BP	cell part morphogenesis	22	0.00425603	NRP1, NTF3, NFASC, HPRT1, EPHB3, CDH4, CXCL12, EPHA2, DVL1, CTNNA2, ALCAM, EPHA4, BBS2, BDNF, EPHA7, LAMB2, CXCR4, DLX5, MYH11, PAFAH1B1, NGFR, BMP7, MYH10
	GOTERM_BP	collagen fibril organization	7	0.00441417	LMX1B, P4HA1, ACAN, COL1A2, COL11A1, COL5A1, ANXA2
	GOTERM_BP	exocrine system development	7	0.00441417	FGFR2, EGFR, IL6, FGF10, EDAR, BMP7, EDA
	GOTERM_BP	actomyosin structure organization	7	0.00441417	KRT19, ACTC1, ACTA1, MYBPC3, MYH11, CNN2, ITGB1, CAPN3, MYH10
	GOTERM_BP	regulation of positive chemotaxis	6	0.00444382	CDH13, IL16, F2RL1, FGF10, CXCL12, KDR
	GOTERM_BP	positive regulation of positive chemotaxis	6	0.00444382	CDH13, IL16, F2RL1, FGF10, CXCL12, KDR
	GOTERM_BP	axonogenesis	19	0.00450108	NRP1, NTF3, NFASC, EPHB3, CDH4, CXCL12, EPHA2, CTNNA2, ALCAM, EPHA4, BDNF, EPHA7, LAMB2, CXCR4, DLX5, MYH11, PAFAH1B1, NGFR, BMP7, MYH10
	GOTERM_BP	cell morphogenesis involved in differentiation	23	0.00464144	BMP2, NRP1, NTF3, NFASC, HPRT1, EPHB3, CDH4, CXCL12, EPHA2, DVL1, CTNNA2, ALCAM, EPHA4, BDNF, EPHA7, LAMB2, CXCR4, DLX5, MYH11, PAFAH1B1, LAMC1, NGFR, BMP7, MYH10
	GOTERM_BP	actin filament organization	9	0.00505119	NCK2, ACTC1, EZR, ACTA1, GSN, DIAPH1, ELN, PDLIM3, LCP1, ESPN
	GOTERM_BP	positive regulation of cell adhesion	9	0.00505119	CDH13, CD36, ITGA6, CCDC80, CYTH4, NID1, ADAM9, CITED2, CYR61
	GOTERM_BP	regulation of growth	27	0.00506675	FGFR2, MYOD1, GDF2, NRP1, MYL2, IGFBP7, CDH4, NOV, CHD7, CTGF, HTRA3, CRIM1, CYR61, ENO1, IKZF1, LIMK1, IL7, IGF1, CISH, NTRK3, INHBA, BBS2, KAZALD1, HOPX, IGFBP2, IGFBP4, IGFBP5
	GOTERM_BP	lipid biosynthetic process	25	0.00532335	LPL, PGS1, GNE, FADS1, FA2H, ACACA, HMGCS1, FADS2, CFTR, CHPT1, CD74, FDFT1, FAR1, CYP7B1, CEPT1, P2RX1, ISPD, CH25H, AGPAT9, FASN, FABP3, MBOAT2, ELOVL6, DEGS1, PIGA
	GOTERM_BP	response to organic substance	35	0.00557125	AVPR2, CAV1, IL6ST, ADH5, NFKBIA, PDE3B, BDKRB1, BCL2L1, HPRT1, GCH1, B2M, MSX2, CD4, CHRNA7, DNAJC3, DDOST, IRG1, CHRNA3, CYR61, ADAM9, IRAK2, LYN, HCLS1, LIFR, ADIPOQ, CDH13, P2RX4, KRT19, GLUL, P2RX1, KCNJ8, FYN, ADRA1B, HSPD1, NFE2L2
	GOTERM_BP	cytoskeleton organization	32	0.00599113	ABLIM1, ABLIM2, PALM, PDGFB, DIAPH1, ELN, MYBPC3, PDLIM3, ARF6, FHDC1, DAAM1, ITGB1, ESPN, EZR, GSN, CNN2, PAFAH1B1, FMNL2, ACTC1, ACTA1, PLEK, EPB41, MAP1B, CAPN3, ELMO1, NCK2, BBS2, KRT19, KRT14, FHOD3, MYH11, CLN8, LCP1, MYH10
	GOTERM_BP	positive regulation of lymphocyte activation	14	0.00606056	IL6, BLM, IKZF1, IL6ST, IL7, IL18, IL15, CD74, NCK2, CARD11, CD80, CD4, IL2RG, HSPD1
	GOTERM_BP	adult behavior	14	0.00606056	HEXA, MET, CACNB4, EPHA2, EPHA4, BBS2, CHD7, ADRA1B, PAFAH1B1, CHRNA7, PBX3, CLN8, CHRNA3, CHAT
	GOTERM_BP	regulation of heart contraction	11	0.00614987	EDN3, P2RX4, MYL4, MYL3, PLN, MYBPC3, HOPX, ADRA1B, HBEGF, CHRNA7, ATP1A1
	GOTERM_BP	cellular amino acid derivative metabolic process	17	0.00641971	CHDH, PCYOX1L, GCLC, GATM, MAOA, PADI3, GCLM, CHPT1, BBOX1, MOXD1, PADI1, GCH1, P4HA2, P4HA1, GATA3, FABP3, EIF5A2
	GOTERM_BP	muscle cell differentiation	17	0.00641971	BMP4, MYOD1, ACTC1, ACTA1, NTF3, MYBPC3, FGF10, IGF1, CACNB4, ITGB1, NTN1, CAPN3, DVL1, KRT19, FOXF1, MYH11, NRG1, CHAT, MYH10
	GOTERM_BP	striated muscle cell development	9	0.00747861	KRT19, ACTC1, ACTA1, MYBPC3, MYH11, CACNB4, ITGB1, CAPN3, CHAT, DVL1, MYH10
	GOTERM_BP	cyclic nucleotide metabolic process	9	0.00747861	ADCY2, ADCY7, ADCY8, ADCY5, N4BP2L1, CNP, GUCY1B3, PDE8A, CACNB4
	GOTERM_BP	smooth muscle contraction	7	0.0076037	EDNRA, KCNMA1, EDN3, EDNRB, ACTG2, CHRM3, ACTA2, MYH11, MYH10
	GOTERM_BP	activation of protein kinase C activity by G-protein coupled receptor protein signaling pathway	7	0.0076037	DGKQ, DGKG, DGKK, DGKZ, DGKH, CERK, CISH
	GOTERM_BP	striated muscle tissue development	17	0.00788458	ACTC1, FOXL2, CAV1, ACTA1, MYL2, MYL3, ELN, CACNB4, ITGB1, FLNB, DVL1, FOXP2, PLN, MYH11, NRG1, NR2F2, COL11A1, CHAT, MYH10
	GOTERM_BP	regulation of cell activation	17	0.00788458	IL6, ADORA2B, BLM, PLEK, PDGFB, IKZF1, IL6ST, IL7, IL18, IL15, CD74, NCK2, CARD11, CD80, IL2RG, CD4, HSPD1
	GOTERM_BP	regulation of muscle contraction	10	0.0081124	ANXA6, P2RX4, CAV1, ADORA2B, CHRM3, P2RX1, MYL3, MYBPC3, ATP1A1, CHRNA3
	GOTERM_BP	protein oligomerization	10	0.0081124	MTMR2, CAV1, BLM, PCBD2, CRYAB, ACTN2, HPRT1, ADIPOQ, OLFM1, GCH1
	GOTERM_BP	positive regulation of cell motion	12	0.00830816	EDN3, CDH13, PDGFB, MMP9, F2RL1, PDGFRA, ADAM17, HBEGF, IGF1, CXCL12, KDR, ADAM9
	GOTERM_BP	positive regulation of cell migration	11	0.00834769	EDN3, CDH13, PDGFB, MMP9, F2RL1, PDGFRA, HBEGF, IGF1, CXCL12, KDR, ADAM9
	GOTERM_BP	germ cell migration	5	0.00845756	CXCR4, KITLG, KIT, ITGB1, CXCL12
	GOTERM_BP	vasoconstriction	5	0.00845756	EDNRA, EDN3, EDNRB, ACTG2, ACTA2, ADRA1B
	GOTERM_BP	myofibril assembly	6	0.00864374	KRT19, ACTC1, ACTA1, MYBPC3, MYH11, ITGB1, CAPN3, MYH10
	GOTERM_BP	positive regulation of developmental process	27	0.00902572	BMP4, FGFR2, MYOD1, LPL, IL6, BMP2, IKZF1, IL7, LIMK1, IL6ST, FST, KITLG, JAG1, CDH4, CD74, NTRK3, GATA2, INHBA, BDNF, CD36, BTG1, HOPX, CHRNA7, IL2RG, NGFR, BMP7, ADAM9
	GOTERM_BP	regulation of tube size	8	0.0096123	EDNRA, EDN3, EDNRB, ACTG2, P2RX4, ADORA2B, ACTA2, ADRA1B, GCLM
	GOTERM_BP	regulation of blood vessel size	8	0.0096123	EDNRA, EDN3, EDNRB, ACTG2, P2RX4, ADORA2B, ACTA2, ADRA1B, GCLM
	GOTERM_BP	angiogenesis	16	0.0104504	BMP4, FGFR2, FLT1, NRP1, IL18, ELK3, CXCL12, ANXA2, EDNRA, CDH13, CTGF, EPGN, CXCR4, ANG, C1GALT1, CYR61
	GOTERM_BP	response to cytokine stimulus	9	0.0106889	IRAK2, AVPR2, IL6ST, LIFR, BCL2L1, ADIPOQ, DDOST, ADAM9, GCH1
	GOTERM_BP	regulation of peptidyl-tyrosine phosphorylation	10	0.0111127	EGFR, CAV1, PDGFB, CD80, LYN, IL6ST, HCLS1, KITLG, IGF1, CD4
	GOTERM_BP	muscle tissue development	17	0.0116104	ACTC1, FOXL2, CAV1, ACTA1, MYL2, MYL3, ELN, CACNB4, ITGB1, FLNB, DVL1, FOXP2, PLN, MYH11, NRG1, NR2F2, COL11A1, CHAT, MYH10
	GOTERM_BP	positive regulation of cellular protein metabolic process	17	0.0116104	BMP4, GDF2, BMP2, LYN, IL6ST, HCLS1, KITLG, NDFIP2, NFKBIA, IGF1, ADIPOQ, PACSIN3, CD80, CD4, BMP7, EIF5A2, ADAM9
	GOTERM_BP	adult walking behavior	7	0.0121699	EPHA4, CHD7, HEXA, CACNB4, CLN8, EPHA2, CHAT
	GOTERM_BP	potassium ion transport	24	0.0125114	KCNH1, KCNMA1, KCNJ15, ATP1B1, KCNAB1, KCNB1, KCNA2, ATP1B4, KCTD1, ATP1A1, KCTD5, KCNK2, KCNMB1, KCTD7, CDK3, KCNMB2, KCNJ5, KCNJ4, KCNS2, KCNJ8, BTBD10, KCNG3, KCNQ1, ABCC8
	GOTERM_BP	wound healing	16	0.0127081	F2RL2, PLEK, PIK3CB, F13A1, F2RL1, NINJ2, IGF1, ELK3, COL5A1, P2RY8, P2RX1, F3, MYH11, HBEGF, ENTPD2, F2R, MYH10
	GOTERM_BP	cell surface receptor linked signal transduction	152	0.0134835	F2RL2, EDN3, GDF2, PDGFB, IL6ST, GNA11, F2RL1, FST, JAG1, ADORA1, HTR1B, AGTR2, CTGF, FOXF1, ILK, GNG2, ANKK1, CHRNA3, ADAM9, EGFR, CD3D, PIK3CD, LIFR, HTR4, CRHR2, GRB10, CCR5, JUN, DLL4, MIB2, CCR2, BMP2K, COL1A2, PDGFRA, PDGFRB, MST1R, FGFR2, FGFR1, FGFR3, GNAI2, ADORA2B, CYSLTR1, GNAI1, ADORA2A, ERBB2, NFKBIA, BDKRB1, ITGB3, CACNB4, EPHB3, ITGB1, EPHB1, ITGBL1, P2RY8, P2RY6, ITGB8, CNR1, P2RY…
	GOTERM_BP	tube morphogenesis	19	0.0135414	BMP4, BMP2, NRP1, FLT1, FGF10, IGF1, FZD3, CELSR1, GREM1, GLI2, CXCL12, FZD6, KDR, EDNRA, CXCR4, FOXF1, ILK, BMP7, CYR61
	GOTERM_BP	positive regulation of protein metabolic process	17	0.0139308	BMP4, GDF2, BMP2, LYN, IL6ST, HCLS1, KITLG, NDFIP2, NFKBIA, IGF1, ADIPOQ, PACSIN3, CD80, CD4, BMP7, EIF5A2, ADAM9
	GOTERM_BP	vascular process in circulatory system	8	0.0140482	EDNRA, EDN3, EDNRB, ACTG2, P2RX4, ADORA2B, ACTA2, ADRA1B, GCLM
	GOTERM_BP	regulation of cellular component size	20	0.0143244	GDF2, NRP1, PLEK, MYL2, LIMK1, ELN, ARF6, CDH4, ARPC1A, NTRK3, ACTR3, INHBA, NCK2, ARPC1B, LAMB2, GSN, ARPC5L, ADRA1B, CLN8, ENO1
	GOTERM_BP	central nervous system neuron development	6	0.0149565	LINGO1, GNAQ, LMX1B, GNA11, PAFAH1B1, EPHB3, HPRT1
	GOTERM_BP	salivary gland development	6	0.0149565	FGFR2, EGFR, IL6, EDAR, BMP7, EDA
	GOTERM_BP	vascular endothelial growth factor receptor signaling pathway	6	0.0149565	NRP1, FLT4, PDGFRA, PDGFRB, FIGF, KDR
	GOTERM_BP	regulation of T cell activation	14	0.0150722	IL6, BLM, IKZF1, IL6ST, IL7, IL18, IL15, CD74, NCK2, CARD11, CD80, CD4, IL2RG, HSPD1
	GOTERM_BP	vascular smooth muscle contraction	4	0.0158665	EDNRA, EDN3, EDNRB, ACTG2, ACTA2
	GOTERM_BP	respiratory gaseous exchange	5	0.0171622	EDNRA, FUT8, MAFB, ADH5, PBX3
	GOTERM_BP	positive regulation of developmental growth	5	0.0171622	NTRK3, MYOD1, LIMK1, HOPX, CDH4
	GOTERM_BP	establishment or maintenance of cell polarity	5	0.0171622	LAMA1, EZR, FOXF1, ILK, PAFAH1B1
	GOTERM_BP	mechanoreceptor differentiation	7	0.0183664	NTRK3, DFNA5, BDNF, MYO6, NTF3, NTRK2, JAG1
	GOTERM_BP	positive regulation of peptidyl-tyrosine phosphorylation	7	0.0183664	CD80, LYN, IL6ST, HCLS1, KITLG, IGF1, CD4
	GOTERM_BP	regulation of Wnt receptor signaling pathway	7	0.0183664	DKK2, DKK3, GSC, FGF10, FRZB, AXIN2, DVL1
	GOTERM_BP	peptidyl-tyrosine phosphorylation	11	0.0185986	EGFR, LYN, FYN, ERBB2, FLT4, PDGFRA, KIT, ABL1, FES, BTK, KDR
	GOTERM_BP	peptidyl-tyrosine modification	11	0.0185986	EGFR, LYN, FYN, ERBB2, FLT4, PDGFRA, KIT, ABL1, FES, BTK, KDR
	GOTERM_BP	positive regulation of response to stimulus	19	0.0186099	EDN3, ADORA2B, LYN, IL16, PDGFB, F2RL1, NFKBIA, FGF10, IGF2, CACNB4, IL15, CXCL12, B2M, KDR, NTRK3, CDH13, EREG, FABP4, HSPD1
	GOTERM_BP	homophilic cell adhesion	25	0.0190222	CDH1, PCDHGC3, CDH4, CDH5, DCHS1, CDH6, NRCAM, CDH7, CDH20, PCDH1, FAT3, FAT4, FAT2, PIK3CB, PCDH10, PCDH12, PCDH19, PCDH18, CDH13, DSG2, FREM2, CDH19, DSC2, KIAA0319, CDH11
	GOTERM_BP	tube development	27	0.0193803	FGFR2, NRP1, FGF10, GLI2, GREM1, CXCL12, EDNRA, BDNF, CXCR4, CTGF, FOXF1, ILK, PCSK5, CYR61, BMP4, BMP2, FLT1, IGF1, FZD3, CELSR1, FZD6, FOXP2, KDR, HOPX, PDGFRA, BMP7, NFIB
	GOTERM_BP	regulation of cellular localization	17	0.0196395	BMP4, EDN3, IL6, ADORA2B, CRYAB, MYBPC3, PDE3B, NFKBIA, EDAR, PKIA, GCG, CHD7, CHRNA7, NPFFR1, EDA, CHRNA3, ADAM9
	GOTERM_BP	epidermis development	13	0.0200971	FGF7, NTF3, IRF6, FST, ANXA1, COL1A2, FGF10, EDAR, NGFR, EDA, COL5A1, ADAM9, EDARADD
	GOTERM_BP	ear development	15	0.0202507	FGFR2, DFNA5, GSC, MYO6, MAFB, FGF10, FZD3, CELSR1, JAG1, FZD6, BDNF, CHD7, DLX5, ITGA8, COL11A1
	GOTERM_BP	regulation of leukocyte activation	15	0.0202507	IL6, ADORA2B, BLM, IKZF1, IL6ST, IL7, IL18, IL15, CD74, NCK2, CARD11, CD80, CD4, IL2RG, HSPD1
	GOTERM_BP	nucleoside monophosphate metabolic process	12	0.021809	ADCY2, ADCY7, ATIC, ADCY8, ADCY5, N4BP2L1, CNP, GUCY1B3, PDE8A, CACNB4, AMPD3, GART
	GOTERM_BP	inner ear development	14	0.0223112	FGFR2, DFNA5, MYO6, MAFB, FGF10, FZD3, CELSR1, JAG1, FZD6, BDNF, CHD7, DLX5, ITGA8, COL11A1
	GOTERM_BP	nitrogen compound biosynthetic process	45	0.0231612	NAMPT, ATP1B1, ADCY2, ADCY7, ADCY8, ATP6AP1, ADCY5, ATP1B4, ATP10A, CTPS2, ATP10D, ATP12A, HPRT1, BBOX1, GCH1, ATP2B2, ALAS1, ATIC, GATA3, CPOX, ATP8B2, MOCS1, CHDH, GPR158, ADSSL1, ASL2, PCBD2, PCBD1, MSH2, PADI3, ATP11A, ATP1A1, ATP11C, AMPD3, PADI1, GART, ATP13A4, P2RX4, ATP6V1C2, GLUL, ATP2A3, ADK, GUCY1B3, CBS, ATP7B
	GOTERM_BP	positive regulation of fibroblast proliferation	6	0.0237417	FOSL2, PDGFB, EREG, PDGFRA, IGF1, NGFR
	GOTERM_BP	regulation of cellular protein metabolic process	29	0.0242896	NCBP1, GDF2, CAV1, PDGFB, IL6ST, KITLG, NFKBIA, ITGB3, PACSIN3, ANG, PIWIL1, CD4, ADAM9, BMP4, EGFR, BMP2, LYN, PAIP2, HCLS1, NDFIP2, IGF1, FURIN, ADIPOQ, CD80, JUN, BMP7, EIF5A2, CR1L, IGFBP5
	GOTERM_BP	sensory organ development	26	0.0243623	FGFR2, FGF10, JAG1, BDNF, CHD7, COL11A1, BMP4, DFNA5, FOXL2, MYO6, GSC, LMX1B, IKZF1, CRYAB, MAFB, FZD3, CELSR1, COL5A1, FZD6, FOXP2, DLX5, ITGA8, NTRK2, MYH11, BMP7, CLN8, MYH10
	GOTERM_BP	purine nucleotide metabolic process	28	0.0243679	ATP1B1, ATP6AP1, ATP10A, ATP1B4, ATP10D, CACNB4, HPRT1, ATP12A, GCH1, ATP2B2, ATIC, ATP8B2, PDE8A, ENTPD2, ADSSL1, MSH2, AK1, ATP11A, ATP1A1, ATP11C, AMPD3, ATP13A4, GART, ATP6V1C2, ATP2A3, ADK, GUCY1B3, ATP7B
	GOTERM_BP	regulation of membrane potential	13	0.0245193	KCNMA1, CAV1, HEXA, GNA11, BCL2L1, CACNB4, GCLM, ADORA1, MBP, CD9, P2RX4, GNAQ, CHRNA7, CHRNA3
	GOTERM_BP	skeletal muscle organ development	10	0.0250601	CAV1, FOXL2, ACTC1, ACTA1, ELN, CACNB4, NR2F2, FLNB, CHAT, DVL1, FOXP2
	GOTERM_BP	skeletal muscle tissue development	10	0.0250601	CAV1, FOXL2, ACTC1, ACTA1, ELN, CACNB4, NR2F2, FLNB, CHAT, DVL1, FOXP2
	GOTERM_BP	regulation of myeloid cell differentiation	9	0.0263125	INHBA, IKZF1, LMO2, MAFB, LDB1, KITLG, NFKBIA, JAG1, ADIPOQ
	GOTERM_BP	muscle cell development	9	0.0263125	KRT19, ACTC1, ACTA1, MYBPC3, MYH11, CACNB4, ITGB1, CAPN3, CHAT, DVL1, MYH10
	GOTERM_BP	regulation of actin filament length	9	0.0263125	ACTR3, ARPC1A, ARPC1B, NCK2, PLEK, GSN, ARPC5L, ELN, ARF6
	GOTERM_BP	regulation of actin polymerization or depolymerization	9	0.0263125	ACTR3, ARPC1A, ARPC1B, NCK2, PLEK, GSN, ARPC5L, ELN, ARF6
	GOTERM_BP	protein homooligomerization	7	0.0264156	CAV1, PCBD2, CRYAB, ACTN2, HPRT1, ADIPOQ, GCH1
	GOTERM_BP	regulation of fibroblast proliferation	7	0.0264156	FOSL2, PDGFB, EREG, PDGFRA, IGF1, NFKBIA, NGFR
	GOTERM_BP	lipid localization	14	0.0267748	CAV1, OSBPL2, HEXA, ATP10A, APOLD1, ANXA1, ATP11A, CFTR, ATP10D, ATP11C, ABCA4, CD36, NPC2, APOA1
	GOTERM_BP	regulation of lymphocyte activation	14	0.0267748	IL6, BLM, IKZF1, IL6ST, IL7, IL18, IL15, CD74, NCK2, CARD11, CD80, CD4, IL2RG, HSPD1
	GOTERM_BP	striated muscle cell differentiation	12	0.026853	ACTC1, ACTA1, MYBPC3, IGF1, CACNB4, ITGB1, CAPN3, NTN1, DVL1, KRT19, MYH11, NRG1, CHAT, MYH10
	GOTERM_BP	reproductive process in a multicellular organism	24	0.0271666	BMP4, ACOX1, CAV1, FOXL2, LIMK2, MSH2, FST, CRTAP, KITLG, GGT1, BCL2L1, KIT, ITGB1, CXCL12, CITED2, KDR, BBS2, P2RX1, CXCR4, PIWIL1, PAFAH1B1, CHRNA7, LFNG, FANCC
	GOTERM_BP	multicellular organism reproduction	24	0.0271666	BMP4, ACOX1, CAV1, FOXL2, LIMK2, MSH2, FST, CRTAP, KITLG, GGT1, BCL2L1, KIT, ITGB1, CXCL12, CITED2, KDR, BBS2, P2RX1, CXCR4, PIWIL1, PAFAH1B1, CHRNA7, LFNG, FANCC
	GOTERM_BP	alcohol catabolic process	13	0.0296147	GPD1L, GPI, PFKL, MAOA, ALDOB, PGD, ENO2, HK1, BPGM, DHTKD1, GAPDH, HIBADH, ENO1
	GOTERM_BP	regulation of the force of heart contraction	5	0.0298806	MYL4, MYL3, PLN, ADRA1B, ATP1A1
	GOTERM_BP	keratinocyte proliferation	5	0.0298806	CDH13, EREG, IRF6, FST, FGF10
	GOTERM_BP	regulation of embryonic development	5	0.0298806	LAMA2, LAMA1, LAMA4, NFE2L2, ADIPOQ
	GOTERM_BP	regulation of foam cell differentiation	5	0.0298806	LPL, CD36, NFKBIA, ITGB3, ADIPOQ
	GOTERM_BP	transmission of nerve impulse	17	0.0313352	MYO6, NTF3, HEXA, CACNB4, NRXN1, ADORA1, CTNNA2, DVL1, MBP, P2RX4, CD9, PAFAH1B1, CHRNA7, NRG1, CLN8, CHRNA3, CHAT
	GOTERM_BP	regulation of actin filament-based process	10	0.031672	ACTR3, ARPC1A, ARPC1B, NCK2, PLEK, GSN, ARPC5L, ELN, MYBPC3, ARF6
	GOTERM_BP	fatty acid biosynthetic process	10	0.031672	LPL, FA2H, FADS1, CH25H, ACACA, FASN, FADS2, ELOVL6, CD74, DEGS1
	GOTERM_BP	positive regulation of multicellular organismal process	20	0.0335265	BMP4, FGFR2, EDN3, BMP2, CAV1, ADORA2B, IKZF1, IL18, FST, ATP1A1, IFNAR1, CARD11, CHD7, EREG, CHRM3, GATA3, ADRA1B, CHRNA7, HSPD1, BMP7
	GOTERM_BP	adult locomotory behavior	9	0.0339124	EPHA4, CHD7, HEXA, PAFAH1B1, CACNB4, PBX3, CLN8, EPHA2, CHAT
	GOTERM_BP	odontogenesis	9	0.0339124	BMP4, BMP2, ITGA6, FST, PDGFRA, EDAR, BMP7, EDA, EDARADD
	GOTERM_BP	odontogenesis of dentine-containing tooth	9	0.0339124	BMP4, BMP2, ITGA6, FST, PDGFRA, EDAR, BMP7, EDA, EDARADD
	GOTERM_BP	regulation of pigmentation during development	4	0.0347989	EDN3, GNAQ, GNA11, KITLG, KIT
	GOTERM_BP	cytokine biosynthetic process	4	0.0347989	IL18, IRF7, PCSK5, IFNAR1
	GOTERM_BP	actin filament bundle formation	4	0.0347989	EZR, ELN, LCP1, ESPN
	GOTERM_BP	negative regulation of cell communication	16	0.0350849	CAV1, GSC, PLEK, GNAI1, IL1RL1, NFKBIA, FRZB, GREM1, ADIPOQ, CISH, DKK2, DKK3, BMPER, LECT1, NGFR, IGFBP5
	GOTERM_BP	lung alveolus development	6	0.0352689	BMP4, FOXF1, HOPX, FGF10, KDR, FOXP2
	GOTERM_BP	kidney development	13	0.0354317	FGFR2, BMP4, BMP2, NID1, GREM1, BDNF, ITGA8, GATA3, ILK, PKD2, BMP7, PCSK5, C1GALT1
	GOTERM_BP	negative regulation of biosynthetic process	35	0.0363094	PALM, CAV1, PDGFB, FST, ELK3, ITGB3, GLI2, CBFA2T2, CITED2, EDNRA, ANG, HOXA7, PCYT2, NR2F2, BMP2, GSC, PLEK, IKZF1, JARID2, PAIP2, GMNN, FZD1, CENPF, ATP1A1, PKIA, ADIPOQ, FOXP2, NCOA2, EREG, BACE2, HOPX, FABP4, HIVEP1, HDAC9, IGFBP5
	GOTERM_BP	protein amino acid phosphorylation	77	0.0363684	NRBP1, NUAK2, FES, CAMKK1, INSRR, BTK, CAMKK2, PAK7, ILK, CHRNA7, PAK1, AKT3, MAP2K5, ADAM9, EGFR, CDC7, IRAK2, LYN, LIMK2, LIMK1, MYO3B, MARK3, CDKL5, CDK3, PDIK1L, MAPK6, BMP2K, ERN1, PDGFRA, PDGFRB, MST1R, MAP3K13, NEK7, FGFR2, FGFR1, FGFR3, MAPKAPK5, ERBB2, ADRBK2, KIT, EPHB3, MST4, EPHB1, MAP3K1, LMTK2, CAMK2D, PCSK5, CSF1R, CSNK1A1, FLT1, ALPK3, FLT4, MAP2K3, MAP2K4, MET, PDK4, MAPK11, EPHA…
	GOTERM_BP	positive regulation of epithelial cell proliferation	7	0.0364976	FGF7, EPGN, DLX5, FGF10, IGF1, KDR, FOXP2
	GOTERM_BP	leukocyte migration	7	0.0364976	EDN3, EDNRB, PDGFB, ITGA6, IL16, ITGA1, CSF3R
	GOTERM_BP	skeletal system development	29	0.0365318	FGFR2, PDLIM7, GNA11, HEXA, MMP9, ACP2, MMP2, CHD7, LECT1, HOXA4, CTGF, HOXA7, ACAN, AXIN2, PCSK5, COL11A1, IDUA, BMP4, BMP2, GSC, LGALS3, MGP, IGF1, IGF2, GNAQ, CLEC3B, PDGFRA, COL1A2, BMP5, IGFBP5
	GOTERM_BP	calcium ion transport	16	0.0406012	ORAI1, CAV1, CACNB2, CACNB4, ITPR2, ANXA6, P2RX4, ATP2B2, ATP2A3, PLN, PKD2, CACNA1G, CACNA1H, CHRNA7, MYB, CACNA1C
	GOTERM_BP	negative regulation of cellular biosynthetic process	34	0.0439111	PALM, CAV1, PDGFB, FST, ELK3, GLI2, CBFA2T2, CITED2, EDNRA, ANG, HOXA7, NR2F2, PCYT2, BMP2, GSC, PLEK, IKZF1, JARID2, PAIP2, GMNN, FZD1, CENPF, ATP1A1, PKIA, ADIPOQ, FOXP2, NCOA2, EREG, BACE2, HOPX, FABP4, HIVEP1, HDAC9, IGFBP5
	GOTERM_BP	synaptic transmission	14	0.0440529	P2RX4, MYO6, NTF3, CHRNA7, PAFAH1B1, NRXN1, CACNB4, NRG1, CLN8, ADORA1, CHRNA3, CHAT, CTNNA2, DVL1
	GOTERM_BP	sensory perception of taste	8	0.0447494	TRPM5, GNG13, TAS1R3, SCNN1G, SCNN1B, SCNN1A, PRKX, GNAT3
	GOTERM_BP	steroid metabolic process	15	0.0455881	OSBPL2, OSBPL3, OSBPL8, OSBPL9, OSBPL6, LEPR, HMGCS1, CFTR, CYP7B1, APOA1, INSIG2, LCAT, OSBPL10, NR5A2, CLN8
	GOTERM_BP	negative regulation of signal transduction	15	0.0455881	CAV1, GSC, PLEK, IL1RL1, NFKBIA, FRZB, GREM1, ADIPOQ, CISH, DKK2, DKK3, BMPER, LECT1, NGFR, IGFBP5
	GOTERM_BP	protein amino acid autophosphorylation	8	0.0461421	EGFR, FYN, MET, LMTK2, PDGFRA, MAP3K13, INSRR, CAMKK2
	GOTERM_BP	regulation of actin filament polymerization	8	0.0461421	ACTR3, ARPC1A, ARPC1B, NCK2, GSN, ARPC5L, ELN, ARF6
	GOTERM_BP	pteridine and derivative metabolic process	5	0.0468701	MTHFD2, PCBD2, PCBD1, GCH1, MOCS1
	GOTERM_BP	positive regulation of cell-substrate adhesion	5	0.0468701	CDH13, CD36, CCDC80, NID1, CYR61
	GOTERM_BP	regulation of secretion	12	0.0469335	GCG, EDN3, IL6, MYO6, CHD7, ADORA2B, PDE3B, CHRNA7, NPFFR1, ADORA1, CHRNA3, ADAM9
	GOTERM_BP	di-, tri-valent inorganic cation transport	17	0.0474905	ORAI1, CAV1, ORMDL1, CACNB2, CACNB4, ITPR2, ANXA6, P2RX4, ATP2B2, ATP2A3, PLN, PKD2, CACNA1G, CACNA1H, CHRNA7, MYB, CACNA1C
	GOTERM_BP	tissue morphogenesis	21	0.0482352	BMP4, FGFR2, ACTC1, BMP2, FGF7, ACTA1, MYL2, MYL3, FST, FZD3, CELSR1, JAG1, GREM1, FZD6, LAMA1, FOXF1, ILK, COL1A2, CA2, NGFR, BMP7, COL11A1
	GOTERM_BP	negative regulation of cell proliferation	21	0.0482352	BMP4, BMP2, CAV1, PDS5B, JARID2, FGFRL1, FGF10, CDH5, MSX2, CD9, CDH13, BDNF, EREG, IRF6, BTG1, JUN, GATA3, BMP7, AXIN2, NFIB, IGFBP5
	GOTERM_BP	synapse organization	7	0.0487426	MYO6, NFASC, NRXN1, CACNB4, NRG1, CHAT, DVL1
	GOTERM_BP	ectoderm development	13	0.0494037	FGF7, NTF3, IRF6, FST, ANXA1, COL1A2, FGF10, EDAR, NGFR, EDA, COL5A1, ADAM9, EDARADD
	GOTERM_BP	cell chemotaxis	6	0.0497058	EDN3, EDNRB, PDGFB, IL16, ITGA1, CSF3R
	GOTERM_BP	leukocyte chemotaxis	6	0.0497058	EDN3, EDNRB, PDGFB, IL16, ITGA1, CSF3R
	GOTERM_CC	actin cytoskeleton	33	0.0024682	CTTNBP2NL, C9ORF72, ABLIM2, MYL2, PDLIM7, PDLIM5, PDLIM3, FHL2, DENND2A, FER, CORO2B, ARHGAP6, EZR, CDC42EP3, FYB, BAIAP2, ACACA, MSRB1, CORO6, MYOZ1, MYOZ2, BICD1, CTNNA2, NMT1, MYRIP, KLHL17, CFL2, CLIC5, HSPB7, ADAM17, ABL1, DBN1, PARVA
	GOTERM_CC	anchored component of membrane	11	0.0255758	GPC4, ALPL, CDH13, LPL, LSAMP, CNTN2, CNTN1, GFRA1, GFRA4, NEGR1, GPC1
	GOTERM_CC	apical part of cell	16	0.0150921	PARD6B, INADL, CYP3A7, ADGRF5, DYNC2LI1, EDAR, HOMER1, DCHS1, FZD6, CD36, FAT4, FAP, ITGA8, CA2, EDA, CHL1
	GOTERM_CC	apical plasma membrane	35	0.000818676	F2RL2, ATP1B1, CAV1, CYP3A7, OSMR, ERBB2, GJA1, ENPEP, JAG1, ITGB3, AQP1, MST4, EPCAM, ATP2B2, CHRNA7, NRG1, MUC13, DPP4, FN1, KCNMA1, HYAL2, MPDZ, ANXA1, GIF, ATP1A1, FZD3, FZD6, ABCG5, P2RX2, CLDN1, ADAM17, CA4, LRP2, OTOA, EMP2
	GOTERM_CC	basal lamina	6	0.00652774	LAMA4, NID1, ENTPD2, DLG1, FN1, COL4A5
	GOTERM_CC	basement membrane	23	8.04585e-07	FBN1, CCDC80, NTN4, COL15A1, CD151, NTN1, MMP2, COL5A1, MMRN2, ANXA2, FBLN1, COL17A1, EGFLAM, LAMB2, FREM2, FREM1, ACAN, LAMC1, LEPREL1, LOXL2, COL8A1, LAMB1, FN1
	GOTERM_CC	basolateral plasma membrane	28	1.13194e-05	ORAI1, PALM, CAV1, ATP1B1, CLDN19, ERBB2, ATP12A, AQP1, AQP3, EPCAM, NOD1, NDRG4, PKD1, KCNQ1, DLG1, EGFR, CNNM2, LIN7B, PDZD11, ANXA1, ATP1A1, LIN7A, ANXA2, KCNJ4, ABCC4, DSP, HEPH, ATP7B
	GOTERM_CC	bicellular tight junction	19	0.009238	PARD6B, PARD3, INADL, CLDN19, CLMP, MAGI2, MPDZ, CLDN5, CLDN10, MPP7, CLDN11, CLDN25, CLDN12, CDH5, EPCAM, CLDN1, ESAM, AMICA1, DLG1
	GOTERM_CC	cell fraction	107	0.00320939	SLC6A1, PTGS1, SNCA, UTRN, TAPBP, PRKAR2B, PRKAR2A, RC3H2, STK39, ROS1, SAMD4A, RECK, PLD1, PTPRF, UGCG, PSD3, PKIA, POR, PNPLA7, PNPLA8, SSTR2, PLCE1, RASGRF1, RYR2, VAMP2, VAMP1, TPST1, TNFRSF6B, SNX9, RAD21L1, TALDO1, SLCO2A1, SLC29A1, PPP1R3C, RAC2, TMED10, SCARB1, SCARB2, RPL7A, TRAF6, SDF4, TMEM59L, UNC119, SEC11C, PTPN12, PPIF, UACA, TSC1, SLC7A2, PLCG2, SLC13A2, PTPN1, SLC20A2, TP63, SDC3…
	GOTERM_CC	cell junction	51	0.0451507	SYT1, TLN1, RAD21L1, SHROOM3, TLN2, UTRN, STRN, SYT9, SYT6, ZNRF1, RIMS1, SCRIB, PXN, ZNRF2, SYNPR, PTK2B, WNK4, PPL, STARD8, SNTB1, PRIMA1, SAMD4A, SHC4, SCAMP5, SYNPO, PTPRJ, PTPRK, TMEM204, PTPRM, SMAD7, SYT11, SYT12, PSD3, PTPRU, SSPN, PPP1R9A, TJP1, TMEM47, SDC1, XIRP1, PKP1, SGSM3, PKP3, SYNM, VAMP2, TJP3, VAMP1, PMP22, UNC13C, TJP2, SNTA1
	GOTERM_CC	cell leading edge	26	0.0318015	PTPRK, TLN1, PLD1, PTPRM, SSH1, PLEK, TLN2, WASF1, S100A11, RDX, SLC9A3R1, SCRIB, PXN, RPS3, TSC1, PSTPIP1, ROBO2, WASL,KDF1, CXCR4, PAFAH1B1, CSRP1, DOCK8, ABL1, BCAS3, JMY
	GOTERM_CC	cell periphery	8	0.0220769	NOX4, MYO1B, FUT4, NID1, FABP7, BCAS3, NTN1, MBP
	GOTERM_CC	cell surface	79	4.71834e-07	HM13, PDIA3, PDGFB, LRRC8A, ADGRF5, CSPG4, FGF10, LPAR1, PDIA4, CXADR, EPCAM, CD93, CXCR4, FAP, APOH, HHIP, NT5E, ANO6, DPP4, EGFR, C10ORF54, CLMP, HSP90AA1, GRIN2A, FGF22, NRXN1, ADAMTS9, FOLH1, MELTF, F3, CNTN2, ADAM17, MST1R, EMP2, OTOA, FGFR2, CPM, ENPP1, ADAMTS15, CD109, GPRC5B, GREM1, ITGB1, CD74, MIF, ITGB8, MSLN, P2RY1, PKD1, FUT4, APMAP, LRFN5, FGFBP1, FN1, LPL, CAPN5, MET, FZD1, FZD3, N…
	GOTERM_CC	cell-cell junction	25	0.0177838	FGFR4, CTNND1, KIT, CXADR, AQP3, ACTR3, NRCAM, KIRREL, FAT1, PKD2, PAK1, FLRT3, C10ORF54, COL13A1, FSCN1, PDZD11, LIN7B, PCDH12, FZD4, LIN7A, P2RX7, ADAM17, FABP7, LCP2, CDH11
	GOTERM_CC	collagen trimer	25	4.4963e-07	COL3A1, COL15A1, COLEC10, COLEC12, COL5A2, ADIPOQ, COL5A1, COL4A5, C1QA, C1QTNF7, COL9A2, C1QTNF5, COL17A1, C1QTNF3, C1QTNF2, COL6A3, COL6A2, COL6A1, COL12A1, COL8A1, COL8A2,COL4A2, COL4A1, COL4A6, COL4A5
	GOTERM_CC	cornified envelope	5	0.0045019	KAZN, EVPL, ANXA1, DSP, CSTA
	GOTERM_CC	cytoplasmic membrane-bounded vesicle	67	0.0204111	SYT1, SEC31A, TRPV2, TGFB3, SYT9, RASSF9, SYT6, PRDX1, SPINK5, SHH, TGFB2, TPP1, RPN1, SEC24D, RAB21, SYNRG, SLA2, RAB4A, SERPING1, SSPN, STOM, VEGFC, TRIM36, UNC13D, SERPINF1, PRDX6, SERPINF2, VAMP2, STEAP2, PROS1, RAB11FIP1, SEC23B, RIN3, TF, SYNPR, SYPL1, TMED10, RAB11A, SCG5, WIPF1, THBS1, THBS2, SRGN, THBS4, PLAT, SYT11, YWHAB, RGS19, SPARC, SYNGR3, SH3BP4, VWF, PLEKHF2, RAB37, PPIB, YIPF5,V…
	GOTERM_CC	cytoplasmic vesicle	88	0.0306469	HYAL1, HYAL3, CCDC88A, MPDZ, ERBB2, ADGRF5, ENPEP, FES, ITGB1, BICD1, ARRDC1, BTK, GCH1, GRM4, ATP2C2, PDE6D, EMP2, PDCD6, MYOF,SYT1, SEC31B, SEC31A, TRPV2, TGFB3, SYT9, RASSF9, SYT6, ZNRF1, PRDX1, SPINK5, SHH, TGFB2, TPP1, RPN1, SEC24D, RAB21, SCAMP5, SYNRG, ZDHHC8, SLA2, RAB4A, SERPING1, SSPN, STOM, VEGFC, UNC13D, TRIM36, SERPINF1, PSEN1, RHCG, PRDX6, SERPINF2, VAMP2, STEAP2, VAMP1, RAB11FIP1, …
	GOTERM_CC	cytoskeleton	25	0.0428068	ARC, NOS1, DGKQ, EPB41, ACTA2, CALD1, LDB3, PDLIM3, EPB41L4A, KITLG, PDLIM1, GAS2, FRMPD3, APBB1IP, ARHGAP26, FARP1, FARP2, FRMD1, ACTG2, EPB41L1, GSN, ITGB1BP1, FRMD4B, EPB41L5, CNN2
	GOTERM_CC	cytosol	179	0.001301	DLC1, EIF6, CAST, CTNNAL1, NRBP1, ADCY5, EDN1, ITPKB, ANKRD1, LPAR1, KLHL3, GLDC, BTK, NLRC5, ATP2B2, NANS, MAT1A, CEP290, CIB2, DNAJC3, MUC13, DNAJC1, IRS4, IRS2, BCL2L15, CRYAB, CHAC1, BAIAP2, NUDT15, FBP1, PDE4D, CDO1, IRS1, GCC2, BICD1, FARP1, CTNNA2, JUP, NFU1, CD36, GAPVD1, BHMT, AKAP7, NFE2L2, PDCD6IP, EMP2, FGFR1, AFTPH, CNBP, ARFGAP3, GCLC, PFKFB4, NT5C1B, ALDOB, DENND2A, BCL2L1, MST4, C…
	GOTERM_CC	dendrite	28	0.00956522	GNAI2, IL6ST, MLPH, CPEB4, KCNA2, GNG13, MME, EPHB3, EPHB1, ALCAM, AGO2, CHRNA7, NRG1, KNDC1, KCNE3, MAGI2, FZD3, DPYSL2, FARP1, EPHA5, ELFN1, EPHA4, GNAQ, PENK, MAP1S, CHRNB2, MAPK8IP1, CHL1
	GOTERM_CC	dystroglycan complex	4	0.0120568	SGCG, SGCD, SGCE, SGCB
	GOTERM_CC	dystrophin-associated glycoprotein complex	8	0.000139222	SGCG, UTRN, SNTB1, SNTG1, SGCD, SGCE, SSPN, SGCB
	GOTERM_CC	endomembrane system	79	0.00704616	SYT1, SEC31A, TUSC3, PTGS1, RASSF9, SLC35A1, RTN1, SPINK5, SLC35A3, TAPBP, SSR1, TMF1, ST3GAL1, ST6GALNAC3, ST3GAL3, ST3GAL2, PTGES, ST3GAL4, ST3GAL6, RPN1, RC3H2, RPN2, SEC24D, RAB21, SCAMP5, RAMP2, SGPL1, SYNRG, STS, SPTLC1, PTGER3, SPTLC2, SPTLC3, TMEM38A, ST6GALNAC2, ST6GALNAC1, PLCE1, SEC61B, PSEN1, PTGDS, RYR3, RYR2, PPM1L, WASL, VAMP2, VPS26B, STEAP2, RAB11FIP1, SEC23B, SNAP91, PML, ST8SIA…
	GOTERM_CC	endoplasmic reticulum	110	1.32729e-06	CAST, NT5C3A, DSE, FDFT1, ELOVL1, ATP2B2, ERO1LB, DNAJB11, KIFAP3, B3GALNT2, CREB3L2, ELOVL6, DNAJC3, DNAJC1, FA2H, CRTAP, GRIN2A, CCDC3, CNBP, EXTL3, FGFR4, CRELD2, FGFR3, HACD3, MAMDC2, PANX1, CERS3, CD74, IKBIP, LPCAT1, CERS1, C11H19ORF12, BCHE, ERO1L, OLFM1, CLCC1, CKAP4, ACER1, NDFIP2, ATP11A, HACE1, ATP11C, FURIN, KDR, LEPRE1, CLGN, ITGA8, GHDC, PHEX, AGR2, ALG12, PDIA3, ATL2, ARSG, ATL1, A…
	GOTERM_CC	endosome	47	1.21436e-05	STEAP3, SLC9A9, TF, SLC9A7, STX7, STAM2, TTPA, RASSF9, RHOV, ZNRF1, TLR7, SLA, ZNRF2, STARD3, PLIN3, VPS4B, RABGEF1, RAB11A, STAM, SDF4, RAB21, SNX20, SCAMP5, SH3GL3, STS, PLD1, PTPRF, SLA2, RAB4A, VTA1, PRKCI, TMEM55A, RAB11FIP4, RND2, RAB11FIP2, UNC13D, RAB11FIP3, ZFYVE28, RAB22A, TOM1, VOPP1, STEAP2, RAB11FIP1, PLA2G4B, SPAST, SH3GL1, RIN3
	GOTERM_CC	ER to Golgi transport vesicle	4	0.0452473	SEC31A, YIPF5, SEC24D, SEC23B
	GOTERM_CC	external side of plasma membrane	39	0.000238873	IL6ST, FASLG, ANPEP, ENPEP, KIT, ABCA1, ITGB3, IL7R, CXCL12, ITGB1, CDH5, CD74, B2M, ALCAM, GPC4, GSR, CD9, ICOS, ITGB6, CHRNA7, CD4, NRG1, C10ORF54, IL6, IL1RL1, CD276, ITGA1, MFGE8, CD40, CD83, CDH13, P2RX7, CD36, CD80, CD34, PDGFRA, CHRNB2, ANTXR2, ENG
	GOTERM_CC	extracellular exosome	412	7.90799e-15	PGD, FSTL1, B2M, KIFC3, FAH, CUL3, OGN, GNG2, GNG4, DDAH1, ADAM9, GATM, CRYAB, PCBD1, CRTAC1, LIFR, COLEC12, JUP, GLUL, NPC2, MELTF, F3, ADAMTS3, ACADSB, GNAI2, GNAI1, ACP2, ARF6, DAAM2, MST4, ALCAM, NAGA, FGL2, FGL1, MAOB, ACACA, PCDH12, GAS6, ACPP, GART, HSPA12A, DUSP26, LASP1, HEBP1, HGS, NUTF2, HSPA13, PDIA3, NAAA, PDIA6, LRRC15, MTHFD1, DYNLL1, CREG1, DPP6, DPP4, IAH1, HYAL1, KDELR2, MINPP1,…
	GOTERM_CC	fibrillar collagen trimer	4	0.0202202	COL27A1, LUM, COL1A2, COL5A1
	GOTERM_CC	filopodium	15	0.00605223	PALM, MYO6, ACTA2, MYO1B, FSCN1, MYO1G, KITLG, ACTN2, ITGB1, FARP1, ACPP, BICD1, EZR, FAT1, LCP1
	GOTERM_CC	focal adhesion	80	4.54327e-07	KIF23, DLC1, GNA13, NRP1, PDIA3, PDLIM7, PDLIM3, FERMT1, CSPG4, GJA1, PDLIM1, FES, CD151, B2M, ACTR3, DAB2, GSN, FAP, ILK, DPP4, ADAM9, EGFR, LIMK1, ACTN2, FLNB, ARHGAP26, JUP, ARPC1B, PGM5, ARPC5L, EPB41L5, PDGFRB, ADAM17, PDCD6IP, LCP1, PARVB, PARVA, CAV1, LIMS2, HACD3, FHL1, ITGA11, FHL3, AKAP12, MME, FHL2, CDH1, ARF6, ITGB1, ALCAM, ANXA6, CD9, EZR, HSPA2, FAT1, LIMD1, FLRT3, ACTC1, CAPN5, FLT…
	GOTERM_CC	Golgi apparatus	88	0.0253218	FGF7, GBGT1, GNPNAT1, FGFRL1, GJA1, DSE, GLB1, B2M, KIFC3, GLT8D1, ACBD3, EVI5, CTGF, KIFAP3, ATP8B2, PAK1, GOLM1, AKT3, ALX1, DLG1, CEP85, ARL1, PARM1, MYO6, CCDC88A, LYN, NAA25, FGF22, GRHL1, CD36, CPE, BACE2, HSPB8, CLIC5, NUCB2, CAND1, LEPREL1, ADAM19, EXT1, EMP2, FGFR2, ARFGAP2, ARFGAP3, FGFR4, CRELD2, FGFR3, MGAT5B, LITAF, DIAPH1, LMF1, DUSP10, EHF, ARF6, ABCA1, ARF5, LMAN1, PAQR3, ITM2C, C…
	GOTERM_CC	I band	6	0.0490394	ACTC1, KAT2B, MYL3, CFL2, KLHL40, ANKRD1
	GOTERM_CC	insoluble fraction	93	0.000172193	SLC6A1, SLC20A2, PTGS1, SNCA, UTRN, TP63, SDC3, TAPBP, PRKAR2B, PRKAR2A, SLC1A3, PTGES, SLC1A6, RC3H2, SRD5A1, STK39, ROS1, SAMD4A, RECK, STS, PLD1, PTPRF, RAB4A, UGCG, PSD3, POR, SLIT3, PNPLA7, PNPLA8, PRKCQ, PLCE1, SSTR2, PSEN1, RASGRF1, TXNRD3, RYR2, VAMP2, VAMP1, STEAP2, TPST1, PPFIA2, SNX9, RAD21L1, TALDO1, SORD, PML, SLCO2A1, SLC29A1, PPP1R3C, TNFRSF1B, SLC35B1, SYNPR, STT3A, RAC2, RASGRP1,…
	GOTERM_CC	integral component of membrane	528	0.00280434	BLB1, PEAR1, GBGT1, BTC, ACBD3, AGTR2, CDH20, ADAM5, MALL, FAP, CH25H, HIGD1A, EFCAB14, AIG1, LIFR, COLEC12, LHFP, BCL2L13, CWH43, BACE2, F3, MST1R, DCBLD1, EMCN, CYP1B1, MGAT5B, ERBB2, CCDC167, ACP2, BCL2L1, ATP12A, MANSC1, LPCAT1, IMPG2, LAPTM4B, NTF3, CLCC1, MAOA, MGAT4C, MAOB, PCDH10, ACER1, ATP11A, PCDH12, ATP11C, ENTPD8L, ACPP, PCDH19, PCDH18, CYP7B1, CLGN, CD300A, AREG, CYP2D49, FGF7, ATP1…
	GOTERM_CC	intrinsic to membrane	449	0.0159793	SLC9A9, SLC9A7, SCN3B, STOML3, SSR1, ROS1, PTPRJ, PTPRK, TMEFF2, TYRO3, PTPRM, PTPRF, PTPRG, UGCG, PTPRS, PTPRU, UBE2J2, SSPN, PTPRO, PTPRQ, THY1, TMEM132C, TMEM135, SSTR2, RYR3, TMPRSS11F, ROR1, SURF4, ROR2, RYR2, TMPRSS11B, SLC30A10, PMP22, TM6SF1, RAD21L1, SORCS1, SORCS2, SORCS3, SLC29A1, SYPL1, PROCR, TMEM123, UPK1B, SLC28A3, SPNS2, TMEM120B, TGFBR2, PPAPDC1B, VDAC2, SYNGR3, VDAC1, TMEM116, T…
	GOTERM_CC	lamellipodium	28	0.00372174	ABLIM1, PDLIM3, KITLG, CDH1, FER, ITSN1, ITGB1, ACTR3, GSN, FAT1, FAP, ILK, PKD2, DPP4, CCDC88A, ACTA2, ARHGEF6, FSCN1, MYO1G, BICD1, LRRC16A, ARHGAP31, ITGB1BP1, DGKZ, CYFIP1, PARVB, MYLK, PARVA
	GOTERM_CC	lateral plasma membrane	10	0.0252647	EPCAM, MYO1C, ANXA1, CLDN1, GJA1, FZD3, CDH1, CLDN12, DLG1, DVL1
	GOTERM_CC	lysosome	32	0.000174004	CTSL2, C9ORF72, EPDR1, NAAA, ARSG, HEXA, HPS4, ABCA2, ACP2, ITM2C, CD74, CHMP2B, CXCR4, HPSE, NAGA, AP5M1, CALCRL, KCNQ1, AGA, HYAL1, HYAL2, HYAL3, CTSS, CD164, LMBRD1, GNS, CTSK, CHID1, NPC2, CTSO, CTSC, DRAM1
	GOTERM_CC	membrane fraction	91	0.000122043	SLC6A1, SLC20A2, PTGS1, SNCA, UTRN, TP63, SDC3, TAPBP, PRKAR2B, PRKAR2A, SLC1A3, PTGES, SLC1A6, RC3H2, SRD5A1, STK39, ROS1, SAMD4A, RECK, STS, PLD1, PTPRF, RAB4A, UGCG, PSD3, POR, SLIT3, PNPLA7, PNPLA8, PRKCQ, PLCE1, SSTR2, PSEN1, RASGRF1, TXNRD3, RYR2, VAMP2, VAMP1, STEAP2, TPST1, PPFIA2, SNX9, RAD21L1, TALDO1, SORD, SLCO2A1, SLC29A1, PPP1R3C, TNFRSF1B, SLC35B1, SYNPR, STT3A, RAC2, RASGRP1, TAP2…
	GOTERM_CC	membrane raft	30	0.000103136	MAL2, HK1, ABCA1, GPRC5B, ITGB1, EPHB1, BTK, MALL, HPSE, CD4, GPC1, KCNQ1, PAG1, KCNE3, DLG1, EGFR, HYAL2, MYO1C, LYN, ARID3A, ERLIN2, MAL, FURIN, KDR, ANXA2, CARD11, CD36, FYN, ADAM17, CD14
	GOTERM_CC	membrane-bounded vesicle	60	0.00804353	SYT1, SEC31A, TRPV2, TGFB3, SYT9, RASSF9, SYT6, PRDX1, SPINK5, SHH, TGFB2, TPP1, RPN1, SEC24D, RAB21, SYNRG, SLA2, RAB4A, SERPING1, SSPN, STOM, VEGFC, TRIM36, UNC13D, SERPINF1, PRDX6, SERPINF2, VAMP2, STEAP2, PROS1, RAB11FIP1, SEC23B, RIN3, TF, SYNPR, SYPL1, RAB11A, TMED10, SCG5, WIPF1, THBS1, THBS2, SRGN, SPP1, THBS4, PLAT, BMP4, BMP2, SYT11, YWHAB, RGS19, SPARC, SYNGR3, SH3BP4, VWF, PLEKHF2, RA…
	GOTERM_CC	monolayer-surrounded lipid storage body	4	0.0258045	PLIN1, PLIN4, PLIN3, STARD13
	GOTERM_CC	mRNA cap binding complex	5	0.0398261	NCBP1, EIF4E, PIWIL1, CYFIP1, AGO2
	GOTERM_CC	myelin sheath	34	0.0196109	ATP1B1, PDIA3, CNRIP1, CA13, ERBB2, CCT2, CNP, ARF6, CLDN11, GJC2, MIF, PACSIN1, EZR, ENO2, CNTNAP1, NDRG1, NEFL, ENO1, CRYAB, EEF1A2, FSCN1, NFASC, ATP1A1, DPYSL2, GPI, CCT5, GLUL, PHGDH, CNTN2, CNTN1, PDCD6IP, HSPD1, CA2, DNM1
	GOTERM_CC	myofibril	9	0.0125859	MYOD1, MYH15, MYL2, KCNJ8, CALD1, MYL1, MYH11, CAPN3, MYH1B
	GOTERM_CC	myosin complex	21	0.000112555	CGNL1, MYL4, MYO6, MYH15, MYO1C, MYL2, MYO1B, MYL3, MYO3B, MYL1, MYO1G, MYO1F, MYH1D, MYO9A, MYH1B, MYO10, MYH1F, CCDC102A, MYH11, MYO16, MYO5C
	GOTERM_CC	myosin filament	5	0.0398261	MYH15, ACTA2, MYBPC3, MYH11, MYH1B
	GOTERM_CC	neuronal cell body	26	0.0443115	CREB3, IL6ST, GRIN3B, FZD3, NRXN1, DPYSL2, GRIN3A, GAL, MBP, ALCAM, ATP2B2, P2RX7, CPE, PENK, MAP1S, KLHL14, CNTN2, CAMK2D, CYGB, HSPD1, NRSN1, CCDC107, FABP7, KNDC1, OLFM1, MYH10
	GOTERM_CC	nuclear envelope-endoplasmic reticulum network	31	0.0402104	TUSC3, SPINK5, RTN1, TAPBP, SSR1, TRAM2, STT3A, SEC22A, RPN1, RPN2, TRAM1, SEC24D, SEC61A1, SOAT1, SGPL1, STS, SPTLC1, SPTLC2, SEC11C, SPTLC3, RRBP1, TMEM38A, SEPN1, SEC61B, PSEN1, RYR3, RYR2, PPM1L, SSR2, SEC23B, SSR3
	GOTERM_CC	oligosaccharyltransferase complex	4	0.0348248	TUSC3, STT3A, RPN1, RPN2
	GOTERM_CC	palmitoyltransferase complex	3	0.0492102	SPTLC1, SPTLC2, SPTLC3
	GOTERM_CC	perikaryon	10	0.0326308	HSP90AA1, HSPA2, KCNA2, ENO2, CTNND2, CHRNA7, CHRNB2, OLFM1, KCNE3, NEURL1
	GOTERM_CC	perinuclear region of cytoplasm	63	0.016324	NRBP1, PDLIM7, MLPH, ALG2, BDNF, APOD, DLG1, EGFR, HYAL2, INADL, MYO6, HMGCLL1, LYN, CHODL, BICD1, INHBA, ATP2C2, CD34, ITGB1BP1, CDK2AP1, FBXL5, AKAP6, CA4, OLFM4, CAV1, ENPP3, NANOS1, CDH1, ABCA1, MST4, ITGB1, ITM2C, ANXA6, KCNS2, EZR, KIRREL, FAT1, NMRAL1, LMTK2, PAFAH1B1, NDRG1, LAMB1, ACSL3, FN1, NOX4, INF2, CAPN6, MYO1B, NDFIP2, PARK2, ANXA4, P2RX4, HSP90B1, EIF4E, MAP1S, CYFIP2, CYFIP1, MA…
	GOTERM_CC	perinuclear region of cytoplasm	33	0.0186562	SLC2A12, SNCG, TF, SLC2A10, SEC31A, RHPN2, RAB40C, TLR4, TPD52, SPINK5, RASGRP3, PKN3, PTK2B, PSTPIP1, RC3H2, SEC24D, UNC45A, SPP1, PLD1, PTPRM, SELM, YWHAB, SPIRE1, PLEKHF1, TRIM37, PNPLA8, UACA, PTGDS, TPPP, SELE, RASD1, SPAST, SEC23B
	GOTERM_CC	phagocytic cup	5	0.0231769	PEAR1, ANXA1, MYO1G, MEGF10, LCP1
	GOTERM_CC	plasma membrane	269	6.56874e-06	ADCY3, CYP24A1, ADCY2, ADCY7, GLDN, ADCY8, ADCY5, FGFRL1, LPAR4, ITSN1, ADORA1, GLDC, BTK, CDH20, MALL, CHRNA7, MAGI2, CRYAB, PIK3CB, PIK3CD, CTNNA2, COLQ, LPAR6, F3, PDGFRA, MST1R, DBN1, PALM, OLFM4, ENPP1, GNAI2, GNAI1, HMGCS1, AKAP12, MME, ARF6, AFAP1L2, ARF5, AFAP1L1, DAAM1, ADAP1, ALCAM, GPD1L, CDC42EP3, BLNK, CNKSR2, KLF5, GPR158, OSBPL3, ABR, OSBPL6, PCDH10, EHBP1, PCDH12, ATP11A, ATP11C, …
	GOTERM_CC	plasma membrane	329	0.00145754	SYT1, SEC31B, SEC31A, SCN3B, RP2, PTGS1, SNCA, UTRN, STRN, SYT9, SYT6, STOML3, TMEM11, ZNRF1, SLC35A1, SLC26A11, SHH, ZNRF2, SEMA7A, WNK4, RAB23, STAM, RAB26, ROS1, SYK, PTPRJ, RECK, PTPRK, TYRO3, PLD1, PTPRM, PTPRF, ROCK2, PTPRG, PTPRS, PTPRU, SSPN, PTPRO, THY1, RND2, SSTR2, RAB18, RHCG, TACSTD2, RAB19, RAB17, TMPRSS11F, TFPI, ROR1, ROR2, RYR2, PMP22, SLC30A10, RAB10, UNC13C, SLC2A13, RAD21L1, R…
	GOTERM_CC	plasma membrane part	213	6.54921e-05	SYT1, SEC31B, SEC31A, RP2, UTRN, SYT9, STRN, SYT6, TMEM11, SLC35A1, ZNRF1, ZNRF2, WNK4, RAB23, STAM, RAB26, ROS1, SYK, PTPRJ, TYRO3, PTPRK, PLD1, PTPRM, PTPRF, PTPRG, PTPRS, PTPRU, SSPN, PTPRO, THY1, RND2, SSTR2, RAB18, RHCG, RAB19, TACSTD2, RAB17, TMPRSS11F, ROR1, ROR2, RAB10, PMP22, UNC13C, RAD21L1, RAB40C, RIMS1, SCRIB, PXN, SLC29A1, SYPL1, PROCR, TMEM123, SLC31A1, TRPC1, SMAD7, TGFBR2, GNAT3,…
	GOTERM_CC	platelet alpha granule	12	0.00282798	VWF, VEGFC, SERPINF2, TGFB3, SERPING1, SPARC, THBS1, THBS2, PROS1, SRGN, THBS4, TGFB2
	GOTERM_CC	platelet alpha granule lumen	11	0.00076788	VEGFC, SERPINF2, TGFB3, SERPING1, SPARC, THBS1, THBS2, PROS1, SRGN, THBS4, TGFB2
	GOTERM_CC	protein phosphatase type 2A complex	6	0.01472	PPP2R3A, PPP2CA, STRN, PPP2R5E, PPP2R2B, PPP2R2D
	GOTERM_CC	protein serine/threonine phosphatase complex	12	0.000134042	PPM1F, PPP4R4, PPM1E, PPP2R3A, PPP2CA, STRN, SHOC2, PPM1L, PPP2R5E, PPP2R2B, PPP1CB, PPP2R2D
	GOTERM_CC	proteinaceous extracellular matrix	57	1.89728e-09	ASPN, KERA, NOV, GPC4, OGN, HPSE, CTGF, COL12A1, GPC1, CYR61, COCH, ADAMTS20, OLFML2B, CRTAP, NDNF, MMP11, ADAMTS6, ADAMTS9, ADAMTS8, ADAMTS3, ADAMTS2, ADAMTS5, GLG1, ADAMTS18, FMOD, ADAMTSL1, ADAMTS19, ADAMTSL2, ADAMTSL3, LUM, ELN, COL3A1, ADAMTSL5, ADAMTS15, DCN, CPZ, COL9A2, LECT1, HPSE2, CRISPLD2, COL6A3, COL6A2, ACAN, ADAMTS10, COL6A1, FBN3, ADAMTS12, FN1, HAPLN1, HAPLN3, IL1RL1, FBN1, CCDC8…
	GOTERM_CC	proteinaceous extracellular matrix	35	0.028256	TF, WNT16, PODN, WNT5B, SPOCK3, TNC, WNT3A, TIMP4, POSTN, VTN, TIMP2, TIMP3, SMOC2, WNT4, TNFRSF11B, SLC1A3, SMOC1, TGFBI, TNN, WNT6, VWA1, SPON2, TFPI2, THBS4, BMP4, WNT10A, SPARC, PRELP, VWF, THSD4, RELN, WNT11, VCAN, WNT9A, WNT7A
	GOTERM_CC	receptor complex	27	0.00186656	FGFR1, GPR160, GPR63, LEPR, ERBB2, INSRR, HSPA2, IMPG2, ADRA2A, EGFR, HSP90AA1, FLT1, FLT4, LRP1B, LIFR, GPR37L1, ITPR2, NTRK3, ABCG5, NTRK2, P2RX2, LRP8, LRP2, ENG, KCTD12, LRP5, MTNR1A
	GOTERM_CC	recycling endosome	9	0.000185616	SLC9A9, TF, SLC9A7, UNC13D, RAB11FIP3, RABGEF1, RAB11A, RAB11FIP1, SCAMP5
	GOTERM_CC	ribosomal subunit	18	0.0164403	RPL27A, RPS15A, RPL38, ZCCHC17, RPS3, RPS7, RPL29, RPS25, RPL30, RPL32, RPL7, RPS3A, RPS15, RPS12, RPL5, RPS10, RPL7A, RPS24
	GOTERM_CC	ribosome	28	0.00650576	RPL13, RPL15, RPL27A, RPS15A, RPL38, RPL22L1, RPS3, RPS25, RPL30, RPL32, RPL7, RPS3A, RPL9, RPL5, RPL7A, RPL10A, RPS24, RRBP1, RPL27, ZCCHC17, RPL29, RPS6KL1, RPS7, RSL1D1, RPS6KA2, RPS15, RPS12, RPS10
	GOTERM_CC	sarcoglycan complex	4	0.00729841	SGCG, SGCD, SGCE, SGCB
	GOTERM_CC	sarcolemma	13	0.00956196	ATP1B1, ANXA1, ITGB1, ANXA2, KRT19, ABCC9, PGM5, DES, COL6A3, COL6A2, COL6A1, PDE9A, CIB2
	GOTERM_CC	sarcoplasm	8	0.0327746	TRDN, SLN, PLN, RYR3, SRL, TMEM38A, RYR2, SAR1A
	GOTERM_CC	sarcoplasmic reticulum	8	0.0255453	TRDN, SLN, PLN, RYR3, SRL, TMEM38A, RYR2, SAR1A
	GOTERM_CC	secretory granule	22	0.0316248	PLAT, SYT1, TF, RAB4A, TGFB3, SERPING1, SPARC, SPINK5, TGFB2, VEGFC, VWF, TRIM36, SYPL1, SERPINF2, TMED10, SCG5, VAMP2, THBS1, THBS2, PROS1, SRGN, THBS4
	GOTERM_CC	serine C-palmitoyltransferase complex	3	0.0492102	SPTLC1, SPTLC2, SPTLC3
	GOTERM_CC	sodium channel complex	5	0.0228045	SCN9A, SCN4B, SCNN1G, SCNN1B, SCNN1A
	GOTERM_CC	stress fiber	15	0.00259819	ABLIM1, PDLIM7, ACTA1, FSCN1, FHL3, PDLIM3, CSRP1, DAAM1, FLNB, MYL9, PGM5, MST1R, MYLK, LCP1, MYH10
	GOTERM_CC	striated muscle thin filament	7	0.000515229	TNNT3, TNNC2, TNNC1, TPM2, TTN, TNNI1, TNNI2
	GOTERM_CC	synapse	39	0.0194351	SYT1, RAD21L1, SNCAIP, SNAP91, TLN2, UTRN, STRN, SYT9, SYT6, ZNRF1, RIMS1, SCRIB, ZNRF2, SYNPR, SYPL1, SLC1A3, PTK2B, SNTB1, PRIMA1, SAMD4A, PRSS12, SHC4, SYNPO, SCAMP5, PLAT, PTPRF, SYT11, SYT12, PSD3, SSPN, SYNGR3, PRKCQ, PPP1R9A, SYNE1, PSEN1, VAMP2, UNC13C, VAMP1, SNTA1
	GOTERM_CC	synaptosome	13	0.0261457	PPFIA2, PPP1R9A, RAD21L1, SYNPR, PSEN1, SLC6A1, RASGRF1, SNCA, RYR2, VAMP2, VAMP1, SAMD4A, SDC3
	GOTERM_CC	transport vesicle	14	0.00118298	SYT1, SYNRG, SEC31A, RASSF9, SSPN, SHH, UNC13D, PLEKHF2, RAB11A, YIPF5, VAMP2, STEAP2, SEC24D, SEC23B
	GOTERM_CC	transport vesicle membrane	7	0.0115516	SYT1, SYNRG, SEC31A, RASSF9, VAMP2, SEC24D, SEC23B
	GOTERM_CC	troponin complex	5	0.00179347	TNNT3, TNNC2, TNNC1, TNNI1, TNNI2
	GOTERM_CC	ubiquitin conjugating enzyme complex	3	0.0310728	UBE2V1, UBE2V2, STUB1
	GOTERM_CC	vesicle	74	0.000966183	SYT1, SEC31B, SEC31A, TRPV2, TGFB3, SYT9, RASSF9, SYT6, ZNRF1, PRDX1, SPINK5, SHH, TGFB2, TPP1, RPN1, SEC24D, RAB21, SCAMP5, SYNRG, PLD1, ZDHHC8, RAB4A, SLA2, SERPING1, SSPN, STOM, VEGFC, UNC13D, TRIM36, SERPINF1, PSEN1, RHCG, PRDX6, SERPINF2, VAMP2, STEAP2, VAMP1, RAB11FIP1, PROS1, SEC23B, RIN3, TF, RHBG, SYNPR, SYPL1, RAB11A, TMED10, SCG5, WIPF1, THBS1, THBS2, SRGN, PRSS12, SPP1, THBS4, PLAT, B…
	GOTERM_CC	vesicle lumen	11	0.00197621	VEGFC, SERPINF2, TGFB3, SERPING1, SPARC, THBS1, THBS2, PROS1, SRGN, THBS4, TGFB2
	GOTERM_CC	voltage-gated potassium channel complex	21	0.000406868	KCNH1, KCNMA1, KCNB2, KCNA2, KCNB1, AKAP9, KCNK2, KCNIP1, LRRC26, KCNMB1, KCNMB2, KCNQ5, ABCC9, KCNS2, CNTN2, CNTNAP1, DPP6, KCNG3, KCNQ1, ABCC8, KCNE3
	GOTERM_MF	calcium ion binding	112	1.79634e-08	LTBP1, MMP9, NELL2, DLK2, ITSN2, JAG1, EDIL3, DLK1, ITSN1, MMP2, CDH20, PLS1, PLS3, NCALD, CRTAC1, LRP1B, COLEC10, MGP, ACTN2, COLEC12, MFGE8, PKD2L2, DLL4, DST, ORAI1, MYL4, CRELD2, MYL2, MYL3, MYL1, MYL9, PLCH2, ENTPD2, PCDH10, EFEMP1, PCDH12, PCDH19, GAS6, PCDH18, DYTN, CLGN, ITGA6, DSG2, ATP2A3, FREM2, ITGA8, CACNA1C, PDCD6, MYLK, MMP27, CANT1, CAMKK2, EFHD1, PCDH1, PLCB4, CD93, GSN, KCNMA1, …
	GOTERM_MF	transmembrane receptor protein tyrosine kinase activity	27	3.81206e-08	FGFR2, FGFR1, FGFR3, ERBB2, KIT, EPHB3, EPHB1, INSRR, PCSK5, CSF1R, EGFR, FLT1, FLT4, MET, EPHA1, EPHA2, EPHA3, KDR, NTRK3, EPHA5, EPHA4, EPHA7, NTRK2, PDGFRA, PDGFRB, MST1R, MERTK
	GOTERM_MF	growth factor binding	25	3.47864e-07	PDGFB, IL6ST, IGFBP7, INSRR, NOV, CTGF, HTRA3, CRIM1, CYR61, IL18R1, FLT1, IL1RL1, FLT4, LIFR, FURIN, KDR, NTRK3, KAZALD1, NTRK2, PDGFRA, PDGFRB, NGFR, IGFBP2, IGFBP4, IGFBP5
	GOTERM_MF	cytoskeletal protein binding	52	5.98384e-07	MYH15, MYBPC3, PDLIM3, NRCAM, ACTR3, PACSIN3, GSN, KIFAP3, KIAA1189, PLS1, LMOD1, LMOD2, PLS3, KCNMA1, FMNL2, MYO6, ACTA1, CLMN, BAIAP2, ACTN2, FLNB, FARP1, ARPC1A, ARPC1B, EPB41L3, CFL2, FHOD3, MAPRE2, ARL8B, DST, DBN1, LCP1, ABLIM1, ABLIM2, MYL4, MYL2, DIAPH1, MYL3, CALD1, ALDOB, FHDC1, DAAM1, EZR, PAFAH1B1, CNN2, ACTC1, EPB41, MYO1C, MAP1B, FSCN1, MYO1G, ANXA2, FYN, MYH11, MYH10
	GOTERM_MF	actin binding	36	7.95701e-06	ABLIM1, ABLIM2, MYL4, MYH15, MYL2, DIAPH1, MYL3, CALD1, MYBPC3, FHDC1, DAAM1, ACTR3, EZR, GSN, PLS1, CNN2, PLS3, KCNMA1, FMNL2, MYO6, MYO1C, EPB41, CLMN, MAP1B, FSCN1, MYO1G, ACTN2, FLNB, ARPC1A, ARPC1B, CFL2, FHOD3, MYH11, DST, DBN1, LCP1, MYH10
	GOTERM_MF	extracellular matrix structural constituent	13	1.06909e-05	LAMA1, COL4A2, COL4A1, ELN, FBN1, COL3A1, COL1A2, LAMC1, COL5A2, COL11A1, COL4A6, COL5A1, COL4A5
	GOTERM_MF	protein tyrosine kinase activity	36	1.61339e-05	FGFR2, FGFR1, FGFR3, ERBB2, KIT, FES, EPHB3, EPHB1, INSRR, BTK, CAMKK2, ILK, LMTK2, PCSK5, CSF1R, EGFR, FLT1, LYN, FLT4, MET, EPHA1, EPHA2, KDR, EPHA3, NTRK3, EPHA5, EPHA4, EPHA7, FYN, NTRK2, PDGFRA, PDGFRB, MST1R, ABL1, MERTK, NEK7
	GOTERM_MF	identical protein binding	46	1.64292e-05	GRPEL2, NRP1, NRBP1, PDGFB, ALDOB, ADH5, NFKBIA, NUFIP1, BCL2L1, ITGB3, HPRT1, BTK, GCH1, MTMR2, GPD1L, CD4, PAFAH1B1, CHRNA7, FIGF, DPP4, CSF1R, IRAK2, IKZF2, MYO6, HSP90AA1, FLT1, PLEK, MSH2, LDB1, FBP1, CENPF, ACTN2, ITGA4, ADIPOQ, DVL1, FOXP2, CDH13, INHBA, GLUL, HDAC1, PDGFRA, CLDN1, COL1A2, GPATCH3, MAP3K13, LCP1
	GOTERM_MF	cation binding	336	3.22369e-05	MOCOS, CYP24A1, ATP1B1, LTBP1, PDLIM7, GBGT1, PDLIM5, DZIP1, NELL2, PDLIM3, PDLIM1, ITSN2, EDIL3, ITSN1, BBOX1, BTK, HMHA1, CDH20, PLOD1, PLOD2, CH25H, NT5C2, PLS1, PLS3, ADAM9, CRTAC1, F8, COLEC10, COLEC12, GEM, BRAP, ADAMTS8, F5, ACAP2, HNF4BETA, ADAMTS3, ADAMTS2, ADAMTS5, ORAI1, CRELD2, CYP1B1, ENPP1, MME, PLAGL1, ACE, NAGA, CASZ1, CDA, IDH1, LHX6, MOCS1, KLF5, AEBP2, KLF6, DNMT3A, KLF7, IKZF2…
	GOTERM_MF	phosphoric diester hydrolase activity	19	3.60035e-05	GDE1, PDE3B, PDE10A, CNP, PDE3A, GDPD4, PLCL2, PDE6B, PLCE1, PDE7B, PLCB4, PDE1C, PLCH2, N4BP2L1, PDE1A, PLCG2, PDE8A, PLCXD2, PLCXD1
	GOTERM_MF	ion binding	336	5.23334e-05	MOCOS, CYP24A1, ATP1B1, LTBP1, PDLIM7, GBGT1, PDLIM5, DZIP1, NELL2, PDLIM3, PDLIM1, ITSN2, EDIL3, ITSN1, BBOX1, BTK, HMHA1, CDH20, PLOD1, PLOD2, CH25H, NT5C2, PLS1, PLS3, ADAM9, CRTAC1, F8, COLEC10, COLEC12, GEM, BRAP, ADAMTS8, F5, ACAP2, HNF4BETA, ADAMTS3, ADAMTS2, ADAMTS5, ORAI1, CRELD2, CYP1B1, ENPP1, MME, PLAGL1, ACE, NAGA, CASZ1, CDA, IDH1, LHX6, MOCS1, KLF5, AEBP2, KLF6, DNMT3A, KLF7, IKZF2…
	GOTERM_MF	metal ion binding	327	0.000146401	MOCOS, CYP24A1, ATP1B1, LTBP1, PDLIM7, GBGT1, PDLIM5, DZIP1, NELL2, PDLIM3, PDLIM1, ITSN2, EDIL3, ITSN1, BBOX1, BTK, HMHA1, CDH20, PLOD1, PLOD2, CH25H, NT5C2, PLS1, PLS3, ADAM9, CRTAC1, F8, COLEC10, COLEC12, GEM, BRAP, ADAMTS8, F5, ACAP2, HNF4BETA, ADAMTS3, ADAMTS2, ADAMTS5, ORAI1, CRELD2, CYP1B1, ENPP1, MME, PLAGL1, ACE, CASZ1, CDA, IDH1, LHX6, MOCS1, KLF5, AEBP2, KLF6, DNMT3A, KLF7, IKZF2, AGBL…
	GOTERM_MF	protein dimerization activity	44	0.000341757	GRPEL2, FOSL2, NRBP1, PDGFB, CNDP2, ADH5, BCL2L1, HPRT1, GCLM, GCH1, MTMR2, NRCAM, GPD1L, CREB3L2, CREB3L1, CD4, PAFAH1B1, CHRNA7, FIGF, DPP4, CSF1R, IRAK2, IKZF2, MYO6, HSP90AA1, CREB3, IKZF1, LIMK2, PLEK, LIMK1, MSH2, LDB1, PM20D1, CENPF, ACTN2, CREB5, ADIPOQ, FOXP2, CDH13, JUN, PDGFRA, GPATCH3, NFE2L2, MAP3K13
	GOTERM_MF	insulin-like growth factor binding	11	0.000455872	NOV, CTGF, KAZALD1, IGFBP7, HTRA3, IGFBP2, CRIM1, IGFBP4, INSRR, IGFBP5, CYR61
	GOTERM_MF	protein homodimerization activity	28	0.000475199	IRAK2, GRPEL2, MYO6, IKZF2, HSP90AA1, NRBP1, PLEK, PDGFB, MSH2, LDB1, ADH5, CENPF, HPRT1, ADIPOQ, GCH1, FOXP2, MTMR2, GPD1L, CDH13, PDGFRA, CHRNA7, PAFAH1B1, CD4, GPATCH3, FIGF, MAP3K13, DPP4, CSF1R
	GOTERM_MF	metallopeptidase activity	32	0.000570898	METAP1, ADAMTS19, ADAMTSL3, ADAMTS13, CNDP2, MMP9, MMP27, MME, ANPEP, MMP2, CPZ, ACE, ADAMTS10, ADAM33, ADAM9, AGBL1, ADAM23, PM20D1, CPXM2, PAPLN, MMP16, MMP11, ADAMTS8, CPE, ADAM17, ADAM19, ADAM22, ADAMTS3, PHEX, ADAMTS2, ADAMTS5, DEGS1
	GOTERM_MF	cyclic-nucleotide phosphodiesterase activity	10	0.00225459	PDE6B, PDE7B, PDE1C, N4BP2L1, PDE1A, PDE3B, PDE3A, CNP, PDE10A, PDE8A
	GOTERM_MF	cytokine receptor activity	13	0.00289363	IL18R1, IL1RL1, IL6ST, OSMR, LEPR, LIFR, CSF3R, IL2RG, IL13RA1, IL7R, IL11RA, IL13RA2, IFNAR1
	GOTERM_MF	L-ascorbic acid binding	8	0.00340866	LEPRE1, PLOD1, P4HA2, P4HA1, PLOD2, P4HA3, EGLN3, LEPREL1
	GOTERM_MF	ephrin receptor activity	8	0.00340866	EPHA5, EPHA4, EPHA7, EPHB3, EPHA1, EPHA2, EPHB1, EPHA3
	GOTERM_MF	voltage-gated ion channel activity	27	0.00369718	KCNH1, KCNJ15, KCNAB1, KCNA2, CACNB2, CLCNKB, CACNB4, KCNS2, KCNG3, KCNQ1, KCNE3, KCNMA1, KCNB1, KCTD1, KCTD5, KCTD7, KCNJ5, KCNJ4, CLIC3, KCNJ8, CLIC5, CLIC6, BTBD10, CACNA1G, CACNA1H, CACNA1C, CLCN4
	GOTERM_MF	voltage-gated channel activity	27	0.00369718	KCNH1, KCNJ15, KCNAB1, KCNA2, CACNB2, CLCNKB, CACNB4, KCNS2, KCNG3, KCNQ1, KCNE3, KCNMA1, KCNB1, KCTD1, KCTD5, KCTD7, KCNJ5, KCNJ4, CLIC3, KCNJ8, CLIC5, CLIC6, BTBD10, CACNA1G, CACNA1H, CACNA1C, CLCN4
	GOTERM_MF	growth factor activity	24	0.0037285	BMP4, BMP2, GDF2, FGF7, PDGFB, NTF3, IL7, KITLG, IGF1, FGF10, IGF2, FGF12, NOV, OGN, INHBA, BDNF, EPGN, GDF10, HBEGF, PDGFD, BMP7, NRG1, FIGF, BMP5
	GOTERM_MF	metalloendopeptidase activity	21	0.004279	ADAMTS19, ADAMTS13, ADAM23, MMP9, MMP27, MME, MMP16, PAPLN, MMP2, MMP11, ADAMTS8, ADAMTS10, ADAM33, ADAM17, ADAM22, ADAM19, PHEX, ADAMTS3, ADAMTS2, ADAMTS5, ADAM9
	GOTERM_MF	polysaccharide binding	16	0.0044088	BMP4, HAPLN1, LPL, ENPP1, FBN1, FGFRL1, CCDC80, FGF10, COL5A1, NRCAM, LYVE1, CTGF, IMPG2, ACAN, HBEGF, LAMC2
	GOTERM_MF	pattern binding	16	0.0044088	BMP4, HAPLN1, LPL, ENPP1, FBN1, FGFRL1, CCDC80, FGF10, COL5A1, NRCAM, LYVE1, CTGF, IMPG2, ACAN, HBEGF, LAMC2
	GOTERM_MF	magnesium ion binding	30	0.00468933	ALPL, NT5C1B, ATP10A, ATP10D, HPRT1, MTHFD2, CEPT1, DNTT, MAP3K1, NT5C2, ENO2, IDH1, ENTPD2, C1GALT1, ENO1, KCNMA1, ADSSL1, MSH2, ATP11A, ATP1A1, ATP11C, GEM, CHPT1, ATP13A4, EYA2, ATP2A3, FARSB, ABL1, MAP3K13, MYLK
	GOTERM_MF	ATPase activity, coupled to transmembrane movement of ions, phosphorylative mechanism	13	0.0051446	ATP1B1, ATP1B4, ATP10A, ATP11A, ATP1A1, ATP10D, ATP11C, ATP12A, ATP13A4, ATP2B2, ATP2A3, ATP8B2, ATP7B
	GOTERM_MF	gated channel activity	41	0.00544913	KCNH1, KCNJ15, ORAI1, GRIK1, KCNAB1, KCNA2, GRIK4, CACNB2, CLCNKB, CACNB4, GRIN3A, KCNMB1, KCNMB2, KCNS2, KBP, ATP8B2, CHRNA7, KCNG3, KCNQ1, KCNE3, CHRNA3, KCNMA1, KCNB1, KCTD1, GRIN2A, KCTD5, KCTD7, ITPR2, KCNJ5, KCNJ4, P2RX4, CLIC3, KCNJ8, CLIC5, CLIC6, BTBD10, CACNA1G, CACNA1H, CHRNB2, CACNA1C, CLCN4
	GOTERM_MF	cytokine binding	18	0.00573787	IL18R1, OSMR, IL6ST, IL1RL1, LEPR, LIFR, IL7R, IL11RA, CD74, IFNAR1, CCR5, CXCR4, CCR2, CSF3R, IL2RG, IL13RA1, CSF1R, IL13RA2
	GOTERM_MF	enzyme binding	27	0.00668696	CAV1, DIAPH1, MLPH, ALDOB, PDE3B, NFKBIA, NBEA, DAAM1, GCLM, CDH5, CUL3, CUL2, CUL5, DOCK2, PKD2, CD4, LAMB1, DOCK10, EXOC2, ADAM9, FMNL2, PLEK, DOCK8, FURIN, MYRIP, HDAC1, BTG1
	GOTERM_MF	glycosaminoglycan binding	13	0.00670099	BMP4, LPL, HAPLN1, FGFRL1, CCDC80, FGF10, COL5A1, LYVE1, CTGF, IMPG2, ACAN, HBEGF, LAMC2
	GOTERM_MF	oxidoreductase activity, acting on paired donors, with incorporation or reduction of molecular oxygen, 2-oxoglutarate as one donor, and incorporation of one atom each of oxygen into both donors	7	0.00675814	LEPRE1, PLOD1, P4HA2, P4HA1, PLOD2, LEPREL1, BBOX1
	GOTERM_MF	protein complex binding	10	0.00694452	ITGA6, CTGF, MSH2, DOK7, IGF1, IGF2, ITGB3, ITGB1, IRS1, ADAM9
	GOTERM_MF	heparin binding	10	0.00694452	BMP4, LPL, CTGF, IMPG2, FGFRL1, CCDC80, FGF10, HBEGF, LAMC2, COL5A1
	GOTERM_MF	vascular endothelial growth factor receptor activity	5	0.00775535	FLT1, FLT4, PDGFRA, PDGFRB, KDR
	GOTERM_MF	iron ion binding	39	0.00947405	BCMO1, CYP24A1, CYP1B1, CYP2C45, EGLN3, BBOX1, P4HA2, PLOD1, PLOD2, P4HA1, CH25H, P4HA3, PGRMC2, CYP26B1, CYGB, KDM5B, NOX4, CYP46A1, FADS1, FA2H, CYCS, NOX1, FADS2, CYB5A, CYP4B1, NFU1, CYP7B1, CYBB, LEPRE1, CYP27A1, COG8, AOX1, HEBP1, MPO, GUCY1B3, CYP2R1, HBG2, LEPREL1, HBE1, CYB5D2
	GOTERM_MF	purine nucleoside binding	172	0.00993441	GRPEL2, MYH15, NRBP1, CCT2, ACSS2, BTK, KIFC3, ACTG2, ATP2B2, ERO1LB, ACSS1, AGPS, ILK, MAP2K5, CIITA, EGFR, MYO6, MYO3B, GEM, MARK3, CDKL5, GLUL, MAPK6, BMP2K, PDGFRA, PDGFRB, MST1R, ARL8B, NEK7, FGFR2, ABCA8, FGFR1, ACADSB, FGFR3, BLM, PFKFB4, GNE, ERBB2, PFKFB2, MAPKAPK5, ADRBK2, CTPS2, ABCA1, ATP12A, EPHB3, ABCA4, MST4, EPHB1, IVD, LMTK2, HSPE1, CSF1R, DCAKD, GPR158, MYO1C, MYO1B, MAP2K3, AK1…
	GOTERM_MF	cell adhesion molecule binding	7	0.0108551	NRCAM, CDH13, P2RX4, EZR, CNTN2, CTNND1, CTNNA2
	GOTERM_MF	passive transmembrane transporter activity	49	0.0111744	KCNH1, KCNJ15, ORAI1, GRIK1, KCNAB1, KCNA2, GRIK4, CACNB2, CLCNKB, GRIN3A, CACNB4, FXYD6, KCNMB1, KCNMB2, KCNS2, KBP, PKD2, ATP8B2, CHRNA7, KCNG3, KCNQ1, CHRNA3, KCNE3, KCNMA1, KCNB1, KCTD1, GRIN2A, CFTR, GJB6, KCTD5, KCNK2, KCTD7, ITPR2, KCNJ5, P2RX4, KCNJ4, P2RX7, P2RX1, CLIC3, KCNJ8, CLIC5, CLIC6, BTBD10, CACNA1G, CACNA1H, ABCC4, CHRNB2, CACNA1C, CLCN4
	GOTERM_MF	channel activity	49	0.0111744	KCNH1, KCNJ15, ORAI1, GRIK1, KCNAB1, KCNA2, GRIK4, CACNB2, CLCNKB, GRIN3A, CACNB4, FXYD6, KCNMB1, KCNMB2, KCNS2, KBP, PKD2, ATP8B2, CHRNA7, KCNG3, KCNQ1, CHRNA3, KCNE3, KCNMA1, KCNB1, KCTD1, GRIN2A, CFTR, GJB6, KCTD5, KCNK2, KCTD7, ITPR2, KCNJ5, P2RX4, KCNJ4, P2RX7, P2RX1, CLIC3, KCNJ8, CLIC5, CLIC6, BTBD10, CACNA1G, CACNA1H, ABCC4, CHRNB2, CACNA1C, CLCN4
	GOTERM_MF	voltage-gated cation channel activity	22	0.0121211	KCNH1, KCNMA1, KCNJ15, KCNAB1, KCNB1, KCNA2, KCTD1, CACNB2, CACNB4, KCTD5, KCTD7, KCNJ5, KCNJ4, KCNS2, KCNJ8, CACNA1G, BTBD10, CACNA1H, KCNG3, CACNA1C, KCNQ1, KCNE3
	GOTERM_MF	3',5'-cyclic-nucleotide phosphodiesterase activity	8	0.0123871	PDE6B, PDE7B, PDE1C, PDE1A, PDE3B, PDE3A, PDE10A, PDE8A
	GOTERM_MF	adenyl nucleotide binding	170	0.0127117	GRPEL2, MYH15, NRBP1, CCT2, ACSS2, BTK, KIFC3, ACTG2, ATP2B2, ERO1LB, ACSS1, AGPS, ILK, MAP2K5, CIITA, EGFR, MYO6, MYO3B, MARK3, CDKL5, GLUL, MAPK6, BMP2K, PDGFRA, PDGFRB, MST1R, NEK7, FGFR2, ABCA8, FGFR1, ACADSB, FGFR3, BLM, PFKFB4, GNE, ERBB2, PFKFB2, MAPKAPK5, ADRBK2, CTPS2, ABCA1, ATP12A, EPHB3, ABCA4, MST4, EPHB1, IVD, LMTK2, HSPE1, CSF1R, DCAKD, GPR158, MYO1C, MYO1B, MAP2K3, AK1, MAP2K4, ME…
	GOTERM_MF	protein kinase activity	76	0.0127338	KCNH1, NRBP1, NUAK2, FES, CAMKK1, INSRR, BTK, CAMKK2, PAK7, ILK, PAK1, AKT3, MAP2K5, EGFR, CDC7, IRAK2, LYN, LIMK2, LIMK1, MYO3B, MARK3, CDKL5, CDK3, PDIK1L, MAPK6, BMP2K, ERN1, PDGFRA, PDGFRB, MST1R, MAP3K13, NEK7, FGFR2, FGFR1, FGFR3, MAPKAPK5, ERBB2, ADRBK2, KIT, EPHB3, MST4, EPHB1, MAP3K1, LMTK2, CAMK2D, PCSK5, CSF1R, CSNK1A1, FLT1, ALPK3, FLT4, MAP2K3, MAP2K4, MET, PDK4, MAPK11, EPHA1, HOMER…
	GOTERM_MF	endopeptidase activity	47	0.012817	CTSL2, ADAMTS19, ADAMTS13, MMP9, OVCH2, PAMR1, MMP27, MME, C1R, CASP18, C1S, MMP2, PCSK2, DDI2, LONP2, ADAMTS10, ADAM33, HTRA3, PCSK5, DPP4, ADAM9, NRIP3, ADAM23, CAPN8, MMP16, PAPLN, CTSS, CAPN3, FURIN, MMP11, CASP10, CTSK, BLMH, ADAMTS8, CTSO, BACE2, CAPN14, CTSE, ADAM17, CTSC, ADAM19, ADAM22, ADAMTS3, PHEX, ADAMTS2, PLAU, ADAMTS5
	GOTERM_MF	nucleoside binding	172	0.0128662	GRPEL2, MYH15, NRBP1, CCT2, ACSS2, BTK, KIFC3, ACTG2, ATP2B2, ERO1LB, ACSS1, AGPS, ILK, MAP2K5, CIITA, EGFR, MYO6, MYO3B, GEM, MARK3, CDKL5, GLUL, MAPK6, BMP2K, PDGFRA, PDGFRB, MST1R, ARL8B, NEK7, FGFR2, ABCA8, FGFR1, ACADSB, FGFR3, BLM, PFKFB4, GNE, ERBB2, PFKFB2, MAPKAPK5, ADRBK2, CTPS2, ABCA1, ATP12A, EPHB3, ABCA4, MST4, EPHB1, IVD, LMTK2, HSPE1, CSF1R, DCAKD, GPR158, MYO1C, MYO1B, MAP2K3, AK1…
	GOTERM_MF	carbohydrate binding	26	0.0129198	ENPP1, ALDOB, FGFRL1, FGF10, LL, NRCAM, MAN2B2, CTGF, IMPG2, ACAN, BMP4, LPL, HAPLN1, LGALS3, FBN1, LGALS2, MRC2, CCDC80, COLEC10, COLEC12, COL5A1, LYVE1, CLEC3B, GFPT1, HBEGF, LAMC2
	GOTERM_MF	potassium channel activity	21	0.0136607	KCNH1, KCNMA1, KCNJ15, KCNAB1, KCNB1, KCNA2, KCTD1, KCTD5, KCNK2, KCNMB1, KCTD7, KCNMB2, KCNJ5, KCNJ4, KCNS2, KCNJ8, PKD2, BTBD10, KCNG3, KCNQ1, KCNE3
	GOTERM_MF	ion channel activity	48	0.0147882	KCNH1, KCNJ15, ORAI1, GRIK1, KCNAB1, KCNA2, GRIK4, CLCNKB, CACNB2, CACNB4, GRIN3A, FXYD6, KCNMB1, KCNMB2, KCNS2, KBP, PKD2, ATP8B2, CHRNA7, KCNG3, KCNQ1, KCNE3, CHRNA3, KCNMA1, KCNB1, KCTD1, GRIN2A, CFTR, KCTD5, KCNK2, KCTD7, ITPR2, KCNJ5, KCNJ4, P2RX4, P2RX7, CLIC3, P2RX1, KCNJ8, CLIC5, CLIC6, CACNA1G, BTBD10, ABCC4, CACNA1H, CHRNB2, CACNA1C, CLCN4
	GOTERM_MF	MAP kinase phosphatase activity	5	0.0157906	DUSP5, DUSP4, DUSP1, DUSP10, DUSP6
	GOTERM_MF	MAP kinase tyrosine/serine/threonine phosphatase activity	5	0.0157906	DUSP5, DUSP4, DUSP1, DUSP10, DUSP6
	GOTERM_MF	peptidase activity, acting on L-amino acid peptides	61	0.0158522	METAP1, CNDP2, MMP9, OVCH2, DPP10, MMP27, ANPEP, MMP2, DDI2, LONP2, HTRA3, DPP6, LONRF1, DPP4, ADAM9, NRIP3, CPXM2, MMP16, CTSS, MMP11, CTSK, BLMH, ADAMTS8, CPE, CTSO, BACE2, CAPN14, CTSE, ADAM17, CTSC, ADAM19, ADAMTS3, ADAMTS2, ADAMTS5, DEGS1, CTSL2, ADAMTS19, ADAMTS13, ADAMTSL3, PAMR1, MME, C1R, CASP18, C1S, CPZ, PCSK2, ACE, ADAM33, ADAMTS10, PCSK5, AGBL1, ADAM23, CAPN8, PM20D1, PAPLN, CAPN3, F…
	GOTERM_MF	substrate specific channel activity	48	0.0160591	KCNH1, KCNJ15, ORAI1, GRIK1, KCNAB1, KCNA2, GRIK4, CLCNKB, CACNB2, CACNB4, GRIN3A, FXYD6, KCNMB1, KCNMB2, KCNS2, KBP, PKD2, ATP8B2, CHRNA7, KCNG3, KCNQ1, KCNE3, CHRNA3, KCNMA1, KCNB1, KCTD1, GRIN2A, CFTR, KCTD5, KCNK2, KCTD7, ITPR2, KCNJ5, KCNJ4, P2RX4, P2RX7, CLIC3, P2RX1, KCNJ8, CLIC5, CLIC6, CACNA1G, BTBD10, ABCC4, CACNA1H, CHRNB2, CACNA1C, CLCN4
	GOTERM_MF	ATPase activity, coupled to movement of substances	19	0.0201595	ATP1B1, ATP6AP1, ATP1B4, ATP10A, ATP11A, CFTR, ATP1A1, ATP10D, ATP11C, ABCA4, ATP12A, ATP13A4, ATP2B2, ATP2A3, ABCC3, ABCC4, ATP8B2, ABCC8, ATP7B
	GOTERM_MF	peptidase activity	62	0.0202226	METAP1, CNDP2, MMP9, OVCH2, DPP10, MMP27, ANPEP, MMP2, DDI2, LONP2, HTRA3, DPP6, LONRF1, DPP4, ADAM9, NRIP3, CPXM2, MMP16, CTSS, MMP11, CTSK, BLMH, ADAMTS8, CPE, CTSO, BACE2, CAPN14, CTSE, ADAM17, CTSC, ADAM19, ADAMTS3, ADAMTS2, ADAMTS5, DEGS1, CTSL2, ADAMTS19, ADAMTSL2, ADAMTS13, ADAMTSL3, PAMR1, MME, C1R, CASP18, C1S, CPZ, PCSK2, ACE, ADAM33, ADAMTS10, PCSK5, AGBL1, ADAM23, CAPN8, PM20D1, PAPLN…
	GOTERM_MF	actin filament binding	6	0.0215783	MYL4, MYO6, EZR, FSCN1, MYH11, LCP1, MYH10
	GOTERM_MF	diacylglycerol kinase activity	6	0.0215783	DGKQ, DGKG, DGKK, DGKZ, DGKH, CERK
	GOTERM_MF	voltage-gated potassium channel activity	17	0.0220925	KCNH1, KCNMA1, KCNJ15, KCNAB1, KCNB1, KCNA2, KCTD1, KCTD5, KCTD7, KCNJ5, KCNJ4, KCNS2, KCNJ8, BTBD10, KCNG3, KCNQ1, KCNE3
	GOTERM_MF	hydrolase activity, acting on acid anhydrides, catalyzing transmembrane movement of substances	19	0.0232883	ATP1B1, ATP6AP1, ATP1B4, ATP10A, ATP11A, CFTR, ATP1A1, ATP10D, ATP11C, ATP12A, ATP13A4, ATP6V1C2, ATP2B2, ATP2A3, ABCC3, ABCC4, ATP8B2, ABCC8, ATP7B
	GOTERM_MF	cation channel activity	33	0.0257475	KCNH1, KCNJ15, ORAI1, KCNAB1, KCNA2, CACNB2, CACNB4, KCNMB1, KCNMB2, KCNS2, PKD2, CHRNA7, KCNG3, KCNQ1, KCNE3, CHRNA3, KCNMA1, KCNB1, KCTD1, KCTD5, KCNK2, KCTD7, ITPR2, KCNJ5, P2RX4, KCNJ4, P2RX1, KCNJ8, BTBD10, CACNA1G, CACNA1H, CHRNB2, CACNA1C
	GOTERM_MF	cytokine activity	14	0.0268091	BMP4, LIF, INHBA, BMP2, GDF2, IL6, IL16, IL7, IL18, KITLG, IL15, CX3CL1, GREM1, CXCL12
	GOTERM_MF	tetrapyrrole binding	23	0.0270728	CYP24A1, CYP2C45, CYP1B1, CYP46A1, FADS1, FA2H, CYCS, FADS2, GIF, CYB5A, LMBRD1, CYP4B1, CYP7B1, CYP27A1, CYP26B1, PGRMC2, HEBP1, MPO, CYGB, CYP2R1, GUCY1B3, HBG2, CYB5D2, HBE1
	GOTERM_MF	coenzyme binding	26	0.0294086	ME1, ACOX1, ACADSB, EHHADH, PGD, HIBADH, GPD1L, ACBD3, GSR, ERO1LB, AGPS, IVD, IDH1, GALE, ACAD8, NQO1, DHTKD1, PCYT2, GAPDH, NOX4, CHDH, GMDS, NOX1, GRHPR, CYBB, AOX1
	GOTERM_MF	hydro-lyase activity	9	0.0298855	GMDS, PCBD2, PCBD1, FASN, ENO2, CA2, IRG1, CBS, ENO1
	GOTERM_MF	GTPase binding	9	0.0298855	FMNL2, DOCK2, MYRIP, DIAPH1, MLPH, DOCK8, DOCK10, DAAM1, EXOC2
	GOTERM_MF	ATPase activity, coupled to transmembrane movement of substances	18	0.0303401	ATP1B1, ATP6AP1, ATP1B4, ATP10A, ATP11A, CFTR, ATP1A1, ATP10D, ATP11C, ATP12A, ATP13A4, ATP2B2, ATP2A3, ABCC3, ABCC4, ATP8B2, ABCC8, ATP7B
	GOTERM_MF	cysteine-type endopeptidase activity	11	0.0311261	CTSL2, CASP10, BLMH, CTSK, CTSO, CAPN8, CAPN14, CTSC, CASP18, CTSS, CAPN3
	GOTERM_MF	peptidyl-proline dioxygenase activity	4	0.0326451	LEPRE1, P4HA2, P4HA1, LEPREL1
	GOTERM_MF	neurotrophin binding	4	0.0326451	NTRK3, NTRK2, NGFR, FURIN
	GOTERM_MF	procollagen-proline dioxygenase activity	4	0.0326451	LEPRE1, P4HA2, P4HA1, LEPREL1
	GOTERM_MF	metal ion transmembrane transporter activity	37	0.0330587	KCNH1, KCNJ15, ORAI1, KCNAB1, ORMDL1, KCNA2, CACNB2, CACNB4, KCNMB1, KCNMB2, ATP2B2, KCNS2, PKD2, CHRNA7, KCNG3, KCNQ1, KCNE3, CHRNA3, KCNMA1, KCNB1, KCTD1, KCTD5, KCNK2, KCTD7, ITPR2, KCNJ5, P2RX4, KCNJ4, P2RX1, KCNJ8, ATP2A3, BTBD10, CACNA1G, CACNA1H, CHRNB2, CACNA1C, ATP7B
	GOTERM_MF	adenyl ribonucleotide binding	157	0.0373292	MYH15, NRBP1, CCT2, ACSS2, BTK, KIFC3, ACTG2, ATP2B2, ACSS1, ILK, MAP2K5, CIITA, EGFR, MYO6, MYO3B, MARK3, CDKL5, GLUL, MAPK6, BMP2K, PDGFRA, PDGFRB, MST1R, NEK7, FGFR2, ABCA8, FGFR1, FGFR3, BLM, PFKFB4, GNE, ERBB2, PFKFB2, MAPKAPK5, ADRBK2, CTPS2, ABCA1, ATP12A, EPHB3, ABCA4, MST4, EPHB1, LMTK2, HSPE1, CSF1R, DCAKD, GPR158, MYO1C, MYO1B, MAP2K3, AK1, MAP2K4, MET, ACACA, MYO1G, ATP11A, MYO1F, ATP…
	GOTERM_MF	ATPase activity, coupled to transmembrane movement of ions	14	0.0373372	ATP1B1, ATP6AP1, ATP1B4, ATP10A, ATP11A, ATP1A1, ATP10D, ATP11C, ATP12A, ATP13A4, ATP2B2, ATP2A3, ATP8B2, ATP7B
	GOTERM_MF	integrin binding	5	0.0434102	ITGA6, CTGF, ITGB3, ITGB1, ADAM9
	GOTERM_MF	hydrolase activity, acting on carbon-nitrogen (but not peptide) bonds, in cyclic amidines	6	0.0454824	APOBEC2, MTHFD2, ATIC, CDA, AMPD3, GCH1
	GOTERM_MF	ATP binding	155	0.0473632	MYH15, NRBP1, CCT2, BTK, KIFC3, ACTG2, ATP2B2, ILK, MAP2K5, CIITA, EGFR, MYO6, MYO3B, MARK3, CDKL5, GLUL, MAPK6, BMP2K, PDGFRA, PDGFRB, MST1R, NEK7, FGFR2, ABCA8, FGFR1, FGFR3, BLM, PFKFB4, GNE, ERBB2, PFKFB2, MAPKAPK5, ADRBK2, CTPS2, ABCA1, ATP12A, EPHB3, ABCA4, MST4, EPHB1, LMTK2, HSPE1, CSF1R, DCAKD, GPR158, MYO1C, MYO1B, MAP2K3, AK1, MAP2K4, MET, ACACA, MYO1G, ATP11A, MYO1F, ATP11C, EPHA1, HO…
